# Supplementary material for: Metabolite release by nitrifiers facilitates metabolic interactions in the ocean
Source: ISME J. 2024 Sep 8;18(1):wrae172. doi: 10.1093/ismejo/wrae172 (PMC11428151; doi:10.1093/ismejo/wrae172)
Supplement: TableS1_wrae172 [file tables1_wrae172.xlsx]

## Sheet: Overview
Table S1. Transcriptome counts (transcripts per kilobase million, TPM)
species	abbreviation
Nitrosopumilus adriaticus CCS1	CCS1
Nitrospina gracilis Nb-211	Nb-211
Qipengyuania citrea H150 (Heterotroph)	Het
culture conditions	abbreviation
axenic	axenic
co-culture with heterotroph	coculture
exponential growth phase	exp
stationary growth phase	stat

## Sheet: CCS1_tpm counts
Accession	Annotation	CCS1_axenic_exp_1	CCS1_axenic_exp_2	CCS1_axenic_exp_3	CCS1_axenic_stat_1	CCS1_axenic_stat_2	CCS1_axenic_stat_3	CCS1_coculture_exp_1	CCS1_coculture_exp_2	CCS1_coculture_exp_3	CCS1_coculture_stat_1	CCS1_coculture_stat_2	CCS1_coculture_stat_3
2932130896	uncharacterized membrane protein YgcG	31.26	29.05	24.09	10.27	11.2	8.86	30.14	36.94	34.81	24.13	22.09	21.96
2932130897	hypothetical protein	185.78	215.54	205.16	52.61	66.4	68.46	171.99	195.61	192.16	63.76	68.79	60.47
2932130898	fibro-slime domain-containing protein	314.68	305.39	242.88	54.77	55.86	68.14	241.8	260.44	268.22	49.95	44.23	44.08
2932130899	glycyl-tRNA synthetase	61.31	73.71	84.91	2.55	6.01	4.59	38.58	31.43	34.42	9.42	9.1	10.7
2932130900	deoxyribonuclease-4	55.18	50.5	63.16	1.48	4.47	6.63	49.69	31.83	45.68	7.84	6.23	9.28
2932130901	DNA primase large subunit	64.54	57.88	45.96	21.75	54.91	43.46	26.83	30.26	28.58	28.24	33	32.09
2932130902	DNA primase small subunit	14.75	10.08	8.76	9.95	4.46	4.97	11.73	14.25	13.13	15.43	9.02	19.69
2932130903	hypothetical protein	143.01	169.64	174.57	15.18	15.33	15.59	121.4	109.69	122.27	22.9	23.93	20
2932130904	GMP synthase (glutamine-hydrolysing)	6.1	0	3.62	0	2.31	0	3.03	1.88	2.69	6.58	0.64	3.99
2932130905	tetratricopeptide (TPR) repeat protein	32.66	44.05	36.73	1.29	1.3	0	28.12	23.87	32.88	8.99	8.7	10.35
2932130907	Zn finger protein HypA/HybF involved in hydrogenase expression	85.62	73.14	56.46	826.56	1050.41	896.84	132.41	141.14	141.7	1956.03	1666.77	2093.94
2932130908	predicted RNA-binding Zn-ribbon protein involved in translation (DUF1610 family)	26.92	22.99	15.98	50.4	81.42	36.25	20.68	22.98	35.58	162.14	133.36	59.88
2932130909	small subunit ribosomal protein S6e	485.91	538.17	454.58	52.43	28.03	52.68	188.68	154.22	195.98	115.6	135.43	102.38
2932130910	translation initiation factor 2 subunit 3	94.37	79.49	73.12	13.74	11.89	21.18	79.72	72.16	81.09	45.29	46.42	41.16
2932130911	rRNA-processing protein FCF1	0	0	0	0	0	3.02	4.46	3.52	2.37	9.69	14.19	14.09
2932130912	Raf kinase inhibitor-like YbhB/YbcL family protein	78.83	97.94	89.32	21.47	21.68	24.13	90.99	89.56	100.1	65.56	47.59	51.57
2932130913	dolichyl-diphosphooligosaccharide--protein glycosyltransferase	34.1	32.44	33.12	2.32	2.93	3.65	58.34	51.02	53.14	8.81	8.66	7.71
2932130914	H/ACA ribonucleoprotein complex subunit 3	21.22	45.32	12.6	15.9	8.02	7.15	87.27	78.12	89.78	91.66	89.49	83.31
2932130915	translation initiation factor 2 subunit 1	97.5	127.58	91.11	7.77	6.27	12.57	132.17	103.35	127.61	42.91	42.42	41.26
2932130916	cob(I)alamin adenosyltransferase	52.7	37.07	40.48	9.29	4.69	8.35	36.14	42	46.99	59.19	49.02	54.36
2932130917	cobyrinic acid a,c-diamide synthase	10.99	8.34	11.59	3.66	2.77	0	6.84	6.59	10.01	3.47	7.21	4.47
2932130918	precorrin-8X/cobalt-precorrin-8 methylmutase	110.87	107.92	134.67	9.66	9.75	15.63	40.31	55.36	82.26	9.08	4.35	12.82
2932130919	sirohydrochlorin cobaltochelatase	76.94	58.21	70.46	11.53	18.29	13.32	45.7	66.21	62.58	10.99	8.34	12.66
2932130920	cobalt-precorrin 5A hydrolase	108.47	106.09	138.09	41.21	60.63	52.93	63.51	85.37	100.45	20.73	23.2	20.98
2932130921	cobalt-precorrin-5B (C1)-methyltransferase	19.49	16.65	10.68	8.98	11.34	18.17	11.79	11.67	10.18	13.12	18.34	13.34
2932130922	nucleoside-diphosphate-sugar epimerase	7.61	3.25	0	4.28	0	1.28	6.36	5.27	7.21	12.11	8.02	8.47
2932130923	S-adenosylmethionine synthetase	161.71	163.58	149.86	5.31	13.95	12.42	79.74	71.98	90.89	33.21	27.51	26.73
2932130924	small nuclear ribonucleoprotein	100.94	160.95	215.67	5.04	0	4.53	29.8	21.85	26.09	1.53	1.42	5.28
2932130925	DNA repair protein RAD51	2.51	2.14	0	0	3.79	0	2.49	3.51	3.76	0.86	2.12	1.97
2932130926	hypothetical protein	0	0	0	0	0	0	0	0	0	3.14	0	0
2932130927	ATP-dependent Lhr-like helicase	9.66	6.7	5.73	0.9	2.74	2.85	4.47	4.77	5.64	11.32	12.98	8.85
2932130928	hypothetical protein	242.74	203.3	203.81	24.83	28.65	21.53	216.27	206.92	217.59	48.45	39.94	37.81
2932130929	ABC-2 type transport system ATP-binding protein	12.34	10.54	8.37	2.64	5.33	1.19	16.73	15.05	13.83	21.64	26.02	20.3
2932130930	ABC-2 type transport system permease protein	0	9.28	0	0	0	0	1.77	1.89	2.87	2.22	0.46	1.14
2932130931	UDP-N-acetyl-D-mannosaminuronate dehydrogenase	33.65	30.66	34.61	1.68	0	4.53	19.87	17.89	15.81	12.24	11.35	11.15
2932130933	predicted glycosyltransferase	46.65	54.97	72.56	1.2	1.22	0	36.2	24.86	34.03	3.84	5.43	5.89
2932130934	hypothetical protein	39.21	44.65	49.99	3.26	1.1	4.89	62.73	55.81	57.08	12.87	14.69	12.16
2932130935	molecular chaperone GrpE	41.53	17.74	10.56	2.22	2.24	4	41.02	22.92	32.16	6.41	7.51	4.66
2932130936	molecular chaperone DnaK	136.87	162.05	159.38	22.71	15.07	22.75	145.93	118.27	129.71	68.72	63.55	60.76
2932130937	molecular chaperone DnaJ	65.54	37.76	41.62	5.71	5.76	5.13	18.32	15.19	20.42	19.75	18.96	16.36
2932130938	5'(3')-deoxyribonucleotidase	3	7.68	7.12	0	0	4.04	1.63	1.09	2.11	2.39	3.79	5.49
2932130939	hypothetical protein	0	17.14	0	0	0	0	72.54	66.83	81.35	36.49	27.5	23.63
2932130941	glutamyl-tRNA(Gln) amidotransferase subunit E	19.59	20.37	18.19	4.46	8.37	5.16	17.62	16.49	17.71	11.13	11.67	6.91
2932130942	glutamyl-tRNA(Gln) amidotransferase subunit D	32.08	32.88	24.37	6.73	16.5	11.23	20.18	20.47	27.6	18.81	22.73	13.1
2932130943	transitional endoplasmic reticulum ATPase	664.57	652.38	668.46	171.21	216.94	247.19	352.77	362.38	388.72	211.89	198.2	158.08
2932130944	large subunit ribosomal protein L2	761.25	829.17	962.43	80.97	97.08	89.47	258.5	228.65	284.24	77.82	84.04	73.68
2932130945	acylphosphatase	65.27	60.82	14.09	22.22	4.49	7.99	29.49	29.23	38.7	67.43	61.29	48.14
2932130946	hypothetical protein	14.91	21.23	11.8	7.45	11.28	26.78	17.97	19.9	28.92	133.34	140.44	141.81
2932130948	cytoplasmic tRNA 2-thiolation protein 1	14.47	23.18	23.62	5.42	2.74	7.31	15.7	15.39	18.34	25.5	22.89	17.52
2932130949	membrane-associated protease RseP (regulator of RpoE activity)	76.06	105.14	91.93	1.04	3.14	1.86	85.74	81.37	83.49	10.85	10.79	9.05
2932130950	periplasmic divalent cation tolerance protein	5.31	9.06	6.3	0	8.02	7.15	5.27	4.9	3.74	16.28	12.3	23.61
2932130951	protein pelota	17.44	21.67	11.29	5.94	9.59	5.34	15.76	13.27	14.53	23.61	20.06	26.14
2932130952	hypothetical protein	194.52	159.37	136.65	23.79	3	5.35	124.85	102.23	126.3	44.67	46.03	23.9
2932130953	secondary thiamine-phosphate synthase enzyme	63.06	30.3	37.43	5.9	5.96	5.31	17.45	14.67	26.4	30.91	45.7	31.98
2932130954	Zn ribbon nucleic-acid-binding protein	60.2	34.28	71.45	157.8	144.15	67.55	50.78	37.35	50.4	259.98	283.43	252.06
2932130955	DtxR family Mn-dependent transcriptional regulator	176.57	166.54	192.13	44.08	66.77	56.97	105.72	95.35	105.37	60.62	52.74	48.14
2932130956	sugar-specific transcriptional regulator TrmB	92.68	44.19	66.52	0	8.15	11.61	44.41	39.4	52.24	21.56	25.45	15.79
2932130957	uncharacterized radical SAM superfamily Fe-S cluster-containing enzyme	629.24	652.43	641.2	1832.2	1746.74	2036.34	481.89	455	519.16	4363.24	4017.37	3882.09
2932130958	glycosyltransferase involved in cell wall biosynthesis	7.05	10.54	6.28	62.06	49.33	39.17	7.81	8.04	14.29	595.88	513.28	507.05
2932130959	uncharacterized protein YbaR (Trm112 family)/ubiquinone/menaquinone biosynthesis C-methylase UbiE	48.6	28.12	39.08	2.35	0	3.17	34.85	27.51	30.26	12.47	17.85	19.28
2932130960	hypothetical protein	49.27	25.25	54.58	2.46	9.94	0	61.44	58.56	65.42	20.53	13.85	25.79
2932130961	hypothetical protein	3.54	1.51	0	0	2.67	0	2.24	2.28	2.03	2.01	1.86	1.39
2932130962	hypothetical protein	9.45	9.69	4.49	0	1.43	2.54	6.49	6.82	8.99	10.52	6.37	8.41
2932130963	hypothetical protein	11.77	10.06	12.23	5.51	2.23	1.98	15.16	15.16	12.32	7.19	9.93	10.01
2932130964	glycosyltransferase involved in cell wall biosynthesis	25.15	18.8	22.39	1.18	0	3.18	21.88	17.78	23.28	8.04	8.29	3.29
2932130965	asparagine synthase (glutamine-hydrolysing)	10.85	6.95	11.27	2.03	0	1.83	8.94	7.93	9.8	4.47	5.14	8.87
2932130966	nucleotide sugar dehydrogenase	38.22	29.59	32.61	6.26	7.23	8.04	34.11	30.49	38.42	22.94	17.37	19.07
2932130967	UDP-glucose 4-epimerase	9.11	6.22	4.32	0	0	0	9.22	6.17	8.99	1.86	3.84	1.91
2932130968	hypothetical protein	0	0	2	0	0	0	3.66	3.97	4.02	1.34	2.85	1.32
2932130969	FkbM family methyltransferase	22.29	23.81	26.46	1.39	8.43	1.25	7.05	6.4	7.86	7.6	5.48	4.38
2932130970	arylsulfatase A-like enzyme	12.67	5.9	8.2	2.59	9.58	7.76	13.12	13.35	17.67	14.4	10.44	12.36
2932130971	hypothetical protein	0	1.54	2.13	0	0	0	1.95	2.11	0.63	2.04	1.89	0.47
2932130972	alginate O-acetyltransferase complex protein AlgI	7.87	22.08	9.34	0	1.7	0.76	10.16	10.6	11.59	3.32	2.37	4.41
2932130973	succinate semialdehyde reductase	8.65	4.43	4.11	0	1.31	1.16	7.03	6.68	7.01	8.85	5.11	8.15
2932130974	phosphoenolpyruvate phosphomutase	33.22	42.56	59.15	2.76	8.37	2.49	50.87	47.47	55.3	14.26	14.78	12.56
2932130975	sulfopyruvate decarboxylase subunit alpha	13.54	8.67	12.05	2.54	0	0	6.12	3.41	4.18	1.54	1.43	0
2932130976	sulfopyruvate decarboxylase subunit beta	2.98	5.1	10.62	2.23	2.26	4.02	11.86	15.03	20.24	30.85	30.18	27.32
2932130977	choline kinase	2.21	11.31	2.62	1.65	0	1.49	3.79	2.97	2.33	4.01	3.26	1.73
2932130978	arylsulfatase A-like enzyme	14.87	0	14.12	6.68	2.25	4.01	9.81	10.28	16.52	18.26	16.93	22.97
2932130979	alpha-ketoglutarate-dependent taurine dioxygenase	28.3	34.75	37.79	3.97	2.67	2.38	35.48	49.21	39.28	11.66	13.8	12.03
2932130980	ADP-ribose pyrophosphatase	16.42	19.64	15.59	17.22	19.87	17.69	1.48	3.59	2.61	6.72	7.62	7.74
2932130981	FkbM family methyltransferase	3.81	6.5	6.78	0	5.76	3.84	5.67	6.28	7.55	2.81	2.81	1.99
2932130982	hypothetical protein	2.12	0.9	1.26	0	0	0.71	1.44	1.27	1.68	0.48	0.45	0
2932130983	O-antigen/teichoic acid export membrane protein	0	0	1.7	2.14	1.08	0.96	2.33	3.28	2.52	1.46	2.71	0.37
2932130984	UDP-glucose 4-epimerase	29.13	21.96	22.38	8.98	3.89	10.38	25.86	28.92	30.36	14.41	15.54	17.04
2932130985	glycosyltransferase involved in cell wall biosynthesis	8.04	5.5	1.91	0	2.43	0	6.25	6.84	7.23	3.66	3.05	4.63
2932130986	FkbM family methyltransferase	2.18	0	5.18	3.27	0	7.34	6.5	7.26	9.42	20.08	20.23	12.56
2932130987	UDP-glucose 4-epimerase	12.3	12.01	8.34	0	0	2.37	7.31	6.35	9.76	4.79	4.82	4.14
2932130988	polysaccharide deacetylase family protein (PEP-CTERM system associated)	12	1.71	11.87	1.5	0	0	9.76	6.44	7.75	2.05	3.37	2.62
2932130989	glycosyltransferase involved in cell wall biosynthesis	35.66	27.25	26.73	7.03	12.77	13.9	23.75	18.96	21.83	20.05	17.01	17.19
2932130990	acetyltransferase-like isoleucine patch superfamily enzyme	53	42.61	37	4.67	4.72	6.3	36.34	37.61	37.09	24.09	24.32	10.61
2932130991	long-chain acyl-CoA synthetase	2.31	4.94	5.49	1.73	0.87	0	10.25	8.61	9.99	11.96	11.22	10.29
2932130992	acyl carrier protein	0	28.39	7.89	0	0	0	6.01	6.89	9.96	2.27	1.4	12.18
2932130993	holo-[acyl-carrier protein] synthase	4.68	0	0	0	0	3.15	0.42	0.26	0	0	0	1.22
2932130994	GT2 family glycosyltransferase	13.79	17.02	21.83	1.15	3.48	4.13	12.61	12.57	13.24	4.18	2.91	3.21
2932130995	NAD+ synthase	34.17	39.4	22.31	2.56	0	11.5	22.85	25.82	27.55	5.44	2.52	6.26
2932130996	SAM-dependent methyltransferase	1.64	1.4	1.95	0	1.24	1.11	7.72	5.98	5.93	9.89	7.27	12.46
2932130997	glucose-1-phosphate thymidylyltransferase	18.5	18.43	23.78	1.15	5.83	0	20.48	20.36	17.93	9.28	9.1	7.26
2932130998	dTDP-glucose 4,6-dehydratase	6.42	10.96	11.42	2.4	1.21	3.24	10.87	16.25	10.46	9.3	8.79	10.49
2932130999	dTDP-4-dehydrorhamnose 3,5-epimerase	14.52	34.11	38.78	0	0	2.44	22.64	19.71	24	10.73	16.07	12.35
2932131000	hypothetical protein	0	3.02	0	0.66	0	0	2.15	2.69	4.82	2.81	3.72	2.08
2932131001	UDP-N-acetylglucosamine 4,6-dehydratase	52.2	57.33	26.55	9.77	11.28	22.59	76.49	67.68	72.62	49.15	47.95	28.3
2932131002	predicted dehydrogenase	20.56	13.17	16.27	0	0	2.31	20.75	23.6	28.09	7.4	5.42	13.9
2932131003	predicted dehydrogenase	1.72	7.36	4.09	3.87	0	1.16	8.88	9.46	9.73	2.16	5.45	4.06
2932131004	predicted dehydrogenase	3.35	2.87	3.98	0	0	0	3.64	4.27	3.99	4.19	3.54	3.51
2932131005	NAD(P)-dependent dehydrogenase (short-subunit alcohol dehydrogenase family)	16.17	37.98	31.19	1.51	9.17	12.25	20.46	24.44	22.45	9.42	8.52	3.17
2932131006	CMP-N,N'-diacetyllegionaminic acid synthase	63.4	62.18	91.98	12.31	15.98	18.97	85.09	77.55	90.23	65.92	59.9	45.47
2932131007	2-polyprenyl-3-methyl-5-hydroxy-6-metoxy-1,4-benzoquinol methylase	7.01	1.5	6.24	6.56	1.32	1.18	8.87	10.2	9.42	29.27	26.22	26.59
2932131008	sialic acid synthase SpsE	22.46	10.96	11.42	13.22	12.13	3.24	20.01	16.25	16.82	38.65	40.24	43.66
2932131009	GDP/UDP-N,N'-diacetylbacillosamine 2-epimerase (hydrolysing)	7.24	2.47	3.44	1.08	1.1	7.8	9.69	10.58	13.27	3.79	4.89	6.06
2932131010	nucleoside-diphosphate-sugar epimerase	5.75	1.64	2.27	0	0	0	8.48	6.49	5.57	8.06	9.69	14.04
2932131011	glycosyltransferase involved in cell wall biosynthesis	5.59	6.37	0	1.4	0	0	1.35	2.45	2.79	1.48	0.79	2.93
2932131012	dTDP-4-dehydrorhamnose reductase	24.4	16.03	13.37	1.41	1.42	2.53	14.08	12.87	18.03	5.76	6.33	8.35
2932131013	dTDP-4-dehydrorhamnose 3,5-epimerase	12.76	24.52	49.22	2.39	0	2.15	27.67	28.03	22.21	4.71	6.05	0.83
2932131014	2-polyprenyl-3-methyl-5-hydroxy-6-metoxy-1,4-benzoquinol methylase	4.05	6.91	6.41	2.02	0	2.73	6.34	7.74	7.49	8.28	6.26	9.89
2932131015	CDP-glucose 4,6-dehydratase	23.18	27.73	12.84	2.32	1.17	3.12	14.25	15.96	19.89	4.22	2.61	4.05
2932131016	glucose-1-phosphate cytidylyltransferase	74.51	55.05	109.96	4.52	4.57	2.71	19.29	23.51	21.83	5.95	5.09	6.85
2932131017	O-methyltransferase	31.53	31.98	30.41	4.43	0	10.62	29.74	29.07	37.69	11.2	12.05	17.54
2932131018	glucose/mannose-6-phosphate isomerase	13.1	12.59	1.94	1.23	7.43	0	8.58	6.83	8.66	6.51	4.83	3.86
2932131019	methylthioribose-1-phosphate isomerase	99.89	66.37	88.46	23.75	35.97	19.22	76.67	60.05	69.59	44.51	40.78	37.76
2932131020	metal-sulfur cluster biosynthetic enzyme	536.25	477.98	381.31	40.75	39.18	38.38	510.86	436.45	527.64	103.64	97.76	75.93
2932131021	3-oxoacyl-[acyl-carrier protein] reductase	22.99	10.91	36.39	40.18	25.11	41.28	31.86	35.75	42.1	128.33	120.64	93.6
2932131022	hypothetical protein	144.85	58.92	139.18	56.83	135.62	74.31	10.6	17.57	19.45	26.65	29.08	27.08
2932131023	hypothetical protein	13.73	25.79	52.14	0	12.46	5.55	8.19	14.91	20.57	7.8	5.79	3.59
2932131024	hypothetical protein	40.38	37.36	27.96	0	0	4.53	16.12	21.66	27.28	16.83	12.06	14.09
2932131026	alanine-synthesizing transaminase	80.24	105.81	96.91	10.54	20.23	10.43	96.81	73.8	93.79	45.76	45.11	41.63
2932131027	nitroimidazol reductase NimA-like FMN-containing flavoprotein (pyridoxamine 5'-phosphate oxidase superfamily)	32.94	3.52	9.78	6.17	24.91	22.18	8.56	10.95	11.98	40.72	34.73	44.19
2932131028	hypothetical protein	0	12.09	25.19	0	0	0	7.67	4.36	4.36	7.24	1.49	12.96
2932131029	NADPH-dependent F420 reductase	179.83	216.73	228.08	42.43	24.22	21.56	252.01	237.6	246.19	66.35	49.86	68.34
2932131030	probable phosphoglycerate mutase	85.3	116.13	120.24	5.99	4.03	0	135.63	99.16	125.92	10.91	12.36	10.46
2932131031	heme/copper-type cytochrome/quinol oxidase subunit 2	1344.6	1224.4	1347.62	33.25	47.96	85.41	619.63	712.6	731.14	122.54	141.74	111.21
2932131032	cytochrome c oxidase subunit 2	613.53	751.51	769.5	101.15	119.64	142.9	287	313.33	372.38	164.9	178.16	153.5
2932131033	cytochrome c oxidase subunit 1	797.88	757.48	820.99	54.4	57.39	97.08	904.1	941.96	953.61	160.91	161.59	148.95
2932131034	nitrite reductase (NO-forming)	935.13	804.66	871.28	43.77	41.6	59.03	429.4	462.77	481.31	21.1	19.21	11.7
2932131035	heme A synthase	93.21	105.1	97.36	5.58	2.82	10.04	104.79	100.6	120.92	23.31	18.86	28.3
2932131036	hypothetical protein	28.54	37.92	56.46	23.75	16.79	32.03	44.71	38.61	45.84	60.19	46.8	33.2
2932131037	ligand-binding SRPBCC domain-containing protein	2484.44	2241.8	2092.05	152.15	213.83	255.09	2746.73	2562.18	2718.99	1013.72	930.66	1083.43
2932131039	hypothetical protein	1.32	1.13	3.13	11.86	3.99	11.56	1.91	1.66	2.33	250.41	263.56	319.57
2932131040	DNA-dependent RNA polymerase auxiliary subunit epsilon	4.26	5.46	5.06	3.19	0	0	5.97	5.78	6.57	4.6	5.84	3.9
2932131041	hypothetical protein	0	0	0	0	1.32	1.18	0	0.34	0.15	4.38	4.8	4.13
2932131042	3-phosphoshikimate 1-carboxyvinyltransferase	537.52	561.75	536.41	104.21	141.19	130.52	490.52	468.01	502.87	216.26	211.61	173.98
2932131043	Fe-S-cluster containining protein	9.97	11.36	15.78	42.32	55.3	38.05	11.72	13.21	10.25	247.46	224.96	217.48
2932131044	hypothetical protein	11.08	18.93	10.52	1.66	5.03	2.98	8.41	9.86	11.72	10.58	7.01	8.12
2932131045	hypothetical protein	200.65	207.1	208.41	131.5	151.74	163.26	114.85	113.26	121.58	499.81	504.11	538.25
2932131046	hypothetical protein	281.31	443.61	436.66	583.45	523.65	560.96	372.55	410.35	383.33	1264.12	1366.34	1500.73
2932131047	hypothetical protein	348.83	335.9	391.49	494.03	518.01	512.48	48.72	60.18	59.81	175.17	203.25	229.06
2932131048	hypothetical protein	399.72	278.35	355.86	478.36	571.71	529.53	467.66	508.71	478.27	1787.6	1769.73	2028.56
2932131049	molybdopterin/thiamine biosynthesis adenylyltransferase	61.31	75.41	82.97	87.25	89.02	103.21	84.67	89.58	77.59	169.89	219.22	229.13
2932131050	hypothetical protein	0	0	12.13	0	7.73	0	0.92	2.86	0.9	0	0	0
2932131051	hypothetical protein	33.65	34.49	31.95	0	0	0	17.03	16.95	18.38	11.47	14.19	12.33
2932131052	hypothetical protein	103.96	54.65	28.48	29.95	36.29	16.15	83.11	91.33	97.97	78.17	65.75	69.07
2932131053	hypothetical protein	69.53	53.65	53.25	47.04	37.32	42.29	61.83	73.9	59.31	187.89	162.68	213.09
2932131054	light-regulated signal transduction histidine kinase (bacteriophytochrome)	8.36	21.42	9.92	12.52	25.29	5.63	9.07	14.74	10.32	20.9	12.34	15.32
2932131055	two-component system chemotaxis response regulator CheY	94.98	69.54	91.27	111.79	85.51	115.73	88.7	56.97	101.65	69.4	59.12	65.1
2932131056	chemotaxis response regulator CheB	15.77	0	4.68	0	8.94	2.65	4.63	6.84	10.07	34.04	34.9	34.04
2932131057	two-component system chemotaxis response regulator CheY	176.75	209.89	153.51	93.63	114.1	113.21	107.14	115.72	118.16	119.06	112.7	94.77
2932131059	UDP-N-acetylglucosamine--N-acetylmuramyl-(pentapeptide) pyrophosphoryl-undecaprenol N-acetylglucosamine transferase	6.53	15.34	5.81	2.45	0	2.2	7.67	8.5	11.08	7.42	5.16	7.69
2932131060	aspartate kinase	21.04	18.97	19.43	0	3.54	3.94	21.76	17.31	16.18	9.3	10.84	11.63
2932131061	hypothetical protein	111.96	61.48	142.39	95.83	78.62	80.77	33.25	50.36	45.11	87.25	43.84	77.44
2932131062	branched-chain amino acid aminotransferase	150.16	123.63	139.59	8.13	1.37	19.49	67.04	62.94	74.62	19.33	17.16	12.78
2932131063	hypothetical protein	40.87	43.64	97.04	22.96	61.82	20.64	22.16	36.9	36.02	53.42	45.24	34.77
2932131064	ubiquinone/menaquinone biosynthesis C-methylase UbiE	2.98	2.55	10.62	4.47	0	0	5.66	4.26	8.41	13.56	18.24	14.05
2932131065	signal transduction histidine kinase	6.46	7.88	6.57	0.69	5.58	1.86	8.42	7.65	7.73	29.89	29.76	27.77
2932131066	two-component system chemotaxis response regulator CheY	254	269.34	296.3	488.72	559.69	613.35	198.68	258.27	263.23	629.13	619.52	492.83
2932131067	ribosomal protein S18 acetylase RimI-like enzyme	14.62	9.36	13.01	30.11	22.11	22.15	4.62	7.57	8.05	66.87	65.49	63.12
2932131068	lysylphosphatidylglycerol synthetase-like protein (DUF2156 family)	33.65	28.74	27.96	10.08	12.72	27.19	15.2	14.5	17.5	42.06	31.21	26.42
2932131069	hypothetical protein	0	16.83	46.78	34.44	4.97	22.12	8.91	12.69	22	32.1	18	30.94
2932131070	hypothetical protein	58.47	24.97	52.05	10.95	11.05	31.99	63.08	56.46	63.45	66.04	48.54	72.68
2932131071	radical SAM superfamily enzyme YgiQ (UPF0313 family)	84.35	91.57	77.18	30.27	55.82	40.23	49.07	46.93	65.36	46.14	45.57	40.01
2932131072	predicted transcriptional regulator	0	37.33	0	0	0	0	5.43	5.81	9.15	4.35	6.91	2.86
2932131073	hypothetical protein	11.62	9.92	41.37	0	4.39	3.91	8.92	8.94	14.33	3.3	9.8	9.12
2932131074	thiamine transporter ThiT	3.73	3.18	8.85	0	0	0	2.36	1.98	1.97	3.81	2.36	4.88
2932131075	ribonuclease HI	37.1	7.92	11.01	3.47	3.51	0	9.64	10.51	11.85	7.91	0.98	7.28
2932131076	4-hydroxybutyryl-CoA synthetase (ADP-forming)	202.88	172.62	168.67	5.32	11.34	13.82	185.35	168.97	190.84	30.5	33.95	22.52
2932131077	4-hydroxybutyryl-CoA dehydratase/vinylacetyl-CoA-Delta-isomerase	243.92	195.39	222.62	160.76	191.02	214.61	220.34	196.57	220.32	326.26	325	289.67
2932131078	signal peptidase	78.21	66.8	82.52	17.9	11.5	21.94	74.61	68.29	70.84	24.44	15.11	22.17
2932131079	sporulation protein YlmC with PRC-barrel domain	161.89	190.87	230.06	58.06	62.08	53.74	148.99	141.88	149.31	76.45	47.59	48.34
2932131080	thioredoxin 1	349.3	445.4	456.69	352.61	352.2	354.5	516.07	418.72	446.6	380.31	363.94	369.64
2932131081	hypothetical protein	241.8	338.94	342.21	174.13	105.49	123.15	163.33	133.45	165.29	253.67	245.08	244.2
2932131082	ribosomal protein S27AE	125.2	166.36	209.16	13.89	24.55	59.32	94.71	83.45	105.03	111.2	111.45	133.49
2932131083	MFS family permease	40.61	26.53	76.56	30.41	48.77	40.21	25.04	26.68	25.26	35.84	37.27	25.01
2932131085	dihydropyrimidinase	21.41	24.38	16.94	11.58	3.6	12.81	19.35	18.37	20.86	24.73	22.82	30.81
2932131086	hypothetical protein	35.94	16.25	25.1	3.17	4.8	2.85	21.21	24.2	26.83	3.84	4.9	7.19
2932131087	protein-L-isoaspartate(D-aspartate) O-methyltransferase	4.95	6.34	2.94	0	0	0	1.79	3.32	1.96	3.94	5.74	3.89
2932131088	ribose 5-phosphate isomerase A	63.76	60.75	52.4	11.02	3.71	6.61	41.89	57.59	47.33	56.02	68.25	46.21
2932131089	hypothetical protein	269.04	247.38	233.92	130.91	106.27	125.77	305.4	389.1	296.62	746.34	735.21	971.85
2932131090	large subunit ribosomal protein L37e	551.79	782.76	619.9	236.16	216.09	345.01	199.47	202.16	171.95	191.5	209.81	201.14
2932131091	small nuclear ribonucleoprotein	5056.94	4134.67	4228.4	1224.14	1447.29	1664.91	7287.72	8127.98	7665.86	6394.45	5868.19	5388.86
2932131092	creatinine amidohydrolase	22.9	25.43	32.61	3.43	1.73	4.63	33.31	26.4	33.5	10.67	15.93	12.58
2932131093	formyltetrahydrofolate deformylase	78.55	102.32	128.2	10.3	2.97	2.64	61.76	49.85	65.59	15.85	13.66	11.82
2932131095	phosphomannomutase/phosphoglucomutase	26.98	26.19	52.4	5.51	4.64	5.78	35.02	31.54	30.8	14.08	14.99	12.19
2932131096	large subunit ribosomal protein L7Ae	988.09	909.8	1015.48	32.04	25.88	40.32	489.41	425.04	523.26	102.09	72.14	87.32
2932131097	small subunit ribosomal protein S28e	310.87	245.63	156.83	11.64	0	10.47	18.26	7.83	2.74	0.88	1.64	4.07
2932131098	large subunit ribosomal protein L24e	518.85	696.46	420.37	0	12.46	5.55	569.39	427.85	534.94	126.36	142.38	159.5
2932131099	nucleoside-diphosphate kinase	82.36	102.01	122.2	9.25	3.11	16.64	228.87	185.11	217.75	168.95	141.51	155.19
2932131100	translation initiation factor 5B	39.94	53.16	37.49	2.09	1.4	1.88	26.45	24.47	26.85	30.93	24.68	26.26
2932131101	thioredoxin 1	267.66	291.95	347.05	117.2	115.22	97.05	310	352.47	342.96	165.21	173.63	202.6
2932131102	predicted Zn-ribbon and HTH transcriptional regulator	78.83	48.1	160.41	75.91	51.1	15.17	74.29	64.62	93.29	101.11	90.22	76.63
2932131103	DNA-binding beta-propeller fold protein YncE	64.39	68.36	75	26.59	30.03	36.47	70.7	89.05	72.28	39.53	35.01	43.46
2932131104	hypothetical protein	97.2	106.38	100.95	24.27	26.03	32.04	88.85	101.06	98.69	16.34	19	18.81
2932131105	SHS2 domain-containing protein	3.97	3.39	4.71	0	0	0	7.18	9.22	12.6	4.06	10.88	5.19
2932131106	(p)ppGpp synthase/HD superfamily hydrolase	0	2.62	3.64	0	0	0	4.43	5.15	6.48	11.85	8.4	10.43
2932131107	predicted enzyme related to lactoylglutathione lyase	135.69	112.04	69.79	0	6.84	6.09	47.01	56.72	57.8	9.25	14.3	13.02
2932131108	threonine dehydrogenase-like Zn-dependent dehydrogenase	26.11	20.82	37.19	1.3	1.32	3.52	26.11	23.24	19.64	9.69	6.61	7.74
2932131109	hypothetical protein	14.91	0	53.11	22.34	33.83	50.21	5.39	2.5	5.26	50.85	53.45	62.45
2932131110	hypothetical protein	0	0	0	9.61	0	0	2.32	1.44	1.13	7.29	27.05	16.79
2932131111	membrane protein DedA with SNARE-associated domain	60.31	72.12	68	2.26	9.12	6.09	72.21	59.33	55.81	13.71	18.44	7.1
2932131112	uncharacterized protein YecE (DUF72 family)	12.54	8.93	12.41	56.36	45.84	38	6.61	5.5	5.71	157.02	162.16	141.13
2932131113	glucose/arabinose dehydrogenase	41.58	22.08	22.68	71.55	79.89	88.54	18.28	21.42	20.6	379.22	407.99	338.52
2932131114	hypothetical protein	52.55	52.37	83.17	1922.07	2397.73	2441.6	22.96	25.74	13.89	4258.58	4527.75	4013.67
2932131115	hypothetical protein	37.62	28.57	14.89	18.79	44.26	36.59	22.29	31.01	30.21	55.59	37.02	33.91
2932131116	hypothetical protein	0	0	17.7	245.73	214.28	371.55	13.48	15.86	18.4	423.74	314.41	413.71
2932131117	uracil-DNA glycosylase family 4	17.56	44.99	26.79	7.51	3.79	6.76	36.72	38.12	39.57	14.25	14.28	19.69
2932131118	hypothetical protein	0	0	0	0	0	21.23	4.27	0	2.78	41.21	63.15	24.76
2932131119	uncharacterized membrane protein	1512.47	1417.41	1244.01	648.16	684.47	812.59	1134.06	1137.04	958.63	116.86	101.27	99.74
2932131120	hypothetical protein	1164.61	1255.43	1080.34	378.27	450.67	445.86	1680.03	1648.29	1531.94	150.96	150.27	176.01
2932131121	micrococcal nuclease	51.33	45.67	53.31	14.42	21.03	20.16	56.83	54.6	64.46	19.69	15.78	7.84
2932131122	aryl-alcohol dehydrogenase-like predicted oxidoreductase	11.74	17.19	11.95	1.26	2.54	1.13	15.46	11.45	15.22	3.24	2.83	1.76
2932131123	histidyl-tRNA synthetase	48.99	51.76	58.15	2.9	6.82	3.47	56.86	52.87	54.88	11.72	13.32	11.47
2932131124	translation initiation factor 6	29.83	25.48	26.55	5.58	3.76	15.06	34.14	22.19	31.33	40.11	41.4	39.03
2932131125	NAD-dependent dihydropyrimidine dehydrogenase PreA subunit	1324.3	1239.35	1336.95	481.35	584.2	721.24	1250.81	1195.44	1375.12	1602.16	1476.74	1640.32
2932131126	NAD-dependent dihydropyrimidine dehydrogenase PreA subunit	8708.07	8023.09	7555.62	1781.84	2113.79	2245.53	5675.18	5166.14	5022.55	2199.79	2148.03	2121.17
2932131128	replication factor C small subunit	76.59	49.07	68.18	9.13	11.85	9.38	69.06	56.81	65.51	29.68	29.73	28.7
2932131129	DNA replication factor GINS	43.64	42.61	85.11	130.75	190.96	193.12	44.23	42.32	54.95	156.96	141.97	132.99
2932131130	replicative DNA helicase Mcm	89.59	106.32	112.93	151.42	157.08	207.66	72.15	64.64	79.1	76.59	86.75	82.37
2932131131	helicase	25.68	31.25	24.02	28.56	18.25	23.06	19.41	19.78	21.81	27.6	32.98	29.74
2932131132	UDP-N-acetylmuramyl pentapeptide phosphotransferase/UDP-N-acetylglucosamine-1-phosphate transferase	15	19.94	21.77	3.75	1.26	3.37	7.98	7.93	8.37	1.71	4.92	2.62
2932131133	amino acid permease	0	6.12	0	0	0	4.83	3.89	3.41	13.26	3.26	10.58	7.5
2932131134	acetyltransferase-like isoleucine patch superfamily enzyme	149.23	121.54	107.1	25.99	31.49	44.4	136.75	139.2	130.6	213.39	172.67	166.21
2932131135	uncharacterized protein YbaR (Trm112 family)	49.05	36.66	50.94	0	0	16.51	69.82	79.97	104.29	83.62	76.26	91.46
2932131136	UDP-N-acetylglucosamine 3-dehydrogenase	28.3	21.15	27.29	1.32	0	1.19	19.98	15.25	23.07	8.64	11.56	10.18
2932131137	branched-chain amino acid aminotransferase	45.08	21.56	38.53	5.4	2.73	9.71	39.76	32.71	37.82	16.4	19.01	24.07
2932131138	hypothetical protein	40.57	36.97	54.58	4.05	6.14	14.57	38.87	41.11	51.01	44.88	45.62	38.23
2932131139	ferredoxin--NADP+ reductase	250.46	232.33	264.78	10.26	17.76	14.49	131.57	115.02	143.65	40.03	39.19	37.89
2932131141	HEAT repeat protein	0	2.65	7.36	0	0	4.17	2.24	3.04	3.28	2.82	3.92	4.87
2932131142	DNA-binding protein	1856.55	1571.13	1535.13	43.05	26.08	27.09	1390.08	1111.4	1288.72	81.01	98.16	85.74
2932131143	carboxyvinyl-carboxyphosphonate phosphorylmutase	137.47	132.11	147.32	8.58	10.11	3.86	68.16	81.45	90.36	17.79	16.1	17.99
2932131144	glyoxylase-like metal-dependent hydrolase (beta-lactamase superfamily II)	457.24	456.78	562.99	80.1	103.15	132.55	178.04	332.28	401.48	52.85	57.51	39.75
2932131145	DNA-binding PadR family transcriptional regulator	58.77	64.15	65.89	202.97	150.62	186.87	35.41	41.77	37.41	318.39	340.05	289.67
2932131146	succinate dehydrogenase / fumarate reductase flavoprotein subunit	160.42	161.79	166.33	10.13	8.77	11.06	102.97	82.34	103.56	24.49	33.41	20.49
2932131147	succinate dehydrogenase / fumarate reductase cytochrome b subunit	183.93	180.03	145.55	14.35	14.49	10.32	52.64	42.15	38.5	14.81	7.27	11.03
2932131148	succinate dehydrogenase / fumarate reductase membrane anchor subunit	28.79	24.59	17.09	0	0	0	30.79	30.08	41.02	13.63	12.14	11.3
2932131149	succinate dehydrogenase / fumarate reductase iron-sulfur subunit	150.88	154.66	110.02	6.46	13.04	4.35	150.58	116.98	155.2	28.91	27.72	23.13
2932131150	metal-sulfur cluster biosynthetic enzyme	718.72	582.24	577.93	159.75	122.73	177.97	823.04	674.13	826.32	949.67	847.57	939.27
2932131151	argininosuccinate lyase	29.46	26.13	22.86	0.85	3.43	0.76	37.58	38.79	38.25	10.43	9.79	9.19
2932131154	membrane-bound lytic murein transglycosylase	413.84	353.51	394.48	39.14	33.19	23.93	427.09	413.97	417.79	86.94	74.03	92.44
2932131155	glutamyl-tRNA reductase	121.16	97.26	126.49	9.84	2.21	9.83	89.31	88.5	92.89	13.27	11.69	9.17
2932131156	predicted small metal-binding protein	98.53	67.33	58.48	29.52	29.81	53.08	70.35	53.23	68.6	490.51	400.93	474.49
2932131157	ferredoxin--NADP+ reductase	486.99	434.44	412.57	58.83	32.67	67.43	144.46	130.27	170.99	22.99	25.67	17.99
2932131158	myo-inositol-1(or 4)-monophosphatase	12.4	10.59	12.27	0	1.56	1.39	12.51	6.77	9.29	8.69	8.28	5.41
2932131159	hypothetical protein	48.95	46.88	56.34	6.67	4.49	1	41.96	41.31	41.57	7.75	10.95	6.99
2932131160	replication factor C large subunit	5.72	7.33	25.45	3.21	2.16	0.96	12.92	11.68	14.74	4.06	4.52	5.61
2932131161	hypothetical protein	5.69	4.86	6.75	0	12.91	0	3.08	1.27	4.01	0	1.2	5.96
2932131162	acetyl-CoA/propionyl-CoA carboxylase	197.83	177.21	192.94	16.02	15.37	30.96	159.56	146.67	172.09	43.02	43.06	39.46
2932131163	acetyl-CoA/propionyl-CoA carboxylase	248.08	250.87	227.13	5.83	8.41	22.47	277.49	242.51	252.18	23.9	18.29	29.99
2932131164	biotin carboxyl carrier protein	116.17	107.5	111.08	2.42	7.32	10.86	88.65	86.8	88.73	24.21	25.17	17.73
2932131165	peroxiredoxin	420.07	568.65	570.47	47.99	53.84	47.94	646.36	549.14	656.05	266.23	247.68	211.49
2932131166	NADH-quinone oxidoreductase subunit A	578.62	526.98	491.24	5.74	5.8	7.74	284.32	267.71	315.09	10.45	12.93	13.04
2932131167	NADH-quinone oxidoreductase subunit B	624.31	619.48	744.81	16.53	26.23	33.97	601.55	525.66	641.93	35.84	22.6	32.18
2932131168	NADH:ubiquinone oxidoreductase subunit C	183.93	130.93	175.32	2.09	14.75	1.88	94.95	90.02	95.79	9.82	8.81	4.38
2932131169	NADH-quinone oxidoreductase subunit D	248.96	213.91	214.3	8.72	4.4	11.76	173.42	176.13	209.92	8.6	11.36	8.76
2932131170	NADH-quinone oxidoreductase subunit H	265.06	241.66	228.41	0	3.85	3.43	243.93	224.68	236.3	1.16	2.96	3.34
2932131171	NADH-quinone oxidoreductase subunit I	152.91	207.28	209.12	2.49	0	2.24	193.47	190.83	196.28	6.8	15.42	7.83
2932131172	NAD(P)H-quinone oxidoreductase subunit 6	267.83	289.42	233.65	0	2.44	8.69	254.88	225.71	242.59	2.57	4.08	5.91
2932131173	NADH:ubiquinone oxidoreductase subunit K	32.46	64.69	51.37	0	0	0	47.42	44.52	48.63	0.61	1.14	2.83
2932131174	NADH-quinone oxidoreductase subunit M	199.2	198.36	208.64	3.99	0.81	1.43	168.76	134.95	144.95	1.21	1.35	1.95
2932131175	NADH-quinone oxidoreductase subunit L	329.64	365.24	339.31	1.79	3.01	5.36	214.51	185.83	211.09	3.26	1.18	0.63
2932131176	proton-translocating NADH-quinone oxidoreductase chain N	205.11	253.29	201.13	3.34	2.53	6	184.46	167.84	158.67	1.77	1.65	2.04
2932131177	octaprenyl-diphosphate synthase	54.61	62.74	42.47	4.23	5.7	11.41	40.85	36.85	45.64	19.69	14.29	13.8
2932131179	pyrroloquinoline-quinone synthase	316.43	310.5	294.9	60.72	23.73	33.46	376.49	301.07	366.46	181.9	157.13	155.36
2932131181	orotate phosphoribosyltransferase	57.36	49	38.91	6.14	14.46	5.52	35.8	31.96	41.41	56.5	55.86	46.47
2932131182	hypothetical protein	12.23	16.97	10.89	18.32	15.03	17.5	20.03	18.95	15.22	11.64	15.79	18.4
2932131183	Zn-dependent protease	49.35	34.49	39.05	3.36	1.13	8.06	30	33.86	39.41	7.48	11.03	7.44
2932131184	ribosomal-protein-alanine N-acetyltransferase	89.75	68.15	106.53	62.24	42.73	62.67	44.76	51.73	55.96	81.98	87.6	62.64
2932131185	predicted DNA-binding transcriptional regulator	22.68	25.83	62.81	28.31	17.15	30.54	17.08	12.48	17.99	95.36	86.05	71.22
2932131186	tRNA (guanine37-N1)-methyltransferase	23.73	5.07	23.48	0	0	0	13.23	12.29	13.94	6.52	4.17	12.42
2932131187	ATP-binding cassette subfamily E protein 1	36.73	40.34	32.18	15.06	4.63	5.89	30.11	23.67	25.51	11.03	14.38	14.42
2932131189	hypothetical protein	23.99	20.49	128.15	35.94	27.21	32.31	31.44	19.47	47.57	115.88	118.86	125.57
2932131190	leucyl aminopeptidase	60.82	74.62	51.19	9.11	11.71	10.42	43.67	43.77	52.63	18.73	20.28	18.52
2932131191	predicted DCC family thiol-disulfide oxidoreductase YuxK	21.9	33.67	20.79	13.12	0	5.9	22.56	17.77	22.39	20.9	24.93	30.94
2932131192	transketolase	82.37	69.51	74.22	4.46	4.5	0.67	59.02	48.89	56.59	8.69	10.25	7.27
2932131193	transketolase	66.22	60.91	44.34	3.81	3.85	2.29	89.46	63.49	73.62	11.96	18.97	15.55
2932131194	transaldolase	93.61	128.36	166.67	16.6	24.22	33.17	44.75	52.61	59.92	29.68	24.41	29.01
2932131195	hypothetical protein	1418.9	1465.82	1561.89	690.31	660.32	596.11	895.44	927.55	784.51	463.81	466.61	455.45
2932131196	magnesium transporter	35.5	23.43	34.47	14.5	10.98	11.95	28.14	25.65	28.87	87.47	71.43	82.34
2932131198	hypothetical protein	456.66	597.3	739.68	178.14	187.06	249.83	138.43	241.66	225.13	69.2	42.12	62.25
2932131199	hypothetical protein	23.9	20.41	10.31	9.76	16.43	11.7	11.58	10.46	12.83	41.73	34.35	34.11
2932131200	uncharacterized protein (UPF0147 family)	294.29	246.14	196.5	64.29	125.19	86.69	290.34	267.54	314.48	170.02	124.09	168.48
2932131201	3-phenylpropionate/trans-cinnamate dioxygenase ferredoxin subunit	133.93	169.32	222.57	52.16	44.56	57.72	164.61	132.56	138.34	57.84	44.05	57.48
2932131202	GNAT superfamily N-acetyltransferase	0	0	0	0	0	0	1.71	1.82	2.4	2.86	2.65	3.29
2932131203	2-keto-4-pentenoate hydratase/2-oxohepta-3-ene-1,7-dioic acid hydratase in catechol pathway	24.74	27.63	11.29	5.7	2.88	3.84	26.83	22.21	23.81	9.52	8.42	11.45
2932131204	glutamyl-tRNA synthetase	60.99	48.79	49.41	2.9	5.12	5.87	37.53	36.26	45.13	6.6	10.2	10.64
2932131205	geranylgeranyl diphosphate synthase type I	48.94	40.36	54.08	3.79	3.83	7.95	58.56	50.63	58	19.37	12.1	22.08
2932131206	isopentenyl-diphosphate delta-isomerase	94.08	80.37	96.59	7.62	15.38	15.41	86.18	76.73	92.78	24.28	24.12	15.31
2932131207	isopentenyl phosphate kinase	26.7	17.11	29.05	3.33	1.68	4.49	15.89	17.13	19.81	14.41	14.54	10.48
2932131208	mevalonate kinase	15.82	10.51	4.17	1.32	6.64	5.92	10.96	9.05	9.91	14.98	15.19	13.8
2932131209	small subunit ribosomal protein S2	352.83	475.87	396.77	29.8	32.1	16.08	321.27	270.14	326.86	72.06	68.79	81.92
2932131210	enolase	110.89	79.89	82.47	4	6.06	6.3	62.55	50.56	61.7	25.81	25.07	19.58
2932131211	DNA-directed RNA polymerase subunit N	265.42	262.52	306.77	20.93	5.28	9.41	294.79	207.43	304.71	54.78	60.38	47.53
2932131213	translin	45.76	64.38	60.71	6.05	8.14	9.06	44.27	40.68	41.75	63.02	51.07	47.2
2932131214	hypothetical protein	20.44	26.19	15.16	11.48	5.8	8.6	31.4	34.68	25.22	17.42	10.77	11.37
2932131215	hypothetical protein	194.42	259.19	185.42	0	3.4	4.54	201.91	256.71	255.14	13.79	12.79	11.18
2932131216	NAD(P)H-hydrate epimerase	51.01	65.35	66.05	12.16	15.78	14.05	48.19	40.43	48.84	31.36	30.79	27.91
2932131217	hydroxyacylglutathione hydrolase	38.05	25.54	19.36	4.07	6.17	3.66	46.67	38.73	39.05	27.8	30.37	32.72
2932131218	uncharacterized protein (TIGR00303 family)	24.87	17.26	36.9	5.82	4.7	5.23	29.92	26.89	31.37	19.61	13.44	13.42
2932131219	glucosamine--fructose-6-phosphate aminotransferase (isomerizing)	16.92	28.91	37.94	10.56	10.66	14.56	32.28	26.68	36.29	43.7	38.45	42.81
2932131220	small subunit ribosomal protein S4	321.66	297.1	313.52	15.67	49.44	26.41	279.83	222.74	280.26	162.28	153.82	162.2
2932131221	small subunit ribosomal protein S13	554.7	664.84	586.04	50.03	76.87	44.98	308.4	248.26	293.32	237.98	240.01	215.85
2932131222	predicted transcriptional regulator	68.97	77.05	88.17	43.71	24.07	42.87	76.24	67.72	83.23	117.59	93.96	134.69
2932131223	hypothetical protein	29.56	30.86	7.8	2.46	2.48	0	31.17	18.85	23.74	11.57	12.46	11.17
2932131224	FtsP/CotA-like multicopper oxidase with cupredoxin domain	46.65	53.59	36.28	7.23	6.08	2.17	17.88	18.87	17.16	10.97	11.87	10.95
2932131225	ZIP family zinc transporter	15.44	13.19	26.67	11.57	2.12	0.95	18.53	19.18	20.54	11.17	7.7	9.19
2932131226	cation diffusion facilitator family transporter	25.19	14.35	12.81	10.78	11.79	8.08	18.1	16.99	18.08	17.31	18.46	20.41
2932131227	hypothetical protein	26.84	41.01	32.47	21.65	19.13	21.55	26.96	28.87	29.34	15.14	16.54	13.91
2932131228	hypothetical protein	1546.69	1481.15	1429.06	189.11	241.52	256.71	1076.85	1222.87	1116.01	216.08	227.38	207.86
2932131229	hypothetical protein	490.48	397.15	297.17	160.72	170	227.06	319.99	328.64	440.38	326.93	308.07	287.48
2932131230	radical SAM superfamily enzyme YgiQ (UPF0313 family)	404.16	402.47	369.13	20.39	23.75	31.02	306.78	267.28	309.5	56.41	52.76	58.09
2932131231	NCAIR mutase (PurE)-related protein	12.78	9.1	17.7	0	8.06	10.04	12.71	13.06	11.64	34.87	32.34	30.67
2932131232	malate dehydrogenase	334.69	344.62	307.09	37.94	45.15	20.71	360.2	290.26	358.43	217.34	216.65	201.7
2932131233	uncharacterized protein (TIGR00299 family) protein	32.38	34.57	38.43	16.17	20.41	15.44	23.53	24.02	26.28	23	18.49	12.36
2932131234	uncharacterized protein	29.04	62.02	32.01	6.21	0	9.78	21	23.28	19.74	6.13	7	7.06
2932131235	cysteine desulfurase	26.95	21.81	31.99	7.44	7.51	11.46	25.13	24.34	29.38	19.19	15.25	18.19
2932131236	predicted secreted protein with PEFG-CTERM motif	163.26	174.77	139.83	0	10.94	6.96	107.77	101.46	120.58	41.1	46.18	42.19
2932131237	predicted secreted protein with PEFG-CTERM motif	6471.71	6718.63	6453.09	117.88	106.11	112.36	6266.79	5339.67	5790.77	476.28	517.3	477.4
2932131238	predicted secreted protein with PEFG-CTERM motif	7128.93	7658.46	6751.41	343.92	306.4	410.52	9584.66	8439.83	9119.35	1327.74	1261.36	1306.25
2932131239	predicted secreted protein with PEFG-CTERM motif	6738.2	6730.54	6352.68	1352.41	1518.08	1603.38	5220.98	6243.27	5128.92	1285.52	1199.19	957.56
2932131240	DNA-directed RNA polymerase subunit H	216.78	230.06	257.32	4.92	4.97	26.54	208.38	199.87	256.47	125.43	142.65	120.34
2932131241	DNA-directed RNA polymerase subunit B	324.85	324.36	353.32	8.15	8.97	10.99	254.61	193.96	244.85	20.79	19.91	20.96
2932131242	DNA-directed RNA polymerase subunit A'	319.55	407.58	421.29	15.37	13.54	14.7	305.76	230.8	284.98	19.05	18.13	21.02
2932131243	small nuclear ribonucleoprotein	64.5	55.09	85.06	0	0	0	36.92	27.28	28.42	7.33	12.09	9.38
2932131244	hypothetical protein	53.22	55.03	73.15	10.49	28.6	28.29	36.2	54.06	66.9	25.31	21.26	23.09
2932131245	tetratricopeptide (TPR) repeat protein	14.58	15.12	3.71	5.46	3.94	11.92	15.43	19	16.97	8.28	10.1	8.45
2932131246	large subunit ribosomal protein L30e	791.92	693.92	630.73	7.65	69.55	10.32	1804.03	1428.38	1937.59	417.51	354.38	350.33
2932131247	N utilization substance protein A	341.76	279.76	342.28	10.67	16.15	16.78	169.87	135.12	196.41	52.6	29.27	45.65
2932131248	small subunit ribosomal protein S12	222.98	264.73	192.91	5.66	11.43	5.09	67.97	63.68	68.62	13.75	12.75	18.79
2932131249	small subunit ribosomal protein S7	331.08	306.37	327.49	22.73	22.95	27.87	319.41	261.87	315.86	92.19	79.69	94.59
2932131251	uncharacterized membrane protein	5.16	8.81	6.12	0	0	3.47	7.92	5.05	7.73	8.21	8.7	2.7
2932131252	Fe-S-cluster containining protein	46.96	48.14	50.17	3.52	5.33	4.74	78.94	57.71	65.6	30.42	25.25	32.57
2932131253	flavin-dependent dehydrogenase	266.27	223.34	258.95	318.37	221.99	191.17	174.1	188.62	213.33	293.88	306.73	244.32
2932131254	nitroreductase	275.9	311.08	275.09	169.44	160.65	139.33	93	103.56	111.12	536.52	497.91	444.06
2932131255	ribosomal protein L37E	36.79	0	0	11.02	5.56	4.95	8.64	5.15	4.54	7.53	6.2	9.63
2932131256	hypothetical protein	45.35	51.65	62.81	2.83	0	0	16.05	13.22	15.32	22.77	26.29	19.78
2932131257	uncharacterized Zn finger protein (UPF0148 family)	12.4	0	14.72	13.93	0	4.17	20.73	22.21	28.41	21.84	53.59	27.58
2932131258	predicted transcriptional regulator	57.48	19.64	0	17.22	0	7.74	45.71	40.22	40.53	75.78	60.59	87.25
2932131259	3-deoxy-D-arabino-heptulosonate 7-phosphate (DAHP) synthase	0	0	9.78	6.17	0	11.09	3.72	2.77	1.45	14.98	8.68	17.24
2932131260	two-component system chemotaxis response regulator CheY	14.91	15.92	30.98	0	0	0	15.5	20.98	15.12	16.95	28.3	10.73
2932131261	LEA14-like dessication related protein	24.06	30.14	49.5	2.4	0	2.16	31.02	32.6	43.26	9.3	9.13	5.88
2932131262	hypothetical protein	59.78	58.92	76.42	10.33	6.95	0	10.8	15.06	8.92	19.34	21.33	20.46
2932131263	uncharacterized membrane protein YvbJ	65.47	79.89	44.41	28.02	35.36	18.89	19.44	17.8	33.79	15.94	13.8	12.24
2932131264	hypothetical protein	194.91	222.77	198.78	94.58	126.64	107.21	225.52	208.24	210.01	77.69	84.5	84.78
2932131265	hypothetical protein	68.97	82.48	65.5	123.98	114.75	157.91	16.21	23.17	13.37	137.97	122.15	137.19
2932131266	hypothetical protein	16.23	13.86	38.53	12.16	24.55	10.93	10.27	12.27	11.44	25.82	34.22	50.97
2932131267	leucyl-tRNA synthetase	90.62	66.07	73.99	6.05	5.24	4.28	68.07	54.75	61.5	13.05	13.63	9.06
2932131268	alanyl-tRNA synthetase	57.04	53.49	61.82	4.64	2.81	4.59	57.82	47.22	53.49	10.71	12.42	11.52
2932131269	signal transduction histidine kinase	24.05	30.81	19.03	1	0	2.7	29.22	25.8	28.38	11.54	13.24	12.59
2932131270	hypothetical protein	243.44	243.99	350.61	38.9	44.18	54.64	135.52	175.07	200.25	112.15	120.44	115.53
2932131271	large subunit ribosomal protein L12	1540	1593.99	1839.92	97.68	91.04	121.6	920.75	713.98	1007.55	441.28	416.68	413.54
2932131272	uncharacterized membrane protein YeiH	44.46	33.51	15.52	1.96	3.96	1.76	7.8	5.56	4.15	21.1	27.57	17.11
2932131273	hypothetical protein	364.58	252.5	421.06	95.94	156.48	205.68	129.12	129.63	170.21	123.19	114.26	92.83
2932131274	predicted amidophosphoribosyltransferase	0	0	13.94	1231.04	1385.03	1446.66	0	0.33	0	2000.18	1767.27	2338.21
2932131275	hypothetical protein	0	0	0	10.33	10.43	0	0	0	0	20.38	34.9	21.66
2932131276	DNA-binding Lrp family transcriptional regulator	40.99	51.17	18.71	519.55	562.74	611.46	8.26	9.44	12.23	568.73	497.24	472.01
2932131277	predicted small metal-binding protein	60.35	58.92	40.94	1420.65	1884.3	1764.85	60.78	51.64	56.99	2179.31	2170.34	1793.84
2932131278	Cft2 family RNA processing exonuclease	46.96	6.69	23.23	143.62	121.34	163.38	14.15	16.32	16.9	597.78	544.54	620.65
2932131279	hypothetical protein	0	0	0	461.9	569.47	480.83	2.35	2.54	2.86	1036.63	941.61	924.22
2932131280	predicted Zn-ribbon and HTH transcriptional regulator	50.16	8.57	23.82	45.08	53.11	54.04	31.73	30.05	34.48	38.77	48.65	36.76
2932131281	cation:H+ antiporter	10.48	13.42	12.44	1.31	3.96	0	7.42	6.6	10	5.16	8.84	9.6
2932131282	uncharacterized membrane protein YbhN (UPF0104 family)	0	3.57	0	6.26	6.32	2.81	7.18	2.46	5.53	34.68	28.2	53.61
2932131283	hypothetical protein	0	0	0	211.04	213.08	181.82	6.37	5.92	4.14	180.14	133.66	175.14
2932131284	nucleotide-binding universal stress UspA family protein	38.17	80.04	78.27	23.39	36.74	56.08	49.55	55.56	54.75	119.91	146.33	96.27
2932131285	putative oxidoreductase	43.05	16.71	32.52	2.93	8.88	7.91	4.24	6.9	6.21	17.79	25.58	20.48
2932131286	hypothetical protein	0	34.28	11.91	45.08	75.87	13.51	10.88	12.36	7.96	39.91	63.45	49.89
2932131287	nucleotide-binding universal stress UspA family protein	83.36	74.6	61.26	225.97	243.17	280.67	80.36	150.12	85.02	193.1	227.64	234.8
2932131288	hypothetical protein	224.8	244.4	291.11	15255.6	11854	15270.1	109.59	110.78	99.66	1650.69	1924.52	1588.51
2932131289	HSP20 family protein	200.65	214.25	218.33	11286.3	11016.3	14157.1	160.79	149.4	130.27	2842.65	3144.52	3509.59
2932131290	hypothetical protein	8.11	0	9.63	48.62	0	38.25	2.93	2.5	5.72	26.75	29.08	31.86
2932131291	hypothetical protein	0	0	0	0	10.18	9.06	0	0	0	16.83	17.02	3.52
2932131292	transcription initiation factor TFIIB	12.96	18.98	30.77	657.36	676.34	780.5	20.42	20.84	21.87	565.9	555.12	501.07
2932131293	Fe-Mn family superoxide dismutase	73.07	75.33	80.75	75.48	81.93	101.79	26.64	33.5	31.98	61.57	70.65	71.22
2932131294	nitrogen regulatory protein P-II 1	0	8.57	5.95	161.55	273.13	293.86	5.44	6.88	5.31	143.1	172.38	164.1
2932131295	hypothetical protein	12.83	0	0	0	0	17.28	1.16	5.39	3.39	53.96	102.81	47.02
2932131296	UDP-3-O-[3-hydroxymyristoyl] glucosamine N-acyltransferase	91.97	114.26	109.16	657.49	787.15	807.83	71.78	63.3	81.05	327.82	305.81	265.85
2932131297	hypothetical protein	0	19.16	5.33	6.72	10.18	3.02	1.62	2.26	7.12	41.3	34.99	32.87
2932131298	two-component system chemotaxis response regulator CheY	29.04	31.9	44.32	18.64	31.37	41.9	28.12	42.39	36.93	82.05	88.34	61.89
2932131299	ribosomal protein L24E	106.8	81.09	28.17	17.78	8.97	31.96	144.24	119.57	140.14	129.47	123.84	116.46
2932131300	phosphate transport system protein	46.6	25.14	43.67	5.51	12.98	6.61	67.16	60.41	63.11	36.79	27.92	21.82
2932131301	phosphate transport system ATP-binding protein	110.36	82.48	65.5	5.9	11.92	10.62	130.55	131.06	125.92	42.11	36.56	52.61
2932131302	phosphate transport system permease protein	14.24	10.64	6.34	0	0	0	8.04	10.91	10.67	1.42	4.88	1.86
2932131303	phosphate transport system permease protein	20.31	8.67	16.07	1.27	0	2.28	11.17	15.78	8.06	3.27	7.14	6.2
2932131304	phosphate uptake regulator	19.19	9.56	11.39	5.99	4.84	6.46	11.56	16.03	12.83	8.18	5.73	4.6
2932131305	phosphate transport system substrate-binding protein	99.24	46.34	58.12	3.96	1	2.67	134.9	163.75	108.34	10.38	17.02	13.51
2932131306	hypothetical protein	7.44	6.35	5.3	0	2.25	6.01	6.45	9.28	8	9.97	6.9	5.06
2932131307	hypothetical protein	0	0	4.07	0	0	0	3.41	0.86	2.11	1.17	2.17	0.9
2932131308	nucleotide-binding universal stress UspA family protein	371.62	275.75	356.46	25.3	39.74	40.44	112.63	157.6	176.99	80.63	68.85	75.64
2932131309	uncharacterized hydrophobic protein (TIGR00341 family)	28.09	36.69	50.99	86.62	46.23	34.48	36.58	48.42	53.29	74.36	78.02	122.79
2932131310	nucleoside-diphosphate-sugar epimerase	721.85	760.33	854.71	409.21	253.11	218.06	407.12	545.94	589.15	332.9	334.89	226.32
2932131311	hypothetical protein	9808.12	9996.34	10643.5	7717.98	7389.42	6059.32	9572.64	13646.7	15641.8	6932.51	7578.13	5611.52
2932131312	hypothetical protein	1652.53	1530.64	1725.25	1224.92	2064.91	1729.42	1241.82	2204.5	2521.8	656.88	694.4	937.17
2932131313	hypothetical protein	80.03	118.73	110	66.25	31.85	39.71	52.15	67.91	65.34	359.53	312.59	237.01
2932131314	hypothetical protein	16.04	27.4	11.42	14.42	24.26	15.12	11.31	17.15	19.51	44.85	37.88	66.33
2932131315	membrane-associated HD superfamily phosphohydrolase	69.32	35.53	59.25	1048.77	836.67	1107.17	45.11	44.32	42.52	9956.4	9597.77	8462.84
2932131316	rhodanese-related sulfurtransferase	139.34	171.4	105.86	41.75	71.65	52.54	70.02	64.28	86.95	78.55	75.21	49.6
2932131317	glyoxylase-like metal-dependent hydrolase (beta-lactamase superfamily II)/rhodanese-related sulfurtransferase	17.65	23.11	18.16	5.29	3.56	6.34	17.01	25.56	28.72	32.89	33.49	21.86
2932131318	hypothetical protein	39.41	28.06	31.19	9.84	9.94	16.22	35.82	37.82	32.03	38.08	41.09	46.99
2932131319	CDGSH-type Zn-finger protein	28.06	87.88	55.51	63.04	84.87	69.27	60.01	57.85	86.55	128.62	122.25	90.56
2932131320	quercetin dioxygenase-like cupin family protein	11.58	0	9.16	2.89	5.84	7.79	2.44	3.13	3.4	64.03	35.79	41.4
2932131321	hypothetical protein	14.33	6.12	25.52	0	0	4.83	16.19	16.25	20.84	38.28	27.19	22.51
2932131322	hypothetical protein	0	0	0	0	0	0	1.61	1	0	4.05	0	4.66
2932131323	lactoylglutathione lyase	20.9	14.28	4.96	3.13	0	0	24.56	13.46	19.89	9.98	7.93	6.56
2932131324	signal transduction histidine kinase	12.37	44.39	14.69	1.85	3.74	1.67	36.23	40.52	46.89	16.31	15.65	13.6
2932131325	hypothetical protein	21.43	9.15	9.54	8.02	4.05	9.02	5.81	7.05	6.14	3.04	5.65	7.71
2932131326	signal transduction histidine kinase	59.98	46.68	20.57	2.99	1.01	6.28	51.92	45.22	49.45	24.99	23.88	19.18
2932131327	small-conductance mechanosensitive channel	87.23	123.03	137.26	44.06	36.82	24.59	74.25	77.68	90.11	31.13	27.37	21.77
2932131328	hypothetical protein	102.66	85.86	91.39	54.46	45.29	48.96	49.1	55.31	59.75	79	75.3	58.21
2932131329	hypothetical protein	277.65	300.22	262.83	3811.64	3309.04	3881.13	394.82	576.09	391.53	8999.26	7823.95	8132.01
2932131330	hypothetical protein	1352.28	989.15	904.07	17450.8	16009.6	18661.1	226.87	317.38	182.2	5290.94	4823.72	4442.12
2932131331	hypothetical protein	5.79	6.59	13.74	1.45	0	0	6.1	5.29	6.46	3.29	2.85	1.01
2932131332	CheY-like chemotaxis protein	35.31	45.25	26.2	6.61	10.01	14.86	24.34	24.46	27.62	27.59	34.43	17.33
2932131333	signal transduction histidine kinase	61.99	56.42	41.01	6.85	8.45	4.11	74.39	68.89	67.8	95.51	79.91	91.75
2932131334	large subunit ribosomal protein L10	289.93	317.96	308.62	56.04	52.34	21.41	258.3	227.17	273.65	194.73	169.18	195.32
2932131335	large subunit ribosomal protein L1	349.8	321.94	371.35	31.36	22.35	28.2	137.36	106.53	127.66	60.75	49.34	54.15
2932131336	Lrp/AsnC family transcriptional regulator for asnA, asnC and gidA	234.32	174.33	139.07	11.32	8.57	20.36	263	199.2	247.15	72.16	74.1	81.11
2932131337	hypothetical protein	0	6.73	0	17.71	11.92	26.54	5.7	4.19	2.78	304.61	344.01	233.12
2932131338	hypothetical protein	4.06	6.93	0	115.47	73.64	92.89	15.03	9.43	11.09	1193.87	1103.45	1072.45
2932131339	predicted amidophosphoribosyltransferase	0	0	0	57.4	23.18	36.12	1.39	2.15	0	1265.6	1150.4	1135.22
2932131340	acetolactate synthase-1/2/3 large subunit	102.22	94.1	95.42	19.33	24.02	28.07	74.35	88.81	97.17	45.34	43.1	36.62
2932131341	two-component system chemotaxis response regulator CheY	21.55	77.33	46.05	3.23	19.56	17.42	58.05	53.57	69.15	21.07	17.27	18.05
2932131342	phosphonate transport system substrate-binding protein	41.47	60.07	32.11	0	0	2.43	25.91	28.47	26.06	9.02	11.41	9.44
2932131343	signal transduction histidine kinase	8.43	15.44	12.87	0.9	0.91	0	18.07	20.2	20.49	3.83	3.05	3.47
2932131344	hypothetical protein	27.14	7.73	0	67.75	82.09	73.09	10.63	15.19	14.35	94.59	93.45	85.23
2932131345	uncharacterized membrane protein YuzA (DUF378 family)	18.39	0	21.83	0	13.91	0	1.66	5.66	4.86	54.35	62.04	33.7
2932131346	cytochrome bd-type quinol oxidase subunit 1	0	0	8.19	15.5	0	23.22	1.87	2.7	1.82	84.66	65.44	90.26
2932131347	large subunit ribosomal protein L11	341.42	374.13	335.68	142.06	133.01	143.97	157.71	132.63	151.36	129.35	122.88	114.63
2932131348	transcriptional antiterminator NusG	111.8	144.79	145.55	16.21	13.64	9.71	163.95	128.61	167.51	49.6	60.83	42.47
2932131349	protein transport protein SEC61 subunit gamma-like protein	380.55	341.32	304.91	0	14.39	12.81	326.72	252.18	338.74	58.39	62.18	67.23
2932131350	D-aminoacyl-tRNA deacylase	19.17	32.76	15.17	1.6	3.22	1.43	36.01	32.2	35.3	37.77	32.79	37.36
2932131351	methylated-DNA-[protein]-cysteine S-methyltransferase	5.52	0	0	4.13	0	7.43	3.99	5.25	1.46	4.39	5.82	1.44
2932131352	large subunit ribosomal protein L19e	432	446.53	474	59.82	82.36	80.66	261.81	221.31	259.79	212.48	176.8	181.46
2932131353	large subunit ribosomal protein L32e	396.47	471.34	417.25	64.29	55.64	46.79	295.52	242.54	293.95	132.4	137.01	134.78
2932131354	phosphoenolpyruvate carboxykinase (ATP)	269.27	307.31	331.42	11.57	10.01	5.94	198.28	165.17	217.38	17.94	20.01	13.86
2932131355	minor extracellular serine protease Vpr	47.13	45.82	55.95	8.52	4.3	7.11	31.21	37.15	42.4	10.62	11.65	10.85
2932131356	Fe-Mn family superoxide dismutase	1892.62	2131.28	2278.22	215.62	179.41	262.06	1744.67	1553.31	1730.98	320.54	288.87	293.7
2932131357	prefoldin alpha subunit	147.66	96.26	147.6	8.73	2.94	2.62	128.18	87.67	100	20.32	15.57	37.63
2932131358	fused signal recognition particle receptor	52.84	55.64	64.19	2.76	4.65	0.83	54.42	40.8	50.36	11.73	11.4	13.83
2932131359	ornithine carbamoyltransferase	36.18	61.82	45.1	21.68	16.42	19.49	64.42	55.91	63.94	62.71	76.67	70.07
2932131360	large subunit ribosomal protein L18	435.27	450.85	504.46	17.97	18.14	27.69	221.77	176.13	211.44	31.55	36.85	40.36
2932131361	small subunit ribosomal protein S5	471.32	506.69	431.2	24.11	10.43	17.03	325.39	274.34	325.42	36.84	43.14	39.11
2932131362	large subunit ribosomal protein L30	321.88	344.44	264.51	10.6	16.05	14.29	243.59	208.11	230.69	34.98	32.81	32.4
2932131363	large subunit ribosomal protein L15	392.47	424.87	424.36	17.46	29.39	10.47	397.89	323.69	379.12	57.41	45.88	40.68
2932131364	preprotein translocase subunit SecY	159.64	163.04	174.39	4.33	4.37	0	152.22	124.05	149.36	13.15	9.27	8.78
2932131365	adenylate kinase	122.94	158.74	132.35	8.57	4.32	1.93	126.35	81.95	107.34	12.02	13.86	7.48
2932131366	uncharacterized membrane protein (DUF106 family)	120.87	175.07	162.19	5.9	3.97	0	162.9	133.56	160.25	28.37	31.02	30.26
2932131367	cytidylate kinase	26.56	30.25	31.52	0	0	9.93	40	30.06	40.31	21.8	19.91	11.58
2932131368	H/ACA ribonucleoprotein complex subunit 4	47.91	39.51	58.83	6.19	0	4.45	17.32	17.2	19.22	3.76	4.53	5.19
2932131369	hypothetical protein	22.22	25.31	39.56	5.55	0	4.99	14.73	16.27	12.73	5.05	5.47	11.63
2932131371	hypothetical protein	32.78	4.67	19.46	4.09	0	3.68	25.67	34.41	35.63	14.28	13.82	14.3
2932131372	uncharacterized sporulation protein YeaH/YhbH (DUF444 family)	5635.79	4342.74	5010.97	168.52	271.44	324.65	4866.76	6725.18	4910.79	386.03	394.18	483.7
2932131373	hypothetical protein	68.97	67.71	85.54	20.82	29.58	24.95	42.43	47.83	52.08	31.83	26.48	29.37
2932131374	hypothetical protein	52.2	105.1	39.83	11.17	22.56	30.13	82.89	93.3	115.99	118.65	99.04	147.34
2932131375	L-2-hydroxyglutarate oxidase	21.47	18.34	22.48	11.35	13.37	26.36	12.1	13.4	15.58	18.66	17.04	14.87
2932131376	hypothetical protein	82.18	70.2	83.62	35.17	53.27	35.57	82.76	83.8	83.29	39.36	32.18	32.26
2932131377	putative heme iron utilization protein	17.52	11.22	15.59	19.68	9.94	14.74	3.96	3.43	5.79	9.46	12	11.46
2932131378	glyoxylate reductase	47.83	64.21	46.64	0	1.29	4.6	27.02	30.99	34.33	7.38	7.92	12.07
2932131379	anaerobic ribonucleoside-triphosphate reductase	286.93	273.38	327.49	41.33	100.15	66.88	33.91	42.94	47.66	30.1	30.25	25.99
2932131380	2-oxoglutarate ferredoxin oxidoreductase subunit alpha	161.12	158.35	166.57	31.79	51.1	60.08	114.53	165.6	180.1	83.39	81.63	77.76
2932131381	2-oxoglutarate ferredoxin oxidoreductase subunit beta	214.87	221.72	226.49	42.49	57.2	57.87	115.74	153.58	177.56	39.86	36.24	35.09
2932131382	hypothetical protein	3.75	9.62	4.46	2.81	2.84	0	6.11	5.25	4.63	19.62	17.41	17.68
2932131383	hypothetical protein	68.2	42.37	44.16	16.25	18.75	37.57	42.58	37.4	45.08	35.94	41.83	29.21
2932131384	hypothetical protein	161.99	198.91	150.23	269.2	267.98	242.02	73.66	63.62	80.31	207.7	153.69	131.16
2932131385	hypothetical protein	271.42	252.23	350.51	44.68	42.86	28.12	129.39	144.93	155.36	87.12	67.28	56.98
2932131386	coenzyme F420-0:L-glutamate ligase/coenzyme F420-1:gamma-L-glutamate ligase	27.91	20.17	25.49	4.82	6.49	0	38.23	30.65	34.44	15.62	12.22	12.92
2932131387	peptide subunit release factor 1 (eRF1)	17.99	16.65	14.24	0	2.27	2.02	10.03	11.33	12.55	11.42	8.85	7.46
2932131388	hypothetical protein	7.56	0	0	5.66	5.72	15.27	5.47	6.56	0.67	18.9	12.75	15.83
2932131389	3-isopropylmalate/(R)-2-methylmalate dehydratase large subunit	117.4	101.4	82.07	34.2	36.5	40.4	86.06	81.13	91.17	74.87	71.23	60.09
2932131390	3-isopropylmalate/(R)-2-methylmalate dehydratase small subunit	50.47	34.49	27.96	22.68	7.63	20.39	53.52	49.25	48.93	37.86	38.3	26.42
2932131391	3-isopropylmalate/(R)-2-methylmalate dehydratase large subunit	47.93	41.94	33.3	11.38	7.07	12.59	22.19	21.47	29.36	20.86	23.91	17.13
2932131392	3-isopropylmalate/(R)-2-methylmalate dehydratase small subunit	22.64	16.92	13.44	2.12	8.56	5.72	21.48	18.69	24.19	16.4	11.34	6.67
2932131393	mannose-1-phosphate guanylyltransferase	39.09	27.49	32.75	3.44	5.22	1.55	24.73	20.27	18.24	21.17	19.87	25.27
2932131394	small subunit ribosomal protein S9	412.01	537.33	388.63	52.35	38.95	29.72	160.24	148.07	160.81	41.39	47.31	36.58
2932131395	large subunit ribosomal protein L13	289.19	292.46	268.31	19.92	25.14	17.91	487.27	448.09	535.82	187.76	166.09	176.6
2932131396	large subunit ribosomal protein L18e	185.52	178.78	107.28	10.69	0	12.81	195.6	147.79	225.55	75.15	85.24	74.69
2932131397	DNA-directed RNA polymerase subunit D	365.38	433.12	380.6	22.34	26.32	38.49	583.59	428.49	551.81	112.72	131.01	114.49
2932131398	ribosome maturation protein SDO1	101.2	129.67	108.69	12.63	29.16	25.96	102.79	114.52	114.89	86.27	67.56	76.93
2932131399	exosome complex component RRP4	281.97	267.85	285.66	12.74	20.22	19.64	308.44	266.72	328.63	108.85	107.11	110.06
2932131400	exosome complex component RRP41	252.25	273.19	288.73	21.93	22.14	13.65	146.14	123.24	143.31	37.63	44.63	43.62
2932131401	exosome complex component RRP42	384.03	467.89	484.64	37.85	25.98	31.3	222.31	194.62	218.57	48.93	49.86	43.38
2932131402	large subunit ribosomal protein L37Ae	132.12	172.6	276.76	11.64	5.88	0	158.03	141.83	163.7	62.71	58.99	38.64
2932131403	KEOPS complex subunit Pcc1	26.92	11.5	15.98	10.08	25.44	9.06	37.71	22.04	36.18	81.83	70.93	82.77
2932131404	prefoldin beta subunit	223.24	223.08	304.99	18.93	28.67	70.91	357.07	272.47	340.79	165.16	159.85	190.71
2932131405	DNA excision repair protein ERCC-4	43.37	53.51	37.18	1.8	18.22	4.87	23.52	21.31	28.03	30.95	29.46	38.47
2932131406	thiosulfate/3-mercaptopyruvate sulfurtransferase	2.18	5.59	2.59	3.27	4.95	5.87	7.49	9.89	11.92	8.92	11.04	6.85
2932131407	UPF0271 protein	37.94	32.4	28.66	5.17	0	4.64	4.99	7.34	6.99	7.84	8	5.42
2932131408	NAD+ kinase	75.06	95.31	98.73	7.6	7.67	5.46	87.45	77.17	96.55	18.91	22.24	14.33
2932131409	thiosulfate/3-mercaptopyruvate sulfurtransferase	467.65	452.95	464.53	64.48	71.03	68.51	404.78	330.15	394.22	186.14	178.21	171.04
2932131410	hypothetical protein	37.5	45.76	101.75	36.11	28.36	25.25	49.87	36.89	52.41	126.65	100.52	117.77
2932131411	NAD-dependent dihydropyrimidine dehydrogenase PreA subunit	675.77	683.15	717.17	342.66	344.66	397.41	460.49	534.12	554.18	321.11	330.96	321.27
2932131412	cellulose synthase/poly-beta-1,6-N-acetylglucosamine synthase-like glycosyltransferase	116.93	126.56	143.55	63.58	69.65	61.48	101.62	92.6	99.59	135.9	126.13	144.83
2932131413	chromosome segregation ATPase	104.07	96.31	108.09	59.27	59.85	78.84	96.21	99.56	90.38	113.11	101.25	120.01
2932131414	aerobic-type carbon monoxide dehydrogenase small subunit (CoxS/CutS family)	107.29	117.84	54.58	80.36	139.09	134.17	160.69	145.87	156.7	444.22	420.09	316.9
2932131415	CPA2 family monovalent cation:H+ antiporter-2	18.68	19.15	29.57	6.53	13.19	10.9	13.17	14.54	13.61	7.79	7.35	6.85
2932131416	hypothetical protein	26.82	26.19	31.84	25.83	0	2.58	59.91	58.35	74.64	28.31	21.81	15.04
2932131418	hypothetical protein	12.54	26.78	0	28.18	9.48	8.44	15.3	14.92	13.82	55.59	55.52	49.23
2932131419	large subunit ribosomal protein L10e	564.78	521.25	508.58	53.48	58.91	48.08	352.01	308.99	416.51	143.5	143.71	129.12
2932131420	tRNA-intron endonuclease	20.55	7.52	3.48	0	2.22	0	2.65	2.63	3.88	4.34	2.48	0.77
2932131421	HKD family nuclease	20.16	12.91	2.99	0	0	3.39	23.68	25.6	26.2	21.48	28.68	29.01
2932131423	hypothetical protein	7.58	19.44	13.5	19.88	11.47	11.49	7.88	9.45	8.36	10.34	16.79	9.93
2932131424	metallothionein 4	114.96	166.93	204.68	60.27	0	15.48	166.23	140.94	160.08	194.67	193.89	198.56
2932131425	hypothetical protein	39.41	42.08	58.48	7.38	7.45	26.54	56.1	50.75	66.87	53.75	39.47	25.79
2932131426	hypothetical protein	275.35	261.54	265.39	82.49	104.95	103.08	144.93	129.63	142.3	61.34	57.82	50.44
2932131427	tetratricopeptide (TPR) repeat protein	22.99	11.78	27.29	6.89	13.91	12.38	16.21	13.77	14.18	16.72	9.69	21.66
2932131428	hypothetical protein	25.97	19.41	23.12	12.16	14.73	10.93	19.07	12.27	22.31	21.03	14.37	26.33
2932131429	hypothetical protein	41.06	48.23	60.93	7.69	25.23	6.91	34.56	34.05	32.12	20.13	21.64	16.79
2932131430	inhibitor of cysteine peptidase	125.3	124.44	130.82	127.21	137.57	159.09	164.82	186.16	195.32	232.75	234.1	255.24
2932131431	predicted transcriptional regulator	40.95	20.25	12.79	0	0	2.9	20.65	17.38	21.85	9.06	10.45	14.1
2932131432	deazaflavin-dependent oxidoreductase (nitroreductase family)	0	13.22	18.36	0	0	3.47	9.32	6.21	11.36	53.92	46.75	49.94
2932131433	sporulation protein YlmC with PRC-barrel domain	287.32	301.21	379.82	254.33	311.11	400.13	293.01	235.88	318.84	59	55.07	48.71
2932131434	hypothetical protein	16.72	14.28	19.85	0	0	0	1.51	1.4	5.89	1.9	0	0
2932131435	ABC-2 type transport system ATP-binding protein	8.29	16.99	9.83	2.48	0	0	13.78	10.71	16.21	8.29	3.84	11.71
2932131436	ABC-2 type transport system permease protein	14.74	21.59	17.5	1.58	1.59	0	15.8	11.38	13.92	3.83	3.55	0.55
2932131437	sugar lactone lactonase YvrE	63.15	68.98	113.06	11.63	11.74	9.76	61.38	53.55	66.24	9.88	11.57	9.75
2932131438	hypothetical protein	406.48	361.1	326.89	5.33	1.54	8.21	574.45	415.34	481.12	8.32	7.71	8.78
2932131439	hypothetical protein	19.82	19.53	16.28	2.28	0	0	15.7	13.4	13.7	2.25	3.21	1.2
2932131440	nitrogen regulatory protein PII	10.93	14	6.49	0	0	0	11.85	11.01	10.11	1.24	2.3	0
2932131441	DNA-binding transcriptional ArsR family regulator	38.63	51.85	19.65	24.8	66.77	63.16	29.92	41.55	34.53	70.24	86.09	62.1
2932131442	arsenate reductase	33.59	24.59	28.48	3.59	0	3.23	29.49	27.53	24.95	4.91	4.05	5.02
2932131443	aquaporin Z	2.44	8.34	2.9	0	0	0	2.43	7.18	7.53	3.88	3.09	1.92
2932131444	hypothetical protein	0	13.47	0	0	0	10.62	2.85	1.88	1.74	1.34	1.66	2.06
2932131445	hypothetical protein	0	0	0	0	0	0	0	0	0	4.59	0	3.52
2932131446	hypothetical protein	0	17.14	0	0	0	6.76	0.91	1.12	1.77	13.68	10.58	10.5
2932131447	glutamate-1-semialdehyde 2,1-aminomutase	27.2	24.34	16.91	1.94	2.94	5.23	19.32	15.66	19.52	12.37	12.29	11.19
2932131448	hydroxymethylbilane synthase	31.94	50.01	29.48	5.32	4.03	13.14	23.57	22.35	20.33	14.52	17.21	8.36
2932131449	uroporphyrin-III C-methyltransferase	31.28	19.08	37.12	1.67	6.76	1.5	46.64	34.45	39.97	10.16	4.71	15.2
2932131450	uroporphyrinogen-III synthase	18.67	8.86	12.31	7.77	3.14	4.19	15.37	11.67	13.89	0.71	3.94	1.63
2932131451	Fe-S cluster assembly protein SufB	586.06	626.77	642.36	141.59	150.12	125.71	550.79	448	528.49	122.61	140.75	114.11
2932131452	Fe-S cluster assembly protein SufB	112.25	80.74	89.76	26.55	11.62	21.48	95.68	76.53	93.62	47.67	55.05	51.64
2932131453	3-phenylpropionate/trans-cinnamate dioxygenase ferredoxin subunit	36.44	53.36	61.79	7.8	7.87	28.04	47.99	35.84	46.34	20.71	15.36	13.62
2932131454	cysteine desulfurase/selenocysteine lyase	91.74	96.54	104.17	23.9	23.13	13.43	80.03	77.52	94.57	25.09	30.27	31.67
2932131455	nitrogen fixation NifU-like protein	119.31	140.13	146.04	39.09	22.56	35.15	48.52	45.6	52.9	15.68	13.36	22.44
2932131456	hypothetical protein	4.76	12.19	11.29	0	14.39	6.41	16.34	14.38	18.45	33.52	32.09	38.59
2932131457	phosphoglycerate kinase	71.5	71.45	56.05	2.02	1.02	1.82	43.77	44.71	45.66	14.41	11.38	10.59
2932131458	undecaprenyl-diphosphatase	42.06	23.25	38.18	0	0	0	18.78	18.63	20.28	3.66	1.57	11.66
2932131459	hypothetical protein	15.92	49.85	50.38	23.84	16.05	28.58	56.58	42.62	31.8	118.19	146.53	137.47
2932131460	chromosome segregation ATPase	532.66	359.64	263.13	97.94	143.52	164.3	559.51	798.14	563.05	193.04	180.55	247.92
2932131461	hypothetical protein	16.31	4.64	6.45	6.11	4.11	9.15	9.09	6.54	5.03	30.58	29.8	24.9
2932131462	replication factor A1	1224.45	1167.13	1172.74	322.75	230.5	261.85	1139.85	1086.89	1124.54	984.91	1018.19	1005.37
2932131464	Zn-finger protein	67.29	57.48	0	463.68	519.06	380.61	9.73	29.76	14.23	465	329.14	345.17
2932131465	uncharacterized membrane protein YdjX (TVP38/TMEM64 family)	18.75	9.15	15.9	0	2.03	1.8	13.31	14.92	17.94	10.05	8.47	7.71
2932131466	uncharacterized protein	13.33	13.66	6.33	3.99	2.02	3.59	7.23	5.75	6.81	8.18	3.37	9.07
2932131467	preprotein translocase subunit Sss1	21.22	27.19	6.3	0	0	0	13.43	8.47	14.96	18.69	10.07	15.27
2932131468	porphobilinogen synthase	109.68	96.57	98.15	16.43	21.69	12.5	109.5	92.86	125.22	82.28	79.33	68.89
2932131469	glutamyl-tRNA reductase	70.61	46.91	66.74	15.67	32.63	22.01	71.38	65	69.84	136.28	133.98	129.69
2932131470	precorrin-2 dehydrogenase/sirohydrochlorin ferrochelatase	30.37	17.3	15.02	1.9	1.91	3.41	31.34	26.64	34.8	16.4	16.54	10.6
2932131471	DNA-binding Lrp family transcriptional regulator	119.39	107.5	90.01	30.21	26.84	30.42	115.05	93.3	117.31	81.23	79.26	87.41
2932131472	galactose-1-phosphate uridylyltransferase	29.3	12.51	5.8	21.94	7.39	13.15	7.5	6.01	11.62	16.09	13.38	15.34
2932131473	aryl-alcohol dehydrogenase-like predicted oxidoreductase	92.79	111.82	86.54	4.96	3.76	12.27	101.38	91.14	93.47	19.21	21.66	17.78
2932131474	chlorite dismutase	122.62	106.84	87.33	1.84	3.71	11.56	89.32	110.52	133.14	24.53	33.09	28.88
2932131475	uncharacterized protein (TIGR00251 family)	0	12.74	8.85	11.17	5.64	0	6.74	1.46	3.29	59.32	59.74	64.4
2932131476	Fe-S cluster assembly ATP-binding protein	144.87	107.37	101.16	36.7	30.61	41.6	91.84	72.34	98.39	83.3	77.71	73.04
2932131477	transcription initiation factor TFIIB	911.58	963.37	934.23	169.72	221.07	200.33	1614.08	1536.12	1528.45	188.34	185.26	212.31
2932131478	RNA-binding protein	336.46	413.86	615.05	690.48	834.57	811.06	307.12	319.64	287.64	269.98	330.56	257.12
2932131479	signal recognition particle subunit SRP19	0	28.28	32.75	0	4.17	14.86	22.44	27.03	33.07	40.14	75.62	49.1
2932131480	small subunit ribosomal protein S8e	694.05	662.82	675.46	122.69	140.18	191.58	917.11	669.57	835.85	302.79	248.12	344.1
2932131481	segregation and condensation protein B	157.25	119.67	115.39	152.04	166.48	204.06	205.93	283.29	228.29	102.68	113.92	111.49
2932131482	segregation and condensation protein A	26.86	35.45	37.68	65.83	81.24	80.56	29.57	48.8	40.02	17.48	26.77	20.45
2932131483	propanol-preferring alcohol dehydrogenase	285.89	278.34	321.11	12.66	11.62	8.28	120.85	104.97	123.68	16.95	14.91	16.49
2932131484	CheY-like chemotaxis protein	28.69	22.62	34.06	9.92	3.34	2.97	25.73	25.39	28.98	19.57	15.82	24.26
2932131485	DNA-binding Lrp family transcriptional regulator	66.08	67.74	58.83	37.12	29.98	28.92	114.07	104.14	136.57	156.97	135.84	153.06
2932131486	Fe-S-cluster containining protein	35.34	30.18	32.27	4.07	4.11	3.66	37.83	31.12	39.53	24.41	23.5	15.65
2932131487	translation initiation factor 1A	180.39	172.22	163.75	67.56	128.4	135.76	38.36	35.2	31.8	25.33	20.13	24.99
2932131488	CspA family cold shock protein	3172.81	4109.5	5434.35	167.89	234.72	238.02	1237.36	1096.84	1507.56	169.52	143.6	128.61
2932131490	hypothetical protein	135.24	159.42	154.11	6.08	2.05	12.75	113.91	85.55	120.86	21.21	29.08	21.24
2932131491	translation initiation factor 5A	1002.89	932.36	831.88	27.15	33.5	29.83	1039.59	906.52	1041.49	81.94	101.9	92.76
2932131492	diphthine-ammonia ligase	17.02	10.38	8.66	3.64	3.68	1.64	7.47	11.09	12	10.5	16.4	12.09
2932131493	signal recognition particle subunit SRP54	58.54	42.56	48.79	2.8	2.83	3.35	19.7	20.92	18.88	6.8	4.73	7.82
2932131494	tRNA pseudouridine synthase 10	1.45	4.96	6.89	2.18	1.1	0	1.97	1.59	2.56	1.32	2.45	0.38
2932131495	hypothetical protein	18.93	30.04	9.63	18.23	22.5	16.39	19.8	14.46	16.93	49.8	51.89	46.01
2932131496	predicted transcriptional regulator	20.07	8.57	59.54	30.06	22.76	57.42	22.67	21.9	18.13	54.16	39.13	85.33
2932131497	hypothetical protein	0	9.06	0	151.01	393.21	335.82	0.96	2.97	3.74	32.56	29.08	16.66
2932131498	hypothetical protein	50.16	71.42	19.85	112.71	164.38	135.11	27.2	18.25	22.11	57.01	59.93	30.63
2932131499	hypothetical protein	58.45	57.92	38.86	29.77	51.28	40.93	42.26	40.9	55.84	50.76	50.28	58.74
2932131500	small subunit ribosomal protein S27Ae	17.8	45.61	0	6.67	6.73	0	20.91	15.45	16.47	42.48	28.15	55.9
2932131501	ribosomal protein S24E	941.29	1036.26	876.53	30.39	27.61	71.03	442.58	348.65	485.6	35.97	41.91	20.17
2932131502	predicted metal-dependent hydrolase	29.35	62.68	59.23	28.58	33.29	1.98	22.55	21.36	25.87	13.68	20.42	13.83
2932131503	2,3-bisphosphoglycerate-independent phosphoglycerate mutase	120.91	95.59	111.45	14.45	5.84	6.06	97.99	82.19	86.27	43.86	49.9	53.86
2932131504	UDPglucose--hexose-1-phosphate uridylyltransferase	115.46	94.78	117.47	2.25	2.27	3.03	129.41	127.34	129.11	18.06	20.23	25.51
2932131505	hypothetical protein	18.27	56.19	13.01	0	0	2.46	40.95	34.37	45.41	12.88	8.47	4.78
2932131506	glucosamine-phosphate N-acetyltransferase	7.56	22.6	13.46	16.98	11.43	5.09	22.2	27.82	23.32	39.52	23.9	52.42
2932131507	mannose-1-phosphate guanylyltransferase	58.21	51.71	63.56	3.49	12.32	14.11	50.08	50.18	55.61	10.58	15.71	11.58
2932131508	hydroxymethylpyrimidine kinase/phosphomethylpyrimidine kinase	11.52	9.84	9.12	0	1.94	5.17	12.15	12.26	9.59	28.96	32.66	32.17
2932131509	ribosomal protein L37AE/L43A	0	0	10.74	0	0	0	3.27	4.81	3.99	7.2	1.91	0
2932131510	hypothetical protein	7.26	6.2	8.62	0	5.49	14.67	4.59	8.13	4.48	4.95	7.65	7.6
2932131511	phosphomethylpyrimidine synthase	128.29	130.87	125.67	93.29	116.8	152.64	90.51	86.57	109.56	182.2	187.24	171.14
2932131512	8-oxo-dGTP pyrophosphatase MutT (NUDIX family)	24.52	31.42	19.41	15.31	12.36	24.77	16.62	14.42	14.41	26.94	31.02	32.09
2932131513	prephenate dehydrogenase	165.15	119.49	156.83	26.19	30.86	39.25	156.28	130.9	165.59	55.65	47.11	51.36
2932131514	aspartate aminotransferase	48.3	40.22	40.13	15.37	25.57	24.39	63.84	60.06	61.93	28.54	36.4	29.39
2932131515	chorismate synthase	101.29	114.93	120.23	47.56	51.45	77.36	82.8	82.43	91.4	50.17	51	41.15
2932131516	PAS domain S-box-containing protein	29.8	40.11	35.38	2.71	2.73	1.82	25.3	30.44	28.41	5.44	7.24	11.11
2932131517	3-phosphoshikimate 1-carboxyvinyltransferase	27.39	34.54	23.23	0.98	0.99	0.88	23.34	22.97	22.19	4	3.03	2.39
2932131518	shikimate kinase	52.28	59.54	68.95	0	2.93	5.21	89.41	78.25	82.42	11.88	15.51	15.2
2932131519	shikimate dehydrogenase	48.33	39.57	26.3	1.51	1.52	0	36.58	30.66	36.56	10.07	16.98	20.55
2932131520	3-dehydroquinate dehydratase-1	39.59	21.14	26.43	0	1.87	1.67	50.76	42.11	52.77	14.34	13.04	20.72
2932131521	3-dehydroquinate synthase II	84.17	89.21	94.36	5.84	9.43	10.5	48.32	34.82	43.27	7.26	8.87	9.79
2932131522	fructose-bisphosphate aldolase/2-amino-3,7-dideoxy-D-threo-hept-6-ulosonate synthase	209.3	287.14	230.88	19	22.38	12.81	148.84	121.31	155.95	35.32	33.43	34.3
2932131523	cyclic dehypoxanthinyl futalosine synthase	109.77	130.51	125.01	23.33	19.07	17.98	94.78	100.14	119.62	26.64	23.14	21.74
2932131524	4-hydroxy-3-polyprenylbenzoate decarboxylase	141.1	148.95	141.62	23.2	32.97	28.58	164.12	154.03	164.09	62.06	56.35	56.74
2932131525	hypothetical protein	207.47	275.26	303.91	135.56	210.31	196.18	173.14	185.22	201.14	163.56	137.74	167.52
2932131526	chemotaxis protein histidine kinase CheA	5008.07	4858.58	4202.4	338.89	450.67	456.26	7482.64	6783.63	7149.74	1072.66	1130.29	1325.68
2932131527	uncharacterized OB-fold protein	8.62	0	30.7	0	19.56	11.61	5.45	5.07	8.36	28.42	23.63	31.59
2932131528	hypothetical protein	4354.73	3524.87	3145.56	821.46	815.25	878.41	6134.88	6696.84	5644.21	1898.07	1994.9	2384.1
2932131529	peroxiredoxin Q/BCP	122.62	141.71	136.99	10.8	16.36	17	157.1	104.88	130	28.28	28.89	27.37
2932131530	aquaporin-4	333.42	278.79	314.95	5.28	1.78	11.07	332.53	274.59	341.66	36.03	37.62	24.58
2932131531	hypothetical protein	11.42	42.26	31.62	8.55	2.88	2.56	27.51	25.56	24.48	23.79	16.05	14.94
2932131532	hypothetical protein	0	5.05	0	1.48	0	0	3.74	1.93	3.47	6.27	4.57	2.06
2932131534	hypothetical protein	57.02	70.44	78.1	1.97	1.33	0.59	48.84	37.99	45.31	4.49	3.88	4.82
2932131535	hypothetical protein	147.14	199.01	131	18.37	9.27	0	201.69	158.23	246.4	69.68	64.63	44.93
2932131536	dihydrofolate reductase	0	5.58	11.63	22.01	14.81	15.39	9.15	5.48	7.77	36	35.79	25.63
2932131537	DNA-directed RNA polymerase subunit RPC12/RpoP	181.19	84.42	146.64	92.53	68.51	44.36	45.4	32.5	28.31	44.93	52.09	68.97
2932131538	hypothetical protein	0	0	0	0	0	0	1.56	1.45	3.04	7.84	0	4.51
2932131539	DnaJ-class molecular chaperone	46.96	20.06	41.81	8.79	35.51	7.91	6.37	10.19	12.42	6.67	0	15.36
2932131540	signal transduction histidine kinase	18.89	12.68	14.41	2.02	5.1	3.63	6.83	7.21	9.16	11.04	10.81	9.89
2932131541	signal transduction histidine kinase	9.05	12.02	9.54	7.53	2.28	8.8	11.26	9.62	15.15	8.11	12.29	8.15
2932131542	hypothetical protein	9.51	8.13	33.88	0	0	0	23.21	12.25	24.32	9.73	6.02	9.96
2932131543	aspartate aminotransferase	10.96	20.81	26.03	2.74	0	0.82	24.99	30.11	39.51	8.03	4.88	7.01
2932131544	CBS domain-containing protein	13.01	12.7	15.44	0	1.4	1.25	7.56	12.32	6.88	4.43	1.96	3.89
2932131545	CBS domain-containing protein	22.07	6.86	9.53	1.5	1.52	2.7	15.78	25.11	14.68	4.33	2.12	2.1
2932131546	hypothetical protein	106.42	57.23	70.18	5.9	35.77	13.27	116.83	133.6	122.27	77.5	77.28	79.43
2932131547	ribosomal protein L35	75.24	50.88	96.76	11.74	30.82	25.33	52.99	59.41	60.79	65.21	52.88	68.1
2932131548	carboxymethylenebutenolidase	378.11	388.63	457.94	49.5	117.4	107.63	85.57	189.64	239.09	27.43	26.57	24.14
2932131549	signal-transduction protein with cAMP-binding, CBS, and nucleotidyltransferase domain	231.67	151.12	180	476.37	496.92	550.23	122.58	146.2	167.8	649.16	558.58	615.12
2932131550	hypothetical protein	0	3.32	0	0	0	0	1.4	1.09	1.71	12.81	9.01	5.08
2932131551	DNA-3-methyladenine glycosylase I	32.81	30.57	31.86	40.21	47.37	36.15	14.83	22.37	26.81	223.06	220.09	236.52
2932131552	hypothetical protein	573.22	553.71	508.73	36.11	56.72	54.11	565.01	563.67	655.34	311.13	281.23	262.18
2932131553	Mn2+/Fe2+ NRAMP family transporter	7.85	5.58	9.31	0	0	0	4.14	2.64	2.3	3.42	3.58	7.53
2932131554	ferritin	864.37	1013.52	1249.4	363.11	629.55	603.5	364.07	490.22	529.88	247.96	214.51	274.63
2932131555	hypothetical protein	139.19	106.16	165.22	78.19	93.98	137.24	99.74	104.64	120.92	567.82	469.52	702.53
2932131556	hypothetical protein	142.71	73.14	146.81	28.5	21.58	51.25	47.29	62.85	73.79	68.12	94.27	89.63
2932131557	hypothetical protein	74.28	99.71	81.87	23.84	12.04	14.29	87.27	92.08	85.1	49.45	64.88	63.87
2932131558	hypothetical protein	0	0	0	0	16.69	0	0	0.93	0.97	5.02	2.33	0
2932131559	hypothetical protein	0	0	0	0	0	0	0	0	0	0	0	0
2932131560	predicted pyridoxine 5'-phosphate oxidase superfamily flavin-nucleotide-binding protein	30.03	16.03	22.28	36.55	56.77	40.44	23.75	23.22	33.41	293.09	315.76	237.74
2932131561	chromosome segregation ATPase	58.97	89.95	90	7.89	22.3	12.76	58.81	56.42	67.94	44.52	45.73	50.71
2932131562	hypothetical protein	24.71	42.21	48.88	6.17	0	0	17.12	11.07	14.52	4.68	8.68	6.47
2932131563	lysyl-tRNA synthetase class 1	71.97	55.24	48.29	7.03	14.99	18.96	52.04	48.5	55.62	45.29	46.18	49.41
2932131564	elongator complex protein 3	44.85	35.64	35.91	21.09	22.09	30.9	34.22	27.15	32.45	45.05	40.02	40.67
2932131565	hypothetical protein	79.9	76.78	62.24	14.96	15.11	26.9	61.6	53.39	60.29	16.46	20.53	10.45
2932131566	Kef-type K+ transport system membrane component KefB	240.08	244.73	217.28	30.8	43.13	44.66	150.56	139.82	148.82	20.2	24.89	15.27
2932131567	hypothetical protein	251.31	186.67	246.43	212.78	272.68	364.19	68.14	93.43	97.26	173.24	126.7	151.56
2932131568	phosphoribosylformylglycinamidine cyclo-ligase	169.91	181.07	176.71	7.27	4.89	13.07	91.99	87.82	108.81	14.35	11.94	18.63
2932131569	uncharacterized protein	171.01	159.71	165.1	6.83	13.79	13.82	86.34	79.33	80.38	18.14	12.98	10.74
2932131570	hypothetical protein	118.82	115.4	102.4	40.23	30.77	42.74	151.52	156.45	145.61	85.1	87.51	88.18
2932131571	hypothetical protein	498	484.68	434.6	11.7	13.12	16.36	390.64	343.58	366.72	31.55	40.24	43.14
2932131572	predicted transcriptional regulator	152.22	195.04	197.63	1004.7	1064.8	1223.54	204.63	241.66	205.42	1140.21	1050.01	1244.91
2932131573	nitrogen regulatory protein P-II 1	99.55	123.91	94.53	4.26	8.6	1.92	48.58	50.87	48.38	6.79	13.19	10.42
2932131574	hypothetical protein	0	15.2	42.26	0	13.46	59.93	6.43	12.46	25.1	42.48	52.54	46.58
2932131575	nitrogen regulatory protein P-II 1	1118.63	1242.62	1101.57	150.28	163.12	263.46	904.88	936.39	931.95	342.08	346.88	315.08
2932131576	Amt family ammonium transporter	729.02	666.75	735.56	21.65	38.97	48.24	529.35	563.34	518.21	88.43	91.16	73.36
2932131577	hypothetical protein	182.45	148.24	174.31	20	23.56	32.96	99.33	107.87	110.2	68.78	51.6	57.07
2932131578	cation:H+ antiporter	12.38	16.62	39.89	2.65	4.01	7.15	12.79	13.71	13.4	14.27	13.8	12.96
2932131579	PmbA protein	14.62	10.4	5.78	1.82	0	0	11.01	12.1	11.59	4.71	5.65	7.01
2932131580	FO synthase subunit 2	160.28	162.72	148.15	7.87	8.94	7.96	87.51	101.97	119.84	13.29	15.23	14.44
2932131581	FO synthase subunit 1	60.37	81.56	56.67	2.1	9.56	15.13	48.85	45.9	52.84	19.15	16.58	17.27
2932131582	S1-C subfamily serine protease	285.31	308.04	316.32	20.61	21.9	22.43	254.84	286.73	357.01	30.12	39.08	28.81
2932131583	chlorobactene glucosyltransferase	32.86	33.92	37.38	15.38	31.06	18.44	22.4	27.86	35.96	17.74	27.42	15.05
2932131584	carbon monoxide dehydrogenase subunit G	39.67	64.69	102.74	35.12	24.55	26.71	22.82	27.96	36.23	14.35	17.49	24.54
2932131585	hypothetical protein	100.33	92.84	99.24	12.52	56.9	45.04	59.69	51.72	64.1	59.86	65.22	76.58
2932131586	tRNA-binding protein	175.57	179.97	220.31	3.76	7.59	16.89	202.65	160.21	185.24	60.43	66.63	56.45
2932131587	transcription initiation factor TFIID TATA-box-binding protein	970.8	1076.27	833.62	55.25	37.93	33.78	1849.66	1557.47	1836.28	210.28	194.72	185.34
2932131588	hypothetical protein	40.98	32.51	45.17	0	5.53	0.99	30.82	25.65	34.18	5.82	4.94	2.68
2932131589	exosome complex RNA-binding protein Csl4	45.23	15.45	0	0	0	0	31.07	19.5	20.73	15.42	11.44	16.57
2932131590	uncharacterized Zn finger protein (UPF0148 family)	0	24.81	17.24	10.88	0	19.56	26.25	13.82	12.8	28.06	24.49	11.4
2932131591	methionyl aminopeptidase	142.05	119.78	140.51	4.09	15.15	2.45	45.42	35.94	46.38	7.24	6.91	3.81
2932131592	hypothetical protein	27.81	37.51	29.54	0	2.21	0.99	27.78	29.17	33.02	5.66	4.01	3.45
2932131593	sugar-specific transcriptional regulator TrmB	13.52	20.79	20.87	3.04	2.05	0	24.2	32.4	34.33	6.46	6.27	5.66
2932131594	signal transduction histidine kinase	13.96	33.93	28.03	0.8	0.81	0.72	18.14	23.62	30.18	4.39	3.39	4.78
2932131595	hypothetical protein	89.85	116.48	102.89	5.54	5.6	4.98	121.52	196.7	186.7	20.66	27.63	27.94
2932131596	hypothetical protein	73.71	95.32	54.68	8.43	14.71	7.58	71.8	103.96	89.59	16.64	20.29	19.83
2932131597	hypothetical protein	368.47	576.77	355.5	6.8	23.33	12.22	326.77	476.41	415.12	45.8	43.24	42.75
2932131599	flagellar biosynthesis component FlhA	80.75	51.73	23.96	0	0	0	16.42	14.31	11.86	11.47	14.19	7.04
2932131600	hypothetical protein	151.04	144.07	156.58	165.91	225.01	240.35	131.68	156.86	139.81	115.13	111.13	119.38
2932131601	pre-rRNA-processing protein TSR3	13.46	5.75	7.99	37.8	30.53	38.51	6.69	7.72	9.79	19.88	11.35	22.01
2932131602	peptide/nickel transport system substrate-binding protein	23.52	24.69	24.73	3.02	4.07	7.24	19.13	18.85	19.9	16.04	14.59	13.02
2932131603	hypothetical protein	35.44	34.59	27.04	73.94	72.74	40.9	30.88	29.76	30.78	67.32	51.23	57.63
2932131604	putative membrane protein	109.79	115.61	79.77	31.19	40.08	32.5	130.44	129.84	123.45	162.32	158.84	152.09
2932131605	preprotein translocase subunit Sec61beta	660.18	505.01	421.06	154.98	89.42	79.62	143.37	155.55	179.76	213.9	170.34	229.51
2932131606	UPF0148 protein	49.71	59.45	17.7	22.34	22.56	26.78	57.96	58.44	66.59	40.11	35.63	44.23
2932131607	translation initiation factor 1	176.79	155.59	216.21	16.05	28.36	10.82	152.99	151.6	185.55	51.75	42.92	43.46
2932131608	hypothetical protein	5.02	0	9.92	7.51	2.53	2.25	5.59	6.22	3.98	9.12	12.69	15.75
2932131609	transcription initiation factor TFIIB	249.49	248.89	201.04	31.37	35.81	26.98	256.09	288.71	269.96	76.37	77.56	70.06
2932131610	2-phospho-L-lactate guanylyltransferase	23.32	26.55	33.83	3.88	5.88	6.98	57.59	42.49	63.47	100.7	107.05	145.77
2932131611	LPPG:FO 2-phospho-L-lactate transferase	323.53	297.85	309.36	60.58	66.6	49.62	213.93	175.98	190.25	236.56	206.9	197.09
2932131612	hypothetical protein	522.75	580.91	598.97	3.63	3.66	8.15	294.84	290.98	322.29	24.21	22.45	27.87
2932131614	hypothetical protein	53634.2	53874.2	63632	296734	286977	273831	16412.9	18014.3	17250.7	103284	113407	66872.5
2932131615	ubiquinone/menaquinone biosynthesis C-methylase UbiE	47.3	47.13	28.07	9.84	15.9	19.46	42.74	39.13	47.01	45.99	37.12	48.82
2932131616	hypothetical protein	59.88	52.11	44.51	13.41	11	12.81	51.23	50.75	53.51	10.69	11.09	10.84
2932131617	digeranylgeranylglycerophospholipid reductase	24.52	26.77	22.64	21.43	13.39	13.76	35.46	33.18	32.9	167.08	168.61	151.18
2932131618	predicted RNA-binding Zn-ribbon protein involved in translation (DUF1610 family)	125.07	113.12	165.93	55.1	38.95	54.49	150.27	128.5	149.14	287.65	324.18	232.98
2932131619	hypothetical protein	0	0	0	9.84	0	0	7.12	5.52	6.95	16.43	22.16	17.19
2932131620	endonuclease V-like protein UPF0215 family	0	0	0	0	0	0	1.8	1.19	1.25	3.56	4.2	2.98
2932131621	3-oxoacyl-[acyl-carrier protein] reductase	373.8	342.95	392.05	742.12	936.27	1078.69	395.91	449.4	424.61	1570.32	1441.86	1521.74
2932131622	3-hydroxyisobutyrate dehydrogenase	16.95	1.61	8.94	0	1.42	0	12.94	10.28	14.11	6.21	3.97	6.9
2932131623	hypothetical protein	17.11	7.31	25.39	0	3.23	0	19.72	12.33	15.83	6.81	2.71	2.24
2932131624	hypothetical protein	36.18	23.18	42.95	0	0	0	23.71	21.9	35.88	6.68	6.67	8.29
2932131625	hypothetical protein	18.24	15.58	32.48	0	3.45	0	42.86	42.38	44.21	2.59	8.65	11.93
2932131626	RNase P subunit RPR2	75.24	21.42	39.7	0	0	33.78	27.2	29.49	17.68	37.06	29.96	41.57
2932131627	protein-disulfide isomerase	234.7	228.21	251.92	44.88	20.77	30.26	248.44	200.79	227.75	67.25	68.43	63.38
2932131628	hypothetical protein	0	0	0	0	0	0	0	0.57	0.6	1.94	0.72	3.57
2932131629	hypothetical protein	0	0	0	0	0	10.32	1.39	0.43	0	0	3.23	4.01
2932131630	thaumarchaeosortase	9.02	7.7	10.7	8.1	9.55	6.07	9.78	7.57	7.47	6.97	5.32	4.25
2932131631	DNA polymerase IV (DinB-like DNA polymerase)	9.07	3.87	5.38	1.13	3.43	0	3.96	4.23	6.4	5.84	4.46	3.56
2932131632	hypothetical protein	59.83	113.58	149.94	0	5.03	13.43	114.76	157.43	195.7	31.73	19.62	27.84
2932131633	DNA-binding protein Alba	479.96	465.76	414.7	17.12	17.28	17.59	673.07	578.41	670.19	71.99	63.33	87.16
2932131634	hypothetical protein	0	0	7.62	0	0	0	1.74	4.13	4.52	15.31	6.76	6.72
2932131635	threonine/homoserine/homoserine lactone efflux protein	2.67	0	0	0	2.02	1.79	2.65	3.58	2.35	2.73	1.12	6.28
2932131636	uncharacterized protein	141.43	108.92	110.08	29.52	38.57	49.96	48.19	78.85	90.72	22.66	32.75	34.59
2932131637	deoxyhypusine synthase	70.17	50.4	41.65	4.78	2.41	2.15	34.01	27.9	28.81	6.34	6.05	6.26
2932131638	myo-inositol-1-phosphate synthase	169.32	136.88	134.59	11.32	8	7.13	114.08	119.03	134.43	17.01	18.8	14.64
2932131639	omega-amidase	18.02	34.63	18.71	3.37	5.11	0	33.79	28.68	34.93	29.18	25.17	40.67
2932131640	chromosome segregation protein	45.36	36.75	37.19	20.31	32.89	37.15	37.78	55.82	38.86	20.2	20.31	20.32
2932131641	peptide/nickel transport system ATP-binding protein	23.99	20.49	32.55	8.98	14.26	24.23	13.01	16.31	20.24	28.24	26.37	21.98
2932131642	L-histidine N-alpha-methyltransferase	9.71	11.06	7.68	2.42	9.79	7.63	5.41	5.84	6.13	39.17	41.28	41.93
2932131643	ergothioneine biosynthesis protein EgtB	205.82	160.71	209.84	85.11	74.48	53.56	104.53	112.46	124.53	66.16	61.23	67.74
2932131644	prolyl-tRNA synthetase	63.09	89.17	84.43	24.92	26.03	17.77	59.41	51.99	64.3	174.97	162.04	150.11
2932131645	hypothetical protein	342.69	446.53	365.41	208.81	166.91	226.84	98.69	94.62	124.39	112.89	104.09	83.61
2932131646	phosphoserine phosphatase	66.11	80.37	111.68	1.9	1.92	8.56	11.49	11.46	15.24	5.78	5.36	2.66
2932131647	coenzyme F420-0:L-glutamate ligase/coenzyme F420-1:gamma-L-glutamate ligase	27.36	9.74	13.53	3.42	0	0	17.93	11.3	11.25	14.51	10.1	8.35
2932131648	predicted metal-dependent phosphoesterase TrpH	14.47	15.45	23.62	35.23	95.77	86.49	17.49	16.51	20.25	82.66	83.53	72.92
2932131649	tRNA 2-thiouridine synthesizing protein A	251.45	226.72	281.89	94.16	89.8	122.28	205.15	167.16	184.06	194.49	179.65	171.83
2932131650	cysteine synthase B	135.03	92.56	112.79	71.17	69.34	89.8	112.84	98.92	113.72	223.38	234.07	198.95
2932131651	hypothetical protein	3.49	8.95	20.73	13.08	7.92	9.41	10.1	6.35	10.77	30.56	20.62	44.79
2932131652	thioredoxin reductase (NADPH)	219.07	215.27	164.24	9.87	9.97	17.75	256.34	224.11	242.14	39.69	35.77	38.37
2932131653	signal-transduction protein with cAMP-binding, CBS, and nucleotidyltransferase domain	7.56	3.23	0	5.66	8.57	0	5.12	15.02	6.99	9.88	3.19	6.92
2932131654	nucleotide-binding universal stress UspA family protein	45.98	29.46	22.74	8.61	20.28	12.9	51.6	65	52.01	20.47	23.43	17.05
2932131655	nucleotide-binding universal stress UspA family protein	15.65	10.03	18.58	11.72	2.96	0	8.84	10.52	14.14	7.12	7.43	13.31
2932131656	CBS domain-containing protein	19.36	26.46	36.77	11.6	5.86	10.43	26.77	39.56	35.32	19.14	16.33	17.73
2932131657	ribosome-associated translation inhibitor RaiA	355.07	323.79	313.25	32.34	47.17	38.77	384.64	358.73	356.91	80.71	78.9	91.67
2932131658	nucleotide-binding universal stress UspA family protein	126.45	111.29	177.39	37.31	23.18	64.5	178	141.79	149.61	64.02	88.06	82.23
2932131659	malate dehydrogenase	11	9.4	8.7	2.75	15.25	6.17	8.12	8.26	11.47	33.54	30.92	28.31
2932131660	hypothetical protein	17.18	7.34	0	14.47	12.99	23.13	12.22	10.52	14	242.56	215.47	235.44
2932131661	thiazole biosynthesis enzyme	487.11	512.78	441.46	187.72	207.88	219.12	434.93	376.73	464.93	483.33	452.12	387.21
2932131662	sulfite reductase (ferredoxin)	129.03	127.41	130.35	38.38	62.28	47.44	89.9	77.89	102.75	90.38	94.92	80.23
2932131663	thiosulfate/3-mercaptopyruvate sulfurtransferase	58.08	38.98	32.01	34.18	20.39	18.16	63.37	53.65	60.51	125.9	108.46	89.03
2932131664	tetratricopeptide (TPR) repeat protein	327.31	324.12	309.44	62.91	64.62	81.92	172.9	223.57	266.51	45.27	52.82	43.97
2932131665	hypothetical protein	448.02	455.15	437.05	159.18	135.07	150.5	207.68	211.31	217.83	97.64	105.18	87.48
2932131666	hypothetical protein	2248.56	2297.78	2216.04	206.64	170.39	303.43	1678.48	2161.66	1725.19	162.53	158.02	169.68
2932131667	small GTP-binding protein	22.49	29.46	46.28	4.49	3.4	6.06	8.67	7.34	10.04	7.16	5.06	5.49
2932131668	hypothetical protein	65.42	51.02	81.03	0	0	7.66	17.74	38.29	44.12	4.85	2.4	2.23
2932131669	hypothetical protein	28.96	49.48	28.95	0	8.07	3.08	13.09	22.4	32.38	2.6	1.93	1.99
2932131670	phosphoglycolate phosphatase (TIGR01487 family)	30.52	22.06	27.87	3.52	1.78	1.58	12.1	14.06	13.04	6.94	6.93	8.6
2932131671	arginyl-tRNA synthetase	36.84	25.48	26.03	4.6	4.64	5.91	9.36	7.88	9.12	4.19	4.62	2.98
2932131672	malate dehydrogenase (oxaloacetate-decarboxylating)	15.77	19.59	22.12	0	1.08	2.9	17.36	14.16	19.96	8.96	9.97	6.75
2932131673	predicted transcriptional regulator	32.46	12.13	12.04	0	0	0	12.28	11.81	13.95	4.61	1.71	4.25
2932131674	uncharacterized protein	27.59	25.53	24.56	43.05	33.04	34.06	32.21	26.06	21.88	139.28	130.39	141.4
2932131675	predicted pyridoxine 5'-phosphate oxidase superfamily flavin-nucleotide-binding protein	10.61	9.06	4.2	29.14	18.72	7.15	6.39	9.6	8.73	48.64	44.74	37.95
2932131676	hypothetical protein	26.97	36.86	33.85	1.15	0	3.63	21.17	26.94	26.42	8.41	8.12	3.63
2932131677	repressor of nif and glnA expression	13.52	4.62	3.21	2.03	4.09	0	10.02	9.69	11.44	17.22	31.93	19.82
2932131678	hypothetical protein	87.64	69.31	57.79	24.31	56.46	24.04	99.74	67.87	87.54	222.82	205.29	242.1
2932131679	hypothetical protein	23.99	71.73	28.48	62.89	63.5	40.39	53.12	48.35	81.4	167.69	116.33	182.08
2932131680	hypothetical protein	226.91	202.63	214.25	135.18	171.59	187.51	197.61	180	190.89	125.43	115.25	125.51
2932131681	tRNA (adenine57-N1/adenine58-N1)-methyltransferase	31.37	36.26	19.72	0	1.4	1.24	23.52	18.39	27.98	4.19	5.45	4.35
2932131682	ADP-dependent NAD(P)H-hydrate dehydratase	91.97	94.92	109.16	41.61	44.92	36.12	95.06	83.5	99.8	87.76	95.73	81.73
2932131683	acetylornithine deacetylase/succinyl-diaminopimelate desuccinylase-like protein	16.27	11.76	10.4	4.69	4.73	7.58	15.94	15.13	18.31	14.08	8.71	7.2
2932131684	putative oxidoreductase	614.85	599.28	552.06	277.49	205.66	236.2	296	291.25	295.61	230.25	222.69	151.63
2932131685	proteasome beta subunit	1150.72	1068.21	1119.07	132.91	136.3	205.38	1158.25	1053.37	1246.57	466.73	421.49	297.53
2932131686	uncharacterized protein with PIN domain	3.56	18.25	4.23	34.66	16.15	9.59	8.37	4.98	9.1	99.53	105.83	104.35
2932131687	PUA domain protein	24.29	23.72	12.36	2.6	10.5	7.01	26.66	24.87	29.36	17.75	16.1	18.16
2932131688	homoserine dehydrogenase	47.48	55.95	64.14	22.07	27.24	23.15	67.03	65.58	68.4	69.6	71.46	68.13
2932131689	peptide-methionine (R)-S-oxide reductase	560.03	418.58	479.02	293	417.28	382.64	171.93	212.31	206.14	216.69	234.4	204.76
2932131690	thymidylate synthase ThyX	35.76	34.04	31.54	3.06	5.41	1.38	53.75	56.12	55.21	17.3	15.08	20.06
2932131691	hypothetical protein	225.22	187.57	193.82	75.91	38.32	41.7	182.68	218.12	237.2	91.51	78.35	106.1
2932131692	hypothetical protein	2037.68	2718.65	2465.7	482.39	816.05	713.93	2718.76	2151.97	2736.45	263.91	302.94	289.31
2932131693	acetyl-CoA synthetase	57.86	45.73	54.33	9.7	5.22	9.3	44.41	43.17	46.27	19.04	20.94	18.98
2932131694	PAS domain S-box-containing protein	78.38	72.31	40.94	11.74	4.74	4.22	61.2	62.13	69.91	18.89	16.52	20.51
2932131695	signal transduction histidine kinase	22.07	20.2	24.33	0	0	0	35.19	45.06	40.29	9.32	7.98	10.31
2932131696	flap endonuclease-1	37.22	41.47	26.89	8.48	4.89	4.36	21.79	19.34	21.82	5.7	9.89	6.78
2932131697	hypothetical protein	12.26	0	36.39	0	0	0	3.88	4.29	16.75	2.79	1.29	0
2932131699	hypothetical protein	707.15	791.67	731.3	930.88	591.49	620.45	616.82	775.25	678.95	1289.59	1301.12	981.42
2932131700	hypothetical protein	65	56.7	37.76	4.14	8.37	12.11	49.74	41.84	50.95	15.4	17.79	11.94
2932131701	hypothetical protein	0	11.78	0	0	0	27.87	0	1.16	0	4.7	17.45	10.83
2932131702	hypothetical protein	8.9	7.6	0	6.67	0	0	14.48	10.46	11.77	15.17	7.51	18.63
2932131703	FMN reductase [NAD(P)H]	89.41	65.46	72.78	21.05	23.18	13.76	84.27	83.59	80.38	24.39	28.54	32.76
2932131704	DNA-binding Lrp family transcriptional regulator	7.07	12.09	8.4	0	5.35	0	20.46	12.08	13.72	26.53	25.35	16.66
2932131705	hypothetical protein	28.06	15.98	0	7	28.29	12.59	20.29	17.8	27.2	163.69	165.63	163.99
2932131706	hypothetical protein	43.79	7.48	20.79	16.4	36.43	44.23	21.37	13.24	16.6	169.23	153.26	148.99
2932131707	hypothetical protein	165.54	153.19	163.75	382.28	500.74	427.28	107.22	127.04	131.3	898.38	741.62	935.05
2932131708	hypothetical protein	68.36	75.08	115.93	303.56	254.8	286.06	13.68	32.8	36.15	247.53	219.28	205.75
2932131709	uncharacterized protein YndB with AHSA1/START domain	68.08	27.55	59.54	8.05	13.55	9.65	52.46	46.13	47.37	46.02	49.1	48.76
2932131710	chromosome segregation ATPase	34.89	32.01	27.61	9.68	14.66	13.05	28.38	22.93	28.24	20.27	13.89	17.59
2932131711	proteasome lid subunit RPN8/RPN11	8.17	27.93	53.37	3.06	3.09	2.75	13.67	13.04	12.25	13.01	6.03	8.56
2932131712	hypothetical protein	308.8	263.78	396.6	405.7	275.64	340.87	37.06	40.24	32.57	106.44	76.84	49.02
2932131713	hypothetical protein	66.42	126.56	109.16	409.45	309.1	251.14	53.56	56.92	69.34	857.67	838.03	732.75
2932131714	peptide/nickel transport system permease protein	13.31	24.81	11.49	1.81	3.66	1.63	19.03	16.05	22.72	19.12	25.51	27.24
2932131715	peptide/nickel transport system permease protein	42.33	30.8	31.63	5.87	3.56	3.17	30.6	32.43	33.3	116.52	120.96	105.03
2932131716	CxxC-x17-CxxC domain-containing protein	1853.83	1839.88	2045.4	152.26	230.6	189.03	1019.68	769.13	1043.86	168.89	170.42	165.94
2932131717	uncharacterized repeat protein (TIGR03833 family)	0	14.5	10.08	38.15	0	22.86	11.51	9.5	9.73	76.22	46.53	55.54
2932131718	hypothetical protein	9.51	12.19	16.94	7.13	10.79	35.23	29.23	37.28	34.8	76.77	65.19	74.69
2932131719	hypothetical protein	68.97	29.46	65.5	20.66	31.3	41.8	36.78	42.47	44.98	107.4	97.43	108.31
2932131720	arsenate reductase	49.27	29.46	46.78	25.83	22.35	9.95	28.94	27.3	25.18	35.28	38.43	28.37
2932131721	C4-type Zn-finger protein	0	0	23.39	7.38	37.26	33.17	15.14	14.62	9.55	23.52	35.32	30.94
2932131722	hypothetical protein	57.33	94.88	106.33	14.76	18.97	13.27	37.24	33.45	45	11.2	8.69	13.6
2932131723	hypothetical protein	25.08	8.57	20.84	1.88	1.9	5.07	18.13	13.34	15.92	27.37	32.78	29.54
2932131724	proteasome assembly chaperone (PAC2) family protein	123.97	89.28	112.53	5.46	12.87	19.64	102.15	99.34	104.55	40.34	35.87	52.8
2932131725	SNF2 family DNA or RNA helicase	64.3	65.58	35.31	17.97	10.89	20.68	60.28	53.05	53.11	90.2	84.77	101.46
2932131726	DNA-binding PadR family transcriptional regulator	16.23	9.24	3.21	8.1	6.14	3.64	3.91	2.8	1.67	7.69	11.41	4.25
2932131727	Fe-Mn family superoxide dismutase	18.05	22.03	9.18	0	0	0	9.79	8.16	9.54	4.4	5.44	6.07
2932131728	hypothetical protein	404.06	406.63	394.19	17.97	12.41	13.6	701.24	639.85	619.85	40.33	50.05	45.27
2932131729	hypothetical protein	52.97	22.62	52.4	5554.47	6346.06	6735.42	37.1	42.5	50.97	10923.3	10755.7	8940.69
2932131730	hypothetical protein	121.32	46.8	60.39	82.07	147.97	134.39	47.39	57.29	54.15	475.47	504.93	440.4
2932131731	CheY-like chemotaxis protein	104.03	69.54	91.27	16.94	20.52	24.36	58.45	67.48	70.16	143.42	155.43	120.74
2932131732	hypothetical protein	28.3	48.34	50.38	0	0	0	39.64	49.5	47.38	98.09	83.52	62.95
2932131733	DNA-binding NtrC family response regulator	37.47	52.37	24.26	0	0	2.29	24.32	33.75	33.32	63.1	72.53	84.68
2932131734	hypothetical protein	115.16	86.07	96.82	21.56	18.14	14.54	141.37	107.44	135.96	196.59	167.92	192.13
2932131735	hypothetical protein	59.12	44.89	116.96	19.68	4.97	8.85	57.59	65.09	90.89	64.21	59.55	46.42
2932131736	hypothetical protein	1747.34	1531.86	1637.47	4339.43	4529.28	4752.71	2948.46	4411.8	2913.81	5119.03	4573.34	3938.17
2932131737	hypothetical protein	155.43	119.49	115.31	2.91	5.88	13.08	231.08	182.19	206.85	29.15	17.2	34.58
2932131738	glycolate oxidase	4.56	11.69	8.12	0	0	3.07	5.05	4.72	7.23	3.5	5.05	5.97
2932131739	hypothetical protein	139.52	158.9	161.14	3.77	2.85	3.39	133.02	132.25	161.4	14.29	15.9	18.75
2932131740	hypothetical protein	16.35	38.41	14.56	0	0	0	16.99	15.56	14.77	6.04	8.62	6.42
2932131741	uncharacterized membrane protein YgaE (UPF0421/DUF939 family)	17.9	7.64	17.7	96.06	103.76	108.45	32.35	21.21	19.98	148.48	138.97	164.71
2932131742	Lrp/AsnC family transcriptional regulator for asnA, asnC and gidA	130.49	92.36	88.51	212.22	403.19	411.71	72.11	70.13	72.29	272.04	319.92	281.01
2932131743	tetratricopeptide (TPR) repeat protein	27.94	23.87	16.58	15.69	52.82	61.14	17.67	14.47	18.47	41.28	25.03	21.94
2932131744	tetratricopeptide (TPR) repeat protein	17.24	19.64	23.88	30.13	2.17	15.48	20.26	16.49	15.96	24.82	20.6	30.09
2932131745	hypothetical protein	9.51	40.63	56.46	21.38	43.17	32.03	18.92	22.63	27.67	74.61	108.31	129.47
2932131746	aminodeoxyfutalosine synthase	153.78	137.8	152.11	10.16	7.98	7.11	73.58	67.77	86.37	17.31	14.62	14.99
2932131747	uncharacterized protein (TIGR00106 family)	232.62	249.53	231.17	1628.8	1129.12	925.23	196.54	206.24	299.41	5938.16	5779.01	4871.7
2932131748	hypothetical protein	0	8.89	0	0	7.87	0	4.7	3.21	5.51	9.47	17.56	10.9
2932131749	uncharacterized Zn finger protein (UPF0148 family)	43.56	24.81	34.47	10.88	0	39.11	169.29	113.4	209.88	194.74	143.89	220.41
2932131750	hypothetical protein	344.13	425.73	577.52	315.51	462.15	407.5	20.38	39.53	48.63	54.62	50.04	37.27
2932131751	hypothetical protein	164.97	136.06	162.06	34.08	51.62	49.8	173.25	135.34	155.92	119.61	85.15	116.12
2932131752	1,4-dihydroxy-6-naphthoate synthase	119.95	128.08	109.16	5.99	10.58	12.12	185.2	130.22	179.02	33.17	32.46	45.52
2932131753	fructoselysine-6-P-deglycase FrlB-like protein	51.16	54.63	58.56	5.47	15.2	18.45	50.2	60.91	81.32	12.46	20.42	19.13
2932131754	elongation factor 2	405.35	392.03	412.17	14.7	16.55	17.28	329.23	277.82	342.81	54.65	61.59	43.86
2932131755	ketosteroid isomerase-like protein	0	3.68	5.12	0	0	0	5.84	6.4	8.74	16.17	8.18	15.79
2932131756	hypothetical protein	20.82	8.89	18.54	0	0	0	15.53	8.16	13.3	1.77	1.1	1.36
2932131757	2'-5' RNA ligase	3.34	0	3.97	0	0	2.25	9.37	7.68	10.32	8.74	8.46	7
2932131758	hypothetical protein	16.33	11.16	7.75	4.89	14.81	13.19	8.56	16.45	16.11	4.08	11.01	8.54
2932131759	hypothetical protein	0	7.48	0	0	6.62	0	2.37	2.21	2.32	15.93	9.23	29.8
2932131760	3D (Asp-Asp-Asp) domain-containing protein	6.81	11.64	2.7	8.5	0	4.59	4.1	5.78	4	10.07	15.8	10.7
2932131761	soluble P-type ATPase	19.36	16.54	0	14.5	7.32	0	7.87	14.36	13.65	17.6	12.25	20.27
2932131762	steroid 5-alpha reductase family enzyme	35.22	30.09	55.74	0	8.88	0	16.98	15.45	6.21	14.68	12.38	6.15
2932131763	phage shock protein A	0	0	0	0	0	0	1.28	1.98	0	0	0	0
2932131764	DNA-binding response OmpR family regulator/predicted nucleic-acid-binding Zn-ribbon protein	11.46	20.98	19.44	0	0	0	12.73	14.85	19.05	0.74	2.42	0
2932131765	hypothetical protein	0	2.44	3.39	2.14	0	1.93	3.36	3.6	3.02	1.95	1.21	2.99
2932131766	hypothetical protein	14.52	24.81	34.47	5.44	0	0	19.68	13.01	13.44	5.78	3.06	5.7
2932131767	Mg/Co/Ni transporter MgtE	28.66	30.61	17.01	0	21.68	4.83	24.61	16.25	27.16	21.99	18.13	30.01
2932131768	hypothetical protein	42.74	19.92	55.35	11.64	0	0	49.17	37.09	38.01	45.05	42.6	38.64
2932131769	hypothetical protein	7.36	18.85	26.2	0	5.56	0	11.97	6.38	16.86	15.05	18.61	9.63
2932131770	chemotaxis protein histidine kinase CheA	45.98	39.28	43.67	16.36	19.13	17.03	49.76	59.88	54.1	46.51	35.14	57.16
2932131771	caffeoyl-CoA O-methyltransferase	21.43	6.86	22.26	0	0	0	21.3	20.02	29.04	15.22	25.41	29.44
2932131772	LPS sulfotransferase NodH	99.93	81.65	123.78	16.27	13.14	5.85	75	54	75.05	24.69	15.57	17.06
2932131773	hypothetical protein	0	0	0	0	3.6	3.2	3.87	1.6	4.19	14.06	21.06	17.43
2932131774	hypothetical protein	15.99	27.32	18.99	23.96	24.19	21.54	26.74	32.23	40.88	49.08	47.21	56.51
2932131775	uncharacterized protein YicC (UPF0701 family)	42.45	36.26	25.19	10.6	5.35	23.82	21.74	27.72	20.57	27.34	17.9	24.07
2932131776	predicted nuclease of predicted toxin-antitoxin system	23.99	10.25	7.12	4.49	0	0	13.55	9.9	16.92	28.63	12.64	21.98
2932131777	DNA-binding HxlR family transcriptional regulator	26.28	34.91	27.72	4.37	2.21	7.86	17.15	14.79	16.98	22.9	28.31	21.39
2932131778	hypothetical protein	5.36	0	12.72	0	0	3.61	3.87	5.25	2.83	7.31	5.65	1.4
2932131779	hypothetical protein	6.57	11.22	7.8	59.04	44.71	88.46	9.5	14.53	11.58	137.37	114.95	122.06
2932131780	hypothetical protein	12	18.79	18.99	1.5	4.54	12.12	15.54	15.11	13.39	19.31	12.64	10.99
2932131781	trk system potassium uptake protein TrkH	58.37	58.43	44.39	2.05	6.9	9.83	60.67	51.36	51.44	33.48	33.07	33.42
2932131782	bifunctional DNase/RNase	291.01	238.9	255.71	96.24	100.03	139.97	91.54	106	119.58	97.94	98.8	81.11
2932131783	hypothetical protein	22.68	45.2	53.83	0	22.86	25.45	10.93	13.12	11.33	42.1	54.18	69.24
2932131784	archaellum component FlaC	8.24	7.03	0	6.17	6.23	0	9.68	4.84	10.89	46.8	60.77	71.13
2932131785	hypothetical protein	27.36	54.54	32.48	0	0	12.28	69.65	52.97	58.28	70.49	70.18	74
2932131786	hypothetical protein	16.35	24.44	29.11	0	0	0	29.55	24.83	26.66	30.66	18.1	28.88
2932131787	hypothetical protein	38.05	37.92	22.59	2170.9	1980.9	1776.6	13.18	15.62	17.33	3342.58	3194.48	3832.67
2932131788	hypothetical protein	164.36	421.2	348.4	6753.15	7289.16	6608.81	151.73	285.24	379.74	28260	28578.3	32799.4
2932131789	5-formaminoimidazole-4-carboxamide-1-(beta)-D-ribofuranosyl 5'-monophosphate synthetase	84.89	89.35	75.58	4.54	4.59	11.23	89.87	75.87	104.48	27.22	32.92	23.41
2932131790	hypothetical protein	26.92	45.98	15.98	10.08	0	9.06	20.68	27.12	16.61	198.85	235.5	190.2
2932131791	4-hydroxy-3-polyprenylbenzoate decarboxylase	472.12	408.33	423.82	214.37	180.75	154.98	277.34	369.52	376.31	191.83	227.07	184.57
2932131792	ribosome-associated toxin RatA of RatAB toxin-antitoxin module	11.58	23.07	9.16	72.25	64.2	33.78	11.16	12.85	17.34	53.94	50.44	70.69
2932131793	sec-independent protein translocase protein TatA	207.82	202	323.24	343.5	281.8	347.42	282.37	255.95	281.68	585.6	575.62	641.4
2932131794	sec-independent protein translocase protein TatC	35.53	30.35	42.18	9.39	6.32	12.67	34.57	31.88	34.63	101.2	86.81	83.69
2932131795	hypothetical protein	88.43	175.24	121.76	45.04	34.77	52.4	100.06	92.27	111.91	147.94	144.67	136.08
2932131796	hypothetical protein	8.49	18.13	5.04	19.07	12.84	17.15	6.52	6.89	7.11	21.71	10.74	16.66
2932131797	phosphoribosylformylglycinamidine synthase PurS subunit	31.71	32.51	45.17	4.75	0	0	12.61	13.31	15.09	30.28	36.1	13.28
2932131798	phosphoribosylformylglycinamidine synthase I	64.5	53.05	36.86	5.37	3.61	3.22	46.2	34.17	41.47	17.1	13.6	22.51
2932131799	phosphoribosylformylglycinamidine synthase II	32.86	46.35	35.38	2.86	1.73	1.54	31.43	26.93	28.02	4.69	6.28	7.4
2932131800	amidophosphoribosyltransferase	61.18	83.82	82.22	5.19	5.24	2.33	47.05	41.84	43.44	10.5	8.27	2.72
2932131801	uncharacterized protein (DUF427 family)	356	273.68	316.93	128.87	125.63	211.74	150.68	253.76	314.27	273.11	250.18	260.87
2932131802	PAS domain S-box-containing protein	7.77	7.38	8.2	0	3.92	1.74	9.76	11.41	15.68	11.68	12.2	9.72
2932131803	two-component system OmpR family response regulator	0	3.65	5.08	0	3.23	0	4.64	8.14	11.31	17.02	9.92	10.08
2932131804	hypothetical protein	12.83	3.65	5.08	0	3.23	0	5.03	5.15	4.9	12.15	14.43	8.96
2932131805	phosphoribosylaminoimidazole-succinocarboxamide synthase	62.2	47.99	73.83	7.51	18.21	20.27	50.41	42.8	55.35	40.37	38.92	26.26
2932131806	hypothetical protein	37.87	36.97	25.69	24.31	20.46	29.14	27.38	27.41	38.14	84.85	57.03	42.47
2932131807	DNA-binding transcriptional ArsR family regulator	95.82	98.78	141.19	12.37	34.98	13.35	83.01	100.25	105.42	37.18	52.94	31.13
2932131808	hypothetical protein	9.51	0	11.29	0	0	19.22	30.09	44.74	34.38	22.71	16.05	27.39
2932131809	PPOX class probable F420-dependent enzyme	56.8	62.38	62.61	24.31	15.34	13.66	38.13	45.54	37.19	32.74	51.32	32.92
2932131810	hypothetical protein	7784.07	5846.78	5574.89	2394.49	2847.73	2912.82	2602.67	3975.14	2417.45	792.3	701.55	617.32
2932131811	hypothetical protein	47.69	64.01	76.82	5.1	2.58	9.17	97.89	79.13	90.96	27.49	30.16	23.18
2932131812	hypothetical protein	786.66	655.04	567.66	42.39	59.92	60.97	983.05	1148.95	754.16	172.38	178.38	114.79
2932131813	hypothetical protein	75.74	92.42	51.37	48.62	8.18	36.43	88	64.51	61.98	23.36	50.18	11.33
2932131814	hypothetical protein	29.43	43.99	26.2	0	8.35	7.43	81.45	46.54	69.38	33.03	55.84	29.84
2932131815	cytochrome bd-type quinol oxidase subunit 1	7.26	12.4	8.62	10.88	0	0	7.87	5.69	5.12	9.08	3.06	3.8
2932131816	DNA-directed RNA polymerase subunit RPC12/RpoP	199.44	391.84	213.07	129.46	170.94	143.25	216.3	186.64	223.82	92.94	96.71	80.03
2932131818	hypothetical protein	40.23	44.19	20.47	8.61	8.69	0	20.78	10.62	9.12	9.8	14.54	16.55
2932131819	large subunit ribosomal protein L6	151.3	126.7	130.29	37.77	13.46	2	110.73	79.13	103.54	17.87	23.14	21.74
2932131820	small subunit ribosomal protein S8	303.28	320.22	359.99	22.08	9.56	22.69	337.28	252.9	356.38	32.55	40.85	44.09
2932131821	small subunit ribosomal protein S14	331.08	597.03	447.57	27.55	41.73	49.54	280.92	211.08	283.68	39.72	36.84	14.44
2932131822	large subunit ribosomal protein L5	215.64	173.37	165.63	9.5	14.39	29.89	103.75	97.37	121.58	28.11	24.74	38.18
2932131823	small subunit ribosomal protein S4e	304.76	331.32	380.93	31.13	22.7	35.76	343.65	249.25	337.57	44.08	56.46	59.21
2932131824	large subunit ribosomal protein L24	246.85	334.9	327.49	19.03	21.96	19.56	341.53	263.07	340.74	41.26	43.62	45.6
2932131825	large subunit ribosomal protein L14	250.46	414.51	357.69	17.59	14.8	23.72	344.83	261.91	360.42	43.59	65.18	59.4
2932131826	small subunit ribosomal protein S17	183.93	279.31	212.26	26.79	46.36	58.48	152.84	130.85	161.65	56.33	67.86	94.94
2932131827	ribonuclease P protein subunit POP4	105.4	100.62	80.95	41.79	14.07	37.57	123.83	99.26	118.03	93.01	81.04	84.37
2932131828	large subunit ribosomal protein L29	367.86	314.23	275.28	59.9	30.24	32.31	411.23	307.11	403.85	93.62	97.79	102.55
2932131829	small subunit ribosomal protein S3	326.26	357.25	387.27	21.32	29.81	38.33	227.18	170.88	198.38	59.98	66.48	56.16
2932131830	large subunit ribosomal protein L22	187.54	215.65	265.42	40.52	30	24.28	214.14	153.84	219	104.11	65.39	78.34
2932131831	small subunit ribosomal protein S19	200.65	174.97	233.22	34.44	34.77	56.3	191.54	162.41	218.1	132.55	147.18	120.34
2932131832	large subunit ribosomal protein L23	303.8	301.87	191.34	18.57	42.2	83.49	290.24	233.76	260.09	76.81	70.58	69.77
2932131833	large subunit ribosomal protein L4e	185.29	200.02	261.03	33.55	33.88	26.05	190.27	144.7	177.12	108.77	109.89	101.78
2932131834	large subunit ribosomal protein L3	296.73	264.86	288.91	33.71	34.04	43.78	194.2	151.79	209.95	89.62	72.4	58.9
2932131835	hypothetical protein	44.74	38.22	0	11.17	0	0	5.39	9.6	9.2	28.81	25.15	0
2932131836	predicted SPOUT superfamily RNA methylase MTH1	40.72	52.18	53.17	19.83	10.78	9.6	48.4	43.31	52.58	98.58	104.74	90.59
2932131837	proteasome alpha subunit	583.2	622.71	716.23	43.68	57.67	72.5	689.24	559.35	687.16	207.01	199.56	207.81
2932131838	hypothetical protein	8.9	0	10.56	0	0	0	8.45	9.09	14.51	0	0.94	0
2932131839	hypothetical protein	7.83	3.34	18.58	0	11.84	2.64	16.27	8.32	11.04	5.34	6.6	1.02
2932131840	hypothetical protein	24.52	0	14.56	0	0	0	3.32	1.03	1.08	8.36	5.17	3.21
2932131841	2-oxoglutarate dehydrogenase complex dehydrogenase (E1) component-like enzyme	29.04	37.21	28.73	50.75	91.51	91.26	22.31	21.95	21.76	102.32	106.13	121.61
2932131842	FtsP/CotA-like multicopper oxidase with cupredoxin domain	238.33	151.58	119.93	3.88	3.92	3.49	354.35	562.37	294.3	15.9	14.2	21.02
2932131843	division protein CdvB (Snf7/Vps24/ESCRT-III family)	269.54	362.74	392.39	91.42	73.07	78.76	238.08	196.09	244.05	23.41	28.95	17.3
2932131844	thiol-disulfide isomerase/thioredoxin	53.83	54.93	39.05	33.6	30.53	61.42	37.57	37.38	45.07	53.54	46.97	43.83
2932131845	cytochrome c-type biogenesis protein	11.26	13.47	10.69	8.43	28.95	33.36	18.12	16.96	20.25	60.67	54.61	47.15
2932131846	hypothetical protein	63.06	53.87	112.28	153.5	250.37	42.46	28.5	32.21	45.85	589.51	498.57	334.21
2932131847	glycine C-acetyltransferase	11.71	11.25	8.69	0	1.11	3.94	10.71	10.53	12.9	12.64	12.34	10.34
2932131848	biotin synthase	33.85	28.92	56.26	16.48	20.48	18.24	27.69	22.6	29.84	22.12	23.2	28.35
2932131849	adenosylmethionine-8-amino-7-oxononanoate aminotransferase	22.52	19.24	17.82	2.81	1.89	0	24.54	17.76	22.05	4.98	9.23	7.53
2932131850	dethiobiotin synthetase	40.96	47.34	28.6	5.41	1.82	1.62	23.08	22.53	33.13	2.74	3.05	3.78
2932131851	Na+/H+-dicarboxylate symporter	32.53	52.25	40.16	0.97	0	2.63	25.17	28.19	33.72	4.29	2.74	2.38
2932131852	hypothetical protein	9.05	10.3	3.58	4.52	4.56	0	8.72	7.68	9.3	26.05	22.25	22.88
2932131853	hypothetical protein	26.92	11.5	0	10.08	0	0	9.73	13.56	13.05	82.6	56.75	38.74
2932131854	hypothetical protein	11.26	38.48	13.37	0	0	0	5.09	4.1	8.93	2.56	2.37	8.84
2932131855	hydroxymethylglutaryl-CoA synthase	334.64	301.05	300.03	83.54	101.4	128.64	186.39	200.29	210	171.28	187.38	145.96
2932131856	protein-disulfide isomerase	32.6	55.69	44.22	5.23	5.28	7.84	50.71	40.67	59.3	9.26	5.4	8.53
2932131857	hypothetical protein	52.88	54.99	19.1	1.72	3.48	9.29	52.15	44.08	51.47	3.66	4.85	4.21
2932131858	response regulator of citrate/malate metabolism/predicted RNA-binding Zn-ribbon protein involved in translation (DUF1610 family)	8.65	16.25	14.37	0	0	0	21.42	21.74	27.29	11.21	11.31	9.51
2932131859	peptidoglycan/xylan/chitin deacetylase (PgdA/CDA1 family)	37.15	26.1	38.4	6.28	10.42	9.68	33.9	38.34	31.15	9.94	11.37	12.23
2932131860	glycosyltransferase involved in cell wall biosynthesis	23.4	20.76	12.82	8.76	18.38	20.61	27.25	32.48	28.96	22.41	16.89	20.02
2932131861	hypothetical protein	16.55	4.71	32.75	0	0	0	19.95	23.63	32.1	18.19	10.47	21.66
2932131862	glyceraldehyde-3-phosphate dehydrogenase (NAD(P))	42.57	70.03	65.5	5.9	5.96	6.37	74.09	62.88	75.86	20.61	21.94	20.22
2932131863	putative hemolysin	150.49	126.29	153.56	45.48	36.94	40.89	83.75	88.31	87.95	63.01	58.17	60.46
2932131864	threonine synthase	58.15	53.9	76.37	6.49	3.74	5.83	66.98	65.8	61.61	13.92	13.3	16.19
2932131865	hypothetical protein	4.97	8.49	5.9	0	0	3.35	12.58	9.04	8.32	8.47	9.43	1.3
2932131866	nitrogen fixation/metabolism regulation signal transduction histidine kinase	343.57	369.07	265.7	93.57	74.8	101.65	357.55	378.26	392.26	253.81	235.96	299.72
2932131867	hypothetical protein	11.22	7.66	5.33	0	0	0	12.16	7.66	11.66	5.86	6.15	8.22
2932131868	uncharacterized protein YjbI with pentapeptide repeats	6.65	5.68	7.89	146.89	103.06	67.15	12.92	10.61	11.13	190.03	221.45	189.65
2932131869	hypothetical protein	1615.18	1570.09	1617.95	2739.68	2238.41	2335.09	850.73	1098.64	1156.52	1958.26	2030.05	1868.72
2932131870	Holliday junction resolvase	17.33	14.81	24	32.46	32.77	58.36	7.57	9.62	7.64	13.46	14.01	13.61
2932131871	hypothetical protein	0	0	0	0	0	0	7.12	3.31	8.11	34.34	27.7	55.01
2932131872	hypothetical protein	10	17.08	11.87	0	0	0	8.13	7.83	6.52	5.68	6.74	5.76
2932131873	uncharacterized OB-fold protein	10.71	18.3	6.36	8.02	0	0	4.36	5.1	8.97	0.61	0	0
2932131874	acetyl-CoA C-acetyltransferase	14.91	6.37	12.39	2.23	1.13	2.01	16.85	15.9	21.16	11.02	11.95	10.93
2932131875	5,10-methylenetetrahydromethanopterin reductase	13.71	10.25	12.2	0	0	4.62	6.66	5.66	8.76	4.67	2.53	4.04
2932131876	hypothetical protein	11.26	19.24	80.2	185.55	110.71	144.07	242.22	239.87	268.96	459.48	538.93	456.81
2932131877	mannose-1-phosphate guanylyltransferase	27.22	31.7	26.43	18.53	26.2	21.66	32.65	36.02	45.36	78.46	99.12	103.61
2932131878	hypothetical protein	41.91	59.66	41.45	68.01	21.13	18.81	12.62	24.63	20.31	205.61	203.21	257.74
2932131879	hypothetical protein	13.14	67.33	93.57	127.92	99.35	123.85	13.06	14.71	20.84	156.79	149.57	140.97
2932131880	hypothetical protein	407.48	438.71	498.8	228.89	176.54	242.94	291.15	301.89	329.94	375.32	371.37	287.71
2932131881	5-(carboxyamino)imidazole ribonucleotide synthase	34.76	23.51	25.79	2.17	1.1	0.98	28.27	28.5	27.95	13.33	11.91	6.44
2932131882	5-(carboxyamino)imidazole ribonucleotide mutase	126.45	115.38	139.87	21.52	34.77	19.35	154.8	140.21	148.93	83.95	78.77	75.21
2932131883	threonine dehydratase	90.37	136.84	146.28	27.69	31.06	36.88	116.07	104.09	123.93	69.72	64.08	63.78
2932131884	hypothetical protein	9.75	3.33	6.94	0	2.95	1.31	13.22	10.04	11	8.64	9.04	4.59
2932131885	adenylate cyclase	78.53	65.32	66.23	102.16	114.09	125.24	72.47	76.36	73.95	136	132.45	116.83
2932131886	hypothetical protein	56.31	19.24	66.84	33.74	51.1	83.41	71.24	61.46	94.28	215.02	187.56	262.3
2932131887	hypothetical protein	564.93	467.6	457.45	39.36	62.92	53.08	794.33	728.49	777.71	315.56	317.61	354.15
2932131888	hypothetical protein	64.16	95	111.7	25.63	35.58	31.68	78.09	74.23	69.37	123.97	101.9	108.59
2932131889	hypothetical protein	26.53	45.32	37.79	27.82	8.02	0	18.22	16.93	31.33	59.1	52.57	72.2
2932131890	lactoylglutathione lyase	1475.45	1311.56	1442.87	134.76	208.64	215.39	1393.42	1474.89	1554.08	416.73	425.71	403.93
2932131891	DNA-binding Lrp family transcriptional regulator	234.32	135.59	242.26	430.26	331.54	559.87	59.43	54.8	65.95	255.15	245.41	286.84
2932131892	hypothetical protein	137.95	76.59	131	92.99	151.27	176.49	83.53	93.06	99.09	383.34	324.28	398.93
2932131893	PleD family two-component response regulator	427.19	451.07	422.57	17.78	44.87	43.95	178.56	175.21	183.02	29.67	42.53	32.61
2932131894	YesN/AraC family two-component response regulator	21.22	22.66	12.6	0	2.01	0	26.13	38.09	40.45	12.06	13.42	5.55
2932131895	signal transduction histidine kinase	54.22	68.11	45.43	1.19	0	7.52	69.33	91.11	91.36	16.49	18.83	22.12
2932131896	predicted nucleic acid-binding Zn-ribbon protein	7.46	6.37	0	11.17	16.92	20.08	6.74	6.47	5.91	57.63	58.17	37.08
2932131897	hypothetical protein	61.31	7.48	83.17	13.12	0	17.69	29.29	41.92	44	36.83	48.01	32.09
2932131899	cob(I)alamin adenosyltransferase	12.19	28.64	18.09	4.57	2.31	0	15.43	13.74	18	4.16	4.5	6.38
2932131900	putative hydrolase of HD superfamily	21.7	5.3	3.68	2.32	0	0	10.93	10.67	11.47	4.93	3.92	4.87
2932131901	hypothetical protein	21.5	12.24	8.51	16.1	0	4.83	3.89	5.01	5.68	8.14	13.6	7.5
2932131902	hypothetical protein	44.14	47.13	45.85	4.13	0	7.43	45.88	38.3	44.74	30.73	34.9	28.88
2932131903	cytochrome oxidase Cu insertion factor (SCO1/SenC/PrrC family)	47.57	44.7	118.58	10.69	14.39	0	38.69	35.68	46.95	21.08	23.07	9.96
2932131904	lysine-ketoglutarate reductase/saccharopine dehydrogenase-like protein (TIGR00300 family)	187.96	172.02	157.77	10.06	19.29	16.27	201.29	198.49	208.37	34.33	41.33	48.84
2932131905	KaiC/GvpD/RAD55 family RecA-like ATPase	33.65	84.3	106.5	194.88	195.07	211.45	53.52	41.94	58.32	292.92	277.12	238.92
2932131906	sugar-specific transcriptional regulator TrmB	126.29	179.24	124.54	266.3	263.01	375.47	90.96	82.88	108.39	223.47	202.35	180
2932131907	preflagellin peptidase FlaK	26.28	26.53	42.53	0	5.42	12.87	20.72	27.35	27.37	13.03	8.56	10
2932131908	sugar-specific transcriptional regulator TrmB	61.31	59.85	51.98	118.08	119.22	88.46	47.89	36.04	42.84	17.92	19.39	16.05
2932131909	hypothetical protein	8.71	23.57	8.62	6.53	20.86	26.4	22.83	24.47	26.11	29.05	38.57	28.12
2932131910	aspartate aminotransferase	21.93	33.3	34.7	6.39	5.53	11.48	25.65	35.66	33.17	8.58	8.22	7.01
2932131911	acetyl-CoA synthetase	23.21	16.15	23.47	0	0.65	4.05	18.95	14.84	15.91	7.62	8.52	6.52
2932131912	hypothetical protein	12.54	16.07	0	0	0	0	2.83	4.91	6.08	0	0	4.92
2932131913	aspartyl-tRNA(Asn)/glutamyl-tRNA(Gln) amidotransferase subunit B	32.87	38.11	48.78	2.64	0	0.79	41.49	29.74	40.97	10.67	7.92	8.91
2932131914	aspartyl-tRNA(Asn)/glutamyl-tRNA(Gln) amidotransferase subunit A	38.92	50.85	44.84	5.14	6.93	3.85	48.52	40.95	51.15	43.33	40.06	37.45
2932131915	aspartyl-tRNA(Asn)/glutamyl-tRNA(Gln) amidotransferase subunit C	12.26	10.47	29.11	9.18	0	0	32.14	35.52	41.61	50.87	53	44.93
2932131916	nondiscriminating aspartyl-tRNA synthetase	75.76	98.15	83.93	1.89	6.68	2.55	102.25	87.47	107.06	25.69	24.22	25.78
2932131917	hypothetical protein	115.7	121.64	116.21	0	26.92	0	106.17	61.53	87.07	21.24	9.38	16.3
2932131918	hypothetical protein	15.77	6.73	28.07	11.81	11.92	0	37.05	25.37	51.41	82.42	83.1	78.39
2932131919	5-formaminoimidazole-4-carboxamide-1-(beta)-D-ribofuranosyl 5'-monophosphate synthetase	93.58	124.04	78.52	7.25	36.6	18.47	92.45	69.95	90.44	69.32	75.51	59.54
2932131920	phosphonate transport system permease protein	27.38	17.99	22.5	0	0	0	31.6	22.64	23.57	10.77	7.55	12.68
2932131921	phosphonate transport system ATP-binding protein	39.84	5.1	21.28	0	0	0	37.81	28.44	34.41	12.68	6.72	15.64
2932131922	phosphonate transport system substrate-binding protein	1223.67	1053.05	793.92	20.49	8.05	15.35	1588.92	1119.36	1283.7	20.73	21.79	23.07
2932131923	predicted transcriptional regulator	14.27	24.38	39.53	7.13	10.79	0	16.34	13.58	15.09	10.81	15.04	8.71
2932131924	predicted ArsR family transcriptional regulator	40.13	38.56	53.59	3.76	3.79	0	32.64	34.4	36.69	4.56	7.4	3.94
2932131925	predicted cobalt transporter CbtA	45.23	61.82	61.74	3.39	1.71	10.66	44.96	40.76	49.43	17.48	14.3	10.65
2932131926	hypothetical protein	631.66	626.39	663.61	16.31	16.47	34.22	774.93	792.17	858.08	67.67	67.35	36.1
2932131927	hypothetical protein	13.88	2.96	8.24	0	7.87	0	2.2	4.18	6.42	3.55	0.73	0.91
2932131928	protein-disulfide isomerase	15.4	2.19	15.23	0	0	1.73	13.22	14.8	22.39	7.58	10.82	9.4
2932131929	peptide chain release factor subunit 1	34.97	30.98	39.98	2.91	3.92	1.74	47.88	35.86	45.78	14.13	13.11	14.58
2932131930	histidine triad (HIT) family protein	97.38	48.52	72.24	0	12.27	2.73	45.83	29.07	46.13	29.51	39.35	28.67
2932131931	hypothetical protein	618.34	611.08	625.37	2.08	23.07	11.2	687.63	557.03	684.01	48.85	52.61	65.31
2932131932	predicted nucleic-acid-binding Zn-ribbon protein	14.15	48.34	41.99	0	0	9.53	23.66	22.77	27.43	32.97	25.35	44.43
2932131933	dihydroxy-acid dehydratase	151.3	161.34	160.81	9.63	14.96	13.98	118.41	102.27	111.99	45.86	45.87	33.64
2932131934	hypothetical protein	8.36	42.85	19.85	0	6.32	0	15.11	24.57	22.84	19	19.39	19.69
2932131935	ATP-dependent DNA helicase DinG	22.54	23.44	19.78	0.73	1.48	2.64	9.57	10.23	11.75	3.45	5.99	4.62
2932131936	excinuclease UvrABC nuclease subunit	192.61	160.08	191.55	276.82	263.76	294.43	95.03	116.13	117.45	433.08	376.44	471.37
2932131937	hypothetical protein	87.13	82.69	126.4	188.51	241.59	221.62	98.86	78.85	74.23	1065.04	1012.3	1233.82
2932131938	hypothetical protein	37.2	31.78	22.08	199.67	281.32	246.31	37.54	35.4	46.99	792.03	823.48	824.27
2932131939	hypothetical protein	3.1	10.59	22.08	6.97	7.03	14.61	6.44	5.38	4.1	20.43	24.84	19.47
2932131940	hypothetical protein	55.98	40.99	28.48	35.94	18.14	16.15	32.52	33.13	31.72	58.17	85.99	75.34
2932131941	hypothetical protein	129.14	180.51	195.1	255	337.38	181.82	51.99	63.42	65.19	334.92	287.12	304.18
2932131942	hypothetical protein	384.97	515.19	670.22	3911.73	1902.04	1779.97	663.36	763.63	881.01	9237.92	9152.43	7418.63
2932131943	hypothetical protein	11	1.57	10.88	15.1	2.77	8.64	9.61	9.29	10.99	17.92	14.69	31.18
2932131944	hypothetical protein	25.97	27.73	0	0	0	4.37	50.46	32.89	54.92	39.84	31.48	28.88
2932131945	endogenous inhibitor of DNA gyrase (YacG/DUF329 family)	22.68	38.74	17.94	5.66	5.72	0	28.01	27.72	15.32	25.77	30.28	23.74
2932131946	hypothetical protein	64.42	93.31	96.42	12.59	10.59	11.32	87.84	66.48	75.04	59.21	69.09	51.31
2932131947	hypothetical protein	14.39	0	11.39	0	7.26	0	7.37	8.06	8.46	20.18	15.17	17.58
2932131948	hypothetical protein	0	0	0	0	0	5.9	0	0.49	3.09	0	0	9.17
2932131949	hypothetical protein	22.07	18.85	0	0	0	0	10.97	12.05	26.26	3.76	0	0
2932131950	hypothetical protein	56.59	36.26	92.37	270.22	331.69	276.28	2.56	0.2	0.62	311.96	284.87	277.71
2932131951	hypothetical protein	45.4	32.81	58.04	10.46	2.64	4.7	37.87	33.04	43.71	65.1	53.75	42.96
2932131952	hypothetical protein	30.21	31.24	33.98	5.96	1.2	3.21	41.1	30.18	41.34	18.43	22.13	18.31
2932131953	broad-specificity NMP kinase	0	0	25.19	7.95	0	0	1.92	0.89	1.87	14.47	26.85	8.33
2932131954	hypothetical protein	109.52	122.33	135	804.47	1143.55	1114.64	66.62	64.37	67.56	980.92	1006.15	927.09
2932131955	hypothetical protein	27.94	23.87	16.58	15.69	5.28	61.14	41.03	37.34	48.63	147.66	134	159.03
2932131956	hypothetical protein	33.01	40.29	33.59	17.66	17.83	25.4	65.64	41.32	60.27	653.94	602.55	673.91
2932131957	gamma-glutamyltranspeptidase/glutathione hydrolase	62.66	44.03	49.18	13.62	15.29	12.93	32.79	30.66	39.99	39.05	45.6	41
2932131958	UDP-3-O-[3-hydroxymyristoyl] glucosamine N-acyltransferase	41.04	31.16	48.72	20.49	20.69	27.64	34.62	27.7	28.13	70.49	59.61	58.48
2932131959	UDP-3-O-[3-hydroxymyristoyl] glucosamine N-acyltransferase	25.47	25.38	45.35	149.42	134.82	137.19	20.33	19.84	17.58	152.44	162.87	137.74
2932131960	UDP-3-O-[3-hydroxymyristoyl] glucosamine N-acyltransferase	100.33	132.12	114.13	381.97	531.09	495.4	88.78	125.9	129.31	555.4	607.22	540.44
2932131961	NADH dehydrogenase	27.22	16.91	16.15	3.71	10.29	5	8.5	11.12	11.89	11.81	9.13	13.6
2932131962	D-alanine-D-alanine ligase	113.72	107.57	122.3	59.45	61.76	56.01	51.73	71.56	84.62	61.85	68.54	65.11
2932131963	ATP-dependent exoDNAse (exonuclease V) beta subunit	39.77	33.97	32.45	1.86	13.16	18.41	38.64	37.29	31.76	23.73	17.82	21.47
2932131964	hypothetical protein	3.89	3.32	0	2.91	2.94	2.62	4.21	4.79	2.4	16.78	14.75	3.05
2932131965	hypothetical protein	11.66	16.6	27.68	2.91	0	2.62	9.48	11.86	9.93	9.72	13.11	18.31
2932131966	hypothetical protein	57.65	35.17	0	55.52	99.65	105.36	13.4	15.45	17.42	186.27	184.05	170.27
2932131967	hypothetical protein	126.45	111.29	122.81	20.09	34.77	54.18	100.43	114.44	122.93	89.72	65.44	88.25
2932131968	putative hemolysin	8.31	0	5.92	0	0	0	4.06	6.09	3.81	7.18	4.91	8.26
2932131969	nucleotide-binding universal stress UspA family protein	17.57	15.01	16.69	10.53	10.63	7.1	18.11	14.46	16.11	9.59	8.15	10.12
2932131970	voltage-gated potassium channel Kch	0	6.5	9.03	2.85	2.88	0	4.47	5.33	2.68	0.87	3.21	1.99
2932131971	Na+/H+-dicarboxylate symporter	11.29	10.71	14.89	5.64	4.74	0.84	17.79	24.61	14.92	10.69	10.84	8.86
2932131972	Kef-type K+ transport system membrane component KefB	5.15	9.67	7.33	2.31	5.45	0.69	7.54	6.17	8.17	13.81	12.59	14.28
2932131973	hypothetical protein	0	0	9.1	45.92	40.57	15.48	6.93	6.01	8.78	33.97	46.86	58.17
2932131974	DNA-binding Lrp family transcriptional regulator	18.81	0	0	23.48	9.48	12.67	4.53	5.09	2.76	12.12	9.25	13.13
2932131975	sporulation protein YlmC with PRC-barrel domain	11.42	55.26	54.21	65.55	181.3	125.56	13.07	10.01	7.38	18.17	16.05	15.93
2932131976	uncharacterized integral membrane protein	0	16.25	0	14.25	7.19	32.03	6.02	4.79	3.35	3.24	4.01	9.96
2932131977	hypothetical protein	49.84	42.57	50.71	32	32.31	52.74	44.72	39.56	40.16	44.1	33.77	41.93
2932131978	CPA2 family monovalent cation:H+ antiporter-2	21.33	26.14	19.81	11.81	12.62	6.87	18.35	15.47	17.98	11.91	8.21	8.49
2932131979	N-formylglutamate deformylase	27.59	21.42	14.89	7.51	5.69	0	18.59	14.39	20.34	9.12	16.39	6.56
2932131980	gamma-glutamyltranspeptidase/glutathione hydrolase	22.32	19.93	16.86	2.28	4.6	4.1	25.94	18.99	26.1	32.05	39.78	35.57
2932131981	hypothetical protein	2612.21	2241.37	2355.17	342.93	381.77	426.88	1484.91	1966.28	1676.74	575.1	586.62	655.99
2932131982	predicted TIM-barrel fold metal-dependent hydrolase	14.47	15.89	26.98	13.93	9.38	11.13	25.21	22.56	26.59	45.1	42.26	39.48
2932131983	ribosomal protein S18 acetylase RimI-like enzyme	0	2.16	3	81.52	88.05	141.46	6.63	5.03	6.69	216.33	244.41	204.69
2932131984	hypothetical protein	54.1	46.21	38.53	388.97	417.28	531.82	11.73	6.97	17.16	297.58	239.51	283.16
2932131985	predicted nucleic acid-binding Zn ribbon protein	45.98	29.46	122.81	198.03	356.43	309.62	14.54	13.84	23.3	121.51	203.58	126.36
2932131986	regulator of replication initiation timing	355.08	283.23	305.47	24.09	48.65	44.99	398.61	360.05	434.3	115.87	97.81	127.25
2932131987	methionine synthase II (cobalamin-independent)	84.37	87.65	78.49	49.53	44.83	49.13	106.33	107.35	111.33	91.48	74.51	104.43
2932131988	hypothetical protein	515.71	395.57	397.99	317.56	319.5	322.95	323.4	365.55	365.2	334.93	335.69	376.57
2932131989	hypothetical protein	3370.45	3085.76	3043.2	964.32	1005.39	971.24	4894.82	4307.17	4441.92	3109.11	2990.3	3641.91
2932131990	hypothetical protein	62.1	50.01	52.65	7.97	8.05	4.78	27.58	30.1	35.34	12.3	10.1	6.04
2932131991	voltage-gated potassium channel	16.47	12.31	14.66	0	6.23	2.77	7.26	7.72	9.62	4.21	6.51	4.31
2932131992	magnesium transporter	62.32	45.5	53.69	65.49	57.01	85.27	56.95	63.95	57.49	47.75	45.35	36.3
2932131993	regulator of replication initiation timing	116.17	157.47	107.92	32.15	35.33	39.96	117.08	107.09	123.41	49.37	46.59	46.26
2932131994	hypothetical protein	35.44	18.38	21.03	0	0	1.7	20.93	19.16	22.75	1.44	1.6	1.66
2932131995	hypothetical protein	36.79	41.9	29.11	15.31	27.82	60.55	23.64	23.45	27.02	166.31	177.52	189.34
2932131996	hypothetical protein	39.25	38.52	38.12	11.91	12.02	14.42	35.27	37.88	38.14	21.02	24.14	20.8
2932131997	hypothetical protein	14.71	0	8.73	16.53	5.56	0	0.66	1.85	1.95	17.56	17.06	7.7
2932131998	hypothetical protein	55.56	31.1	43.21	0	8.69	5.16	31.51	32.02	36.98	14.59	14.54	16.05
2932131999	two-component system chemotaxis response regulator CheY	40.71	57.95	32.21	6.78	6.84	3.05	22.89	27.47	31.49	18.51	14.3	11.84
2932132000	signal transduction histidine kinase	12.4	30.26	23.13	0	0.67	1.19	19.45	18.82	21	6.64	4.85	11.82
2932132001	hypothetical protein	0	0	7.16	13.55	4.56	8.12	2.18	2.28	3.19	115.49	135.4	114.42
2932132002	hypothetical protein	14.52	31.01	17.24	21.75	0	9.78	6.56	6.1	4.48	8.25	26.02	3.8
2932132003	anthranilate synthase component 1	8.58	16.76	16.01	55.1	45.44	56.97	16.96	14	16.97	203.05	208.37	193.83
2932132004	anthranilate synthase component 2	24.58	28	9.73	53.19	30.99	57.02	14.81	11.01	14.93	60.54	77.75	55.76
2932132005	hypothetical protein	3.14	2.68	7.44	11.74	11.85	10.56	10.2	9.39	8.84	39.55	41.64	32.82
2932132006	anthranilate phosphoribosyltransferase	17.49	47.54	22.65	17.87	14.43	27.84	23.14	17.76	22.56	21.15	18.1	12.9
2932132007	indole-3-glycerol phosphate synthase	44.74	41.86	63.22	22.34	22.56	17.21	58.15	52.18	53.7	35.11	20.21	37.91
2932132008	tryptophan synthase beta chain	48.65	60.55	65.99	12.49	21.02	15.91	47.1	40.85	46.79	16.9	29.3	20.73
2932132009	tryptophan synthase alpha chain	32.82	29.79	26.78	0	1.55	9.67	32.63	29.8	30.91	13.06	10.38	10.74
2932132010	hypothetical protein	83.17	76.25	79.47	12.16	12.27	27.32	79.75	79.44	77.6	33.2	31.22	27.08
2932132011	CTP synthase	58.9	79.44	83.41	6.19	5.47	4.87	61.45	51.11	59.29	25.6	23.75	21.36
2932132012	NAD+ kinase	130.91	86.34	127.85	11.17	13.78	6.69	54.96	48.65	68.35	26.93	21.66	22.55
2932132013	hypothetical protein	60.56	28.74	15.98	10.08	25.44	18.12	4.87	10.92	2.97	28.3	19.86	35.22
2932132014	hypothetical protein	5.81	14.88	13.79	13.05	4.39	11.73	5.77	6.5	5.12	9.9	8.57	4.56
2932132015	hypothetical protein	15.77	6.73	9.36	0	0	0	2.85	2.87	4.86	10.75	6.65	8.25
2932132016	sugar/nucleoside kinase (ribokinase family)	12.75	9.33	6.49	4.09	0	2.45	12.84	11.01	12.2	17.8	16.13	16.2
2932132017	hypothetical protein	26.1	19.11	8.85	0	0	0	18.87	27.97	23.66	3.39	3.14	1.95
2932132018	sugar-specific transcriptional regulator TrmB	14.76	25.22	24.1	2.76	0	0	16.68	19.94	23.26	10.91	9.73	10.14
2932132019	small subunit ribosomal protein S26e	339.12	574.45	450.3	116.23	134.75	162.55	465.44	341.24	479.22	934.83	877.34	1132.71
2932132020	archaetidylinositol phosphate synthase	5.78	9.87	20.58	4.33	6.55	1.95	5.74	2.51	4.33	22.66	19.49	18.9
2932132021	Zn finger protein HypA/HybF involved in hydrogenase expression	10.41	35.57	37.07	46.79	55.11	35.05	21.64	20.4	16.52	35.5	32.92	24.52
2932132022	hypothetical protein	55.18	31.42	43.67	0	0	0	9.97	14.42	17.83	2.09	0	0
2932132023	agmatinase	47.24	53.27	58.32	1.42	8.57	7.63	31.77	30.47	35.64	13.32	9.56	9.89
2932132024	threonyl-tRNA synthetase	66.64	74.38	78.05	6.66	8.06	7.78	73.72	59.57	73.93	16.97	17.05	18.84
2932132025	hypothetical protein	217.49	178.9	286.86	12.07	42.64	24.41	166.35	156.93	141.28	27.47	37.36	43.22
2932132026	hypothetical protein	0	0	12.36	0	0	14.02	6.59	13.11	13.76	121.88	133.89	119.89
2932132027	hypothetical protein	0	0	11.7	7.38	0	6.63	16.92	19.58	13.03	115.35	139.18	100.57
2932132028	hypothetical protein	74.82	87.88	77.71	63.04	49.51	37.78	32.12	23.82	45.33	192.39	187.32	217.84
2932132029	hypothetical protein	105.1	193.03	171.54	55.1	57.63	37.15	221.32	179.01	214.21	44.8	46.53	50.2
2932132030	hypothetical protein	4.93	4.21	0	0	14.9	6.63	0	0.97	0.87	2.8	10.39	3.87
2932132031	deoxyhypusine synthase	45.2	51.93	66.61	0	4.72	7.35	37.89	33.68	39.98	16.48	9.53	14.69
2932132032	hypothetical protein	147.66	99.58	184.5	58.21	94.04	52.33	73.75	75.92	93.84	113.06	108.14	93.56
2932132033	small subunit ribosomal protein S25e	424.46	439.62	453.45	67.56	68.21	64.31	470.87	388.2	538.68	732.67	651.02	679
2932132034	hypothetical protein	21.39	43.85	45.7	0	0	0	23.97	17.96	27.9	10.21	9.92	11.19
2932132035	DNA-directed RNA polymerase I, II, and III subunit RPABC2	503.02	505.19	434.25	22.83	23.05	26.69	309.96	244.22	311.13	141.71	124.69	142.81
2932132036	DNA-binding protein	48.21	96.1	89.03	4.01	8.1	3.61	64.39	47.68	60.43	45.67	41.79	23.83
2932132037	predicted transcriptional regulator	150.85	145.81	141.36	14.87	12.01	13.37	172.21	157.34	190.33	95.2	92.06	97.66
2932132038	asparagine synthase (glutamine-hydrolysing)	10.51	13.47	37.43	1.31	0	0	18.52	15.15	16.98	10.75	10.34	15.59
2932132039	YHS domain-containing protein	56.31	134.67	26.73	16.87	0	30.33	50.89	44.13	38.71	23.04	18.99	26.52
2932132040	hypothetical protein	50.93	36.26	50.38	12.72	19.26	5.72	45.27	73.66	76.31	55.96	64.43	79.98
2932132041	hypothetical protein	149.26	100.45	91.27	10.16	10.26	9.14	29.43	20.38	29.1	7.71	5.72	7.1
2932132042	aryl-alcohol dehydrogenase-like predicted oxidoreductase	64.65	53.94	37.48	11.26	7.96	5.06	63.59	54.12	62.94	27.85	32.33	24
2932132043	1,4-dihydroxy-2-naphthoate octaprenyltransferase	14.96	6.39	24.42	1.4	0	0	11.83	11.2	13.85	4.68	7.1	4.41
2932132044	hypothetical protein	6.34	16.25	0	4.75	9.59	17.08	8.6	7.1	5.59	36.76	38.78	34.86
2932132045	hypothetical protein	8.55	5.22	2.9	1.83	1.39	1.65	6.96	5.34	9.69	9.31	6.7	9.6
2932132046	flagellin-like protein	493.31	440.93	470.87	9.52	17.31	15.41	771.24	595.95	734.84	78.32	67.55	62.56
2932132047	hypothetical protein	103.08	112.91	96.45	1.82	4.59	2.45	136.78	105.23	130.5	29.22	31.19	27.3
2932132048	hypothetical protein	6.76	4.95	6.88	0	0.73	1.95	5.24	3.65	5.54	3.95	3.87	3.79
2932132049	hypothetical protein	2.36	8.06	2.8	0	0	0	5.75	4.55	4.57	3.48	6.46	6.79
2932132050	hypothetical protein	3.12	5.33	0	0	2.36	0	9.3	7.5	8.79	6.02	7.89	5.71
2932132051	protein-arginine kinase activator protein McsA	5.73	13.47	11.91	0	0	1.93	8.81	9.31	11.24	4.56	6.65	5.63
2932132052	flagellar protein FlaI	4.98	8.51	7.09	1.49	3.01	0.67	6.66	4.63	4.65	5.77	7.77	6.26
2932132053	flagellar protein FlaJ	5.39	4.61	0	0	1.36	2.42	6.5	5.43	5.7	1.84	2.65	1.88
2932132054	flagellar protein FlaJ	7.14	0	21.2	0	1.35	0	3.39	4.3	3.78	1.01	1.13	1.4
2932132055	sugar-specific transcriptional regulator TrmB	35.1	38.31	34.72	4.38	4.42	2.63	28.02	33.18	32.99	15.96	17.68	16.33
2932132056	hypothetical protein	85.2	45.05	81.87	12.16	24.55	19.12	48.77	39.18	51.85	129.58	127.45	149.72
2932132057	hypothetical protein	94.93	96.3	119.73	35.55	35.9	11.99	94.37	79.88	99.35	88.34	93.82	60.56
2932132058	nitroimidazol reductase NimA-like FMN-containing flavoprotein (pyridoxamine 5'-phosphate oxidase superfamily)	8.3	7.09	4.92	0	0	5.59	5.25	4.65	5.12	38.19	29.74	29.32
2932132059	two-component system chemotaxis response regulator CheY	899.85	841.16	846.45	591.31	783.21	894.57	589.21	697.05	759.77	1234.5	1110.53	1131.95
2932132060	hypothetical protein	551.79	471.34	507.62	163.25	210.73	239.65	713.62	702.67	749.89	785.49	728.24	663.56
2932132061	hypothetical protein	29.26	26.78	37.22	1.57	0	0	31.73	35.1	39.79	17.34	11.46	4.38
2932132062	hypothetical protein	79.3	118.54	133.35	24.75	29.98	33.37	40.31	39.4	43.39	68.35	59.91	55.34
2932132063	drug/metabolite transporter (DMT)-like permease	11.6	7.08	9.83	18.62	18.8	18.97	13.93	14.1	13.73	38.61	35.98	45.1
2932132064	hypothetical protein	13.79	35.35	49.12	51.66	57.38	27.87	90.39	95.57	84.5	213.23	162.87	178.71
2932132065	peptidyl-prolyl cis-trans isomerase C	94.93	81.09	49.3	4.44	26.92	19.98	211.81	171.06	218.06	154.42	152.61	181.68
2932132066	hypothetical protein	22.07	75.41	39.3	49.59	58.42	52.02	42.89	45.72	54.47	27.59	13.96	51.99
2932132067	hypothetical protein	12	30.74	7.12	4.49	4.54	4.04	2.17	3.02	2.11	13.63	26.55	9.42
2932132068	ERCC4-related helicase	65.82	49.66	71.62	118.31	87.11	101.2	29.54	28.71	28.23	44.14	46.49	45.07
2932132069	hypothetical protein	446.69	389.04	405.47	13.12	13.25	5.9	638	601.86	629.12	75.65	114.49	59.6
2932132070	dCMP deaminase	68.97	91.05	85.59	2.35	2.37	12.67	41.93	36.07	37.03	16.03	24.46	18.05
2932132071	DNA polymerase I	41.4	36.47	46.84	0.97	5.38	3.48	27.42	26.06	31.87	5.37	5.73	4.74
2932132072	MtN3 and saliva related transmembrane protein	5.81	9.92	0	4.35	0	0	6.82	12.19	12.8	3.96	3.67	0
2932132073	triosephosphate isomerase	57.95	36.59	44.86	1.89	9.53	10.18	49.19	40.27	57.96	9.74	15.4	10.55
2932132074	pyruvate,orthophosphate dikinase	136.87	151.14	174.18	2.77	6.06	6.64	158.24	122.21	161.11	24.03	23.01	26.3
2932132075	predicted small metal-binding protein	299.28	183.74	144.32	161.11	127.31	125.95	212.15	209.69	262.11	565.49	601.38	580.09
2932132076	predicted transcriptional regulator	59.33	32.94	31.69	11.11	20.19	23.97	56.03	63.69	57	168.92	145.1	131.99
2932132077	transcription elongation factor Elf1	6.13	36.66	14.56	0	0	8.26	15.51	17.68	10.27	43.9	40.07	41.72
2932132078	methylmalonyl-CoA/ethylmalonyl-CoA epimerase	145.21	152.39	162.52	3.11	6.27	2.79	85.11	75.13	81.17	17.92	20.12	6.51
2932132079	hypothetical protein	18.7	31.96	0	21.01	21.22	25.19	10.99	14.4	11.54	26.57	29.58	24.48
2932132080	hypothetical protein	18.19	8.63	7.2	3.03	1.53	5.44	5.11	4.13	4.45	17.46	16.62	12.17
2932132081	methylmalonyl-CoA mutase N-terminal domain/subunit	245.93	215.37	231.82	21.67	29.69	25.05	208.63	205.93	205.18	62.24	58.17	54.63
2932132082	LAO/AO transport system kinase	48.69	38.51	53.51	0	5.45	4.86	64.54	61.33	57.05	7.79	12.93	8.02
2932132083	hypothetical protein	8.11	13.86	24.08	0	0	8.2	17.97	17.26	15.02	1.84	3.42	3.19
2932132084	tricorn protease interacting factor F2/3	54.25	61.04	51.83	3.96	1.5	2.23	46.88	44.95	52.13	9.78	12.27	10.56
2932132085	hypothetical protein	10.22	34.91	72.78	15.31	0	6.88	36.94	56.92	30.62	36	17.23	16.05
2932132086	hypothetical protein	87.27	50.5	70.18	2.11	4.26	7.58	71.75	71.08	66.5	23.36	23.15	22.84
2932132087	predicted transcriptional regulator	30.1	8.57	11.91	41.33	53.11	33.78	15.41	22.18	23.43	29.65	23.27	43.32
2932132088	transcription initiation factor TFIIB	23.37	12.28	21.34	2.69	0	0	14.46	11.62	18.69	11.24	13.26	11.76
2932132089	DNA-binding protein	92.93	104.19	68.95	8.7	0	3.91	81.89	50.24	81.9	39.61	33.06	28.88
2932132090	DnaJ-class molecular chaperone	181.84	198.18	133.97	28.18	33.19	33.78	288.44	235.89	300.08	64.85	71.39	67.28
2932132091	methylmalonyl-CoA mutase C-terminal domain/subunit	410.91	404.48	404.14	76.21	62.15	81.69	330.33	337.38	363.53	206.38	180.69	206.88
2932132092	ketol-acid reductoisomerase	929.6	1026.19	1022.8	98.05	99	99.3	1005.75	736.44	884.56	191.34	170.48	172.6
2932132093	nicotinamide-nucleotide adenylyltransferase	19.14	24.52	64.36	0	0	2.15	13.26	10.62	9.28	7.61	7.4	9.18
2932132094	selenocysteine-specific translation elongation factor	28.76	49.13	44.8	0	0	1.21	20.79	21.93	27.56	10.42	8.72	11.76
2932132095	transcription initiation factor TFIIB	106.46	154.59	183.23	90.36	87.21	109.91	116.25	101.61	129.16	206.9	181.79	221.95
2932132096	transcription initiation factor TFIID TATA-box-binding protein	203.6	234.41	231.17	41.99	33.47	43.71	349.61	315.26	411.67	222.69	210.89	240.94
2932132097	hypothetical protein	72.6	74.42	86.18	65.25	98.83	19.56	62.99	52.03	122.86	389.49	257.16	444.63
2932132098	hypothetical protein	46.58	45.91	42.53	42.94	16.26	31.36	53.75	59.97	60.95	43.57	40.79	48.76
2932132099	hypothetical protein	0	0	0	0	0	0	0.66	2.47	0	3.34	7.76	5.78
2932132100	hypothetical protein	30.03	59.32	37.87	95.59	79.48	77.09	47.49	43.97	45.32	267.49	250.08	262.3
2932132101	hypothetical protein	9.08	11.34	13.27	9.42	7.92	7.53	7.83	9.6	9.11	30.4	29.6	27.79
2932132102	hypothetical protein	1.8	0.77	1.07	13.46	8.16	10.29	2.19	2.44	2.61	94.68	98.33	81.38
2932132103	adenylate cyclase	0	0	0	0	0	0	0.41	0.26	0.2	3.89	2.4	1.79
2932132104	hypothetical protein	17.5	25.91	12.46	4.37	7.06	5.5	30.15	27.82	30.23	51.58	62.22	55.57
2932132105	predicted transcriptional regulator	24.25	10.36	12	9.08	18.34	4.08	9.5	11.48	8.55	15.16	12.78	10.58
2932132106	hypothetical protein	48.36	31.92	28.7	8.23	4.99	4.44	29.4	24.92	30.22	7	6.95	4.6
2932132107	methionyl-tRNA synthetase	60.87	60.52	59.22	10.46	9.81	6.72	51.13	40.94	55.05	14.29	15.36	10.18
2932132108	adenosylhomocysteinase	194.59	240.22	207.25	4.99	1.01	2.69	237.9	180.27	245.97	17.27	18.55	21.98
2932132109	3-phenylpropionate/trans-cinnamate dioxygenase ferredoxin subunit	273.16	382.67	473.41	40.92	107.42	62.54	338.22	291.16	324.05	127.29	119.79	104.38
2932132110	hypothetical protein	177.22	209.87	224.7	93.52	88.33	86.78	120.48	179.7	138.44	43.95	55.19	50.6
2932132111	NAD+ synthase	27.17	26.78	27.29	1.57	12.64	8.44	21.16	20.94	25.97	14.49	10.58	13.13
2932132112	cysteinyl-tRNA synthetase	49.84	18.25	30.99	4.44	4.49	5.59	22.41	20.89	27.92	9.31	8.51	10.56
2932132113	hypothetical protein	26664.7	23136.1	23448.5	92897.2	96408.6	89900.4	6427.79	12743	11327.8	25292.9	29692.6	21844.4
2932132114	nitroimidazol reductase NimA-like FMN-containing flavoprotein (pyridoxamine 5'-phosphate oxidase superfamily)	3227.04	3068.59	3482.73	5651.94	3171.36	2385.59	2010.9	2206.29	2095.16	4626.56	4580.31	3146.14
2932132115	hypothetical protein	443.17	460.21	386.8	494.63	225.07	188.7	537.75	552.43	517.33	595.54	589.45	455.97
2932132116	hypothetical protein	63.89	39.69	20.68	391.53	364.57	473.23	24.67	26.34	32.25	572.35	596.36	641.48
2932132117	small-conductance mechanosensitive channel	26.08	41.14	23.82	4.51	6.07	8.11	27.2	22.07	27.59	18.7	19.04	31.51
2932132118	hypothetical protein	15.45	26.4	20.96	462.87	427.3	303.18	14.36	17.48	20.43	92.82	176.83	310.77
2932132119	hypothetical protein	2697.65	2478.55	2677.87	1894.9	1476.11	1205.63	1602.23	1880.96	1955.72	874.58	961.53	809.15
2932132120	hypothetical protein	17494.8	18784.9	17962.3	12570.8	7751.55	6510.7	22239.6	25999.1	22583	9128.42	8629.06	6060.42
2932132121	uncharacterized protein YbgA (DUF1722 family)	1029.42	1051.65	1045.87	259.97	217.62	197.76	1393.1	1428.08	1567.7	953.86	967.57	967.39
2932132122	hypothetical protein	35.65	32.88	40.62	16.02	23.72	22.08	18.17	20.99	21.36	65.63	70.04	63.81
2932132123	iron complex transport system substrate-binding protein	45.08	33.89	40.67	9.45	15	14.57	40.09	42.25	39.25	28.08	26.99	33.51
2932132124	hypothetical protein	170.44	176.53	159.32	177.12	169.17	113.33	188.88	240.08	257.43	432.46	463.98	442.71
2932132125	hypothetical protein	599.54	521.19	711.67	611.97	734.26	535.89	1102.86	1487.92	1590.8	2763.03	2889.31	2572.99
2932132126	DICT domain-containing protein	2357.11	2090.29	1883.09	4858.27	2594.42	2386.79	3522.22	3656.1	3111.33	11258.2	12328.1	8917.3
2932132127	uncharacterized protein YbjT (DUF2867 family)	636.5	609.02	586.56	505.8	329.2	192.51	419.57	456.57	406.57	320.92	328.66	291.28
2932132128	hypothetical protein	416.11	444.3	354.34	924.8	591.72	398.96	684.67	681.48	649.74	2612.91	2290.43	1837.08
2932132129	hypothetical protein	58446.9	55736	62039.6	34825.2	26171.6	23970.6	20672.8	30308.4	30607.9	18933.8	20285.6	11866.4
2932132130	transcription initiation factor TFIIB	488.05	474.45	536.1	1054.34	768.46	713.67	220.05	302.22	324.53	667.29	824.7	695.84
2932132131	deoxyribodipyrimidine photo-lyase	12.29	10.5	17.51	11.05	18.59	23.17	6.55	8.94	10.72	31.01	35.24	36.99
2932132132	hypothetical protein	1646.28	1649.69	1669.86	2229.89	1978.66	1739.33	693.22	841.07	832.34	1146.43	1126.9	991.82
2932132133	hypothetical protein	1232.73	966.08	1231	143.62	322.58	252.97	504.7	783.31	966.41	111.64	113.03	132.12
2932132134	hypothetical protein	1228.05	988.75	1152.38	1134.19	960.07	910.71	559.05	693.75	706.8	764.83	812.58	555.92
2932132135	methanogenic corrinoid protein MtbC1	1598.43	1353.64	1370.58	2965.02	1865.16	1416.11	1673.69	1811.02	1731.51	4822.73	4944.36	4298.37
2932132136	protoporphyrinogen oxidase	362.08	388.72	382.69	617.6	254.12	154.46	396.71	439.71	400.74	561.04	620.88	373.84
2932132137	hypothetical protein	428.37	409.32	504.17	1052.23	653.38	410.66	282.81	321.91	283.15	441.89	428.6	290.72
2932132138	hypothetical protein	852.77	810.24	763.25	2380.62	1310.48	1329.59	1220.33	1399.37	1368.5	4710.29	4973.48	4451.64
2932132139	hypothetical protein	400.49	372.51	401.44	3152.92	2732.54	2804.59	101.35	106.62	87.07	1362.51	1866.96	1171.58
2932132140	hypothetical protein	8615.09	9563.65	10976.3	29516.1	19874.9	19110.7	4997.29	5968.75	5481.98	15181.9	15823.2	10274
2932132141	ribosome-binding ATPase YchF (GTP1/OBG family)	51.77	53.53	40.43	16.33	23.7	23.85	27.46	32.45	31.1	52.49	39.06	43.5
2932132142	pterin-4a-carbinolamine dehydratase	4.15	14.18	9.85	0	6.27	5.59	15.75	10.22	16.09	30.18	25.37	24.97
2932132143	predicted CoA-binding protein	115.12	128.86	136.65	11.89	3	21.38	125.57	99.56	108.11	56.4	57.75	42.6
2932132144	DNA-binding HxlR family transcriptional regulator	86.12	81.74	106.01	21.5	31.36	47.25	74.95	72.58	87.14	74.31	77.33	76.8
2932132145	BirA family biotin operon repressor/biotin-[acetyl-CoA-carboxylase] ligase	19.71	21.04	38.99	3.69	8.69	3.32	34.28	28.09	33.58	68.13	75.48	52.86
2932132146	hypothetical protein	74.57	148.62	82.61	22.34	3.76	0	70.09	76.67	74.48	20.9	18.86	26.02
2932132147	tetratricopeptide (TPR) repeat protein	27.65	29.52	35.55	6.9	4.36	6.98	29.78	29.02	30.97	23.04	17.49	21.1
2932132148	transcription initiation factor TFIIB	85.56	73.09	58.04	201.41	174.31	264.55	61.7	54.6	59.1	339.77	304.09	276.48
2932132149	hypothetical protein	0	9.52	13.23	50.09	46.36	48.79	5.54	5.46	5.89	177.37	162.16	138.57
2932132150	hypoxanthine phosphoribosyltransferase	0	0	4.78	0	0	2.71	4	2.37	2.84	16.48	24.63	21.08
2932132151	hypothetical protein	50.55	75.56	65	18.93	47.78	82.25	76.13	69.8	66.08	45.48	34.63	57.32
2932132152	hypothetical protein	32.62	23.22	41.95	10.18	14.39	3.66	24.07	26.17	32.58	14.83	9.74	14.23
2932132153	polyhydroxyalkanoate synthase	41.97	39.83	36.9	13.97	14.11	11.51	47.48	43.55	47.26	10.07	14.42	7.73
2932132154	hypothetical protein	637.28	753.48	618.09	430.74	476.06	507.61	804.92	781.93	840.77	256.16	284.28	362.04
2932132155	AbrB family looped-hinge helix DNA binding protein	578.99	557.64	525.84	404.55	358.51	481.44	544.34	507.73	584.94	223.03	215.46	244.07
2932132156	2-hydroxy-6-oxonona-2,4-dienedioate hydrolase	31.35	21.42	27.29	1.57	0	11.26	25.5	28.9	30.21	7.84	7.05	8.75
2932132157	peptide-methionine (S)-S-oxide reductase	613.51	694.61	896.3	299.08	631.42	586.65	234.58	364.28	529.82	172.05	152.3	139.66
2932132158	hypothetical protein	26.8	18.85	14.97	7.08	3.58	4.25	18.81	19.46	18.9	16.84	16.29	22.69
2932132159	hypothetical protein	172.44	162.02	127.93	80.72	71.72	95.79	107.14	111.37	129.18	108.28	111.79	112.82
2932132160	hypothetical protein	6.11	9.14	5.44	1.14	4.62	0	7.87	7.32	7.68	2.95	3.22	4.8
2932132161	ubiquinone/menaquinone biosynthesis C-methylase UbiE	3.97	6.78	4.71	4.46	1.5	6.68	5.38	7.22	8.75	16.24	14.65	33.76
2932132162	uncharacterized RDD family membrane protein YckC	10.22	20.37	0	5.1	5.15	0	5.85	5.91	6.3	3.87	8.62	9.81
2932132163	hypothetical protein	35.99	92.22	56.96	718.75	635	726.94	133.34	135.98	160.69	3558.34	3720.13	3327.7
2932132164	PAS domain S-box-containing protein	4.1	3.5	0	16.37	23.76	29.43	0.37	0.88	0.96	11.02	10.65	6.08
2932132165	hypothetical protein	58.52	28.57	29.77	6.26	6.32	0	9.07	16.15	16.95	24.71	28.2	35.01
2932132166	hypothetical protein	0	0	20.47	0	0	0	4.68	1.93	3.8	31.36	52.71	33.85
2932132168	hypothetical protein	578.62	749.56	755.06	2519.85	3326.69	2771.13	5073.06	4180.23	4718.23	23729.8	25160.2	21274.3
2932132170	glutamate-1-semialdehyde 2,1-aminomutase	38.05	54.18	33.13	0.95	3.84	5.98	33.47	23.97	35.55	22.2	24.87	19.92
2932132171	hypothetical protein	13.68	19.48	0	6.83	3.45	9.21	13.6	20.81	15.67	73.08	58.65	64.45
2932132172	hypothetical protein	0	9.43	0	0	16.69	33.44	7.98	7.88	14.59	102.22	83.76	93.87
2932132173	DNA-binding HxlR family transcriptional regulator	66.22	108.41	117.9	49.59	12.52	22.29	72.81	59.46	75.86	55.19	55.84	54.88
2932132174	hypothetical protein	1.92	3.27	4.55	8.61	5.8	7.74	3.46	4.72	6.08	22.43	19.39	27.08
2932132175	DNA-binding HxlR family transcriptional regulator	10.71	0	12.72	2.01	2.03	3.61	3.87	3.9	3.78	7	8.47	2.1
2932132176	hypothetical protein	4.2	3.58	4.98	0	0	1.41	4.93	4.93	5.55	5.01	8.85	5.49
2932132177	hypothetical protein	18.02	18.28	17.38	10.12	3.41	6.82	11.6	12.95	14.69	21.63	22.55	15.33
2932132178	hypothetical protein	6	25.62	28.48	35.94	40.82	24.23	15.72	19.14	17.44	53.17	58.17	64.36
2932132179	uncharacterized membrane protein YgcG	1.61	5.51	1.92	4.83	1.22	2.17	6.42	4.65	5.55	15.95	17.35	21.96
2932132180	hypothetical protein	532.9	518.15	500.21	77.84	87.17	91.61	515.08	504.18	437.35	129.94	137.45	91.49
2932132181	hypothetical protein	29.6	21.67	20.08	23.75	25.58	35.59	24.27	24.5	20.5	123.27	145.75	111.77
2932132182	signal transduction histidine kinase	4.49	1.92	2.66	0	0	0	2.84	1.13	0.99	8.41	8.99	5.87
2932132183	tetratricopeptide (TPR) repeat protein	122.84	87.73	114.74	7.54	0	1.36	68.61	65.89	73.48	15.56	14.01	18.45
2932132184	hypothetical protein	139.11	166.36	159.62	55.57	57.86	57.76	142.69	138.55	170.62	80.37	72.83	61.28
2932132185	polyhydroxyalkanoate synthesis regulator phasin	405.73	311.92	337.13	194.48	199.44	240.41	287.84	290.28	317.89	209.35	191.61	224.05
2932132186	quercetin dioxygenase-like cupin family protein	90.76	102.33	103.42	24.47	49.42	51.33	98.75	86.67	105.9	92.83	70.41	107.36
2932132187	mannose-6-phosphate isomerase-like protein (cupin superfamily)	9.12	35.06	10.83	13.66	10.35	27.64	24.32	31.91	39.79	51.83	47.11	45.35
2932132188	ferredoxin	227.21	173.75	220.9	126.41	166.91	179.22	139.63	170.08	144.37	105.26	84.85	114.96
2932132189	histidine triad (HIT) family protein	12.17	13.86	28.9	3.04	9.2	0	8.43	8.29	8.94	10.14	9.41	4.25
2932132190	hypothetical protein	44.59	52.37	46.31	0	8.43	11.26	23.17	22.78	21.61	21.54	9.4	21.88
2932132191	hypothetical protein	29.56	67.33	58.48	22.14	0	19.9	18.7	21.24	22.58	58.23	47.78	67.05
2932132192	hypothetical protein	3786.87	3818.33	3665.32	156.65	201.88	198.75	4279.6	3525.56	3742.35	307.47	300.84	378.13
2932132193	enoyl-CoA hydratase/3-hydroxyacyl-CoA dehydrogenase	143.21	147.52	171.66	23.14	23.36	20.8	212.54	190.65	225.09	40.85	35.52	31.23
2932132194	uncharacterized protein (TIGR00725 family)	19.48	13.86	19.26	12.16	2.45	6.56	9.09	13.72	9.44	4.8	10.95	13.59
2932132195	hypothetical protein	53.83	114.96	63.9	282.24	366.4	453.11	159.34	200.41	177.92	908.59	720.7	683.3
2932132196	hypothetical protein	102.48	84.17	98.25	401.47	435.17	456.47	40.25	42.14	51.76	568.01	556.74	568.36
2932132197	uncharacterized C2H2 Zn-finger protein	8.36	35.71	19.85	144.02	132.77	219.55	29.47	22.7	19.16	719.31	701.52	695.79
2932132198	DNA-directed RNA polymerase subunit P	359.5	385.64	267.95	25.05	82.19	84.44	378.55	276.84	354.42	218.55	183.31	256
2932132199	small subunit ribosomal protein S10	326.79	475.92	464.21	20.06	4.05	10.82	241.6	209.33	250.24	33.49	39.53	28.04
2932132200	elongation factor 1-alpha	1745.86	2097.63	1922.61	41.04	43.37	65.21	1832	1508.12	1800.59	105.01	93.23	103.39
2932132201	fructose 1,6-bisphosphate aldolase/phosphatase	342.14	354.44	383.66	33.8	26.42	30.39	330.53	284.69	312.19	103.75	103.44	86.87
2932132202	hypothetical protein	193.33	196.11	215.14	120.67	191.89	208.83	169.63	200.67	196.3	137.33	123.13	120.17
2932132203	hypothetical protein	6.65	11.36	23.67	34.85	30.17	49.24	9.01	8.19	7.03	24.18	7.01	19.14
2932132204	DNA ligase-1	29.04	28.01	24.46	14.73	12.04	13.25	29.55	25.04	32.45	27.47	22.91	19.37
2932132205	predicted phosphate transport protein (TIGR00153 family)	698.6	745.93	651.98	41.71	55.51	34.09	819.85	595.98	701.58	121.69	142.48	147.72
2932132206	tRNA-intron endonuclease	6.17	15.8	14.64	2.31	0	6.23	10.59	8.8	13.04	32.58	22.75	21.78
2932132207	hypothetical protein	236.48	205.74	187.14	19.68	29.81	11.8	200.66	180.8	210.73	74.16	60.01	60.74
2932132208	hypothetical protein	272.4	238.65	240.44	26.16	42.26	23.52	274.59	256.11	301.64	140.51	119.28	118.82
2932132209	NAD(P)-dependent dehydrogenase (short-subunit alcohol dehydrogenase family)	304.89	266.03	301.96	13.31	13.44	17	310.11	279.92	314.37	19.88	23.86	18.36
2932132210	hypothetical protein	29.23	34.34	52.05	0	0	0	30.38	28.84	36.39	15.78	13.87	11.48
2932132211	uncharacterized membrane protein YfcA	8.42	10.79	10	0	1.59	0	4.19	2.48	3.71	2.87	0.89	1.65
2932132212	hypothetical protein	7.7	13.15	15.23	0	5.82	5.18	14.38	12.72	12.89	6.42	8.12	8.06
2932132213	uncharacterized membrane protein (UPF0127 family)	114.4	94.84	83.87	50.4	101.78	104.21	72.37	69.22	66.42	93.31	84.41	72.2
2932132214	hypothetical protein	84.89	80.57	95.17	56.52	107	117.5	75.44	64.82	95.18	20.9	24.86	25.92
2932132215	Mn-dependent DtxR family transcriptional regulator	24.92	33.45	25.35	8	0	0	20.59	25.81	23.22	65.14	50.29	61.49
2932132216	ATPase	21.82	17.86	22.66	7.49	10.31	5.51	19.55	16.97	20.43	13.02	8.82	9.52
2932132217	two-component system chemotaxis response regulator CheY	16.85	17.99	40	6.31	6.37	0	18.65	15.09	21.16	12.93	6.22	9.92
2932132218	chemotaxis protein histidine kinase CheA	64.38	121.76	76.42	0	0	3.1	35.32	46.21	34.04	20.9	12.6	24.07
2932132219	signal transduction histidine kinase	62.35	57.64	55.77	7.68	6.46	14.38	66.77	73.95	68.81	12.91	10.44	16.32
2932132220	hypothetical protein	23.99	71.73	0	26.95	108.86	88.85	44.45	36.93	63.43	34.08	58.17	37.67
2932132221	TldD protein	16.33	10.96	19.39	7.86	12.35	13.35	11.39	10.25	10.49	16.97	17.71	16.18
2932132222	uracil-DNA glycosylase family 4	25.08	14.28	19.85	2.09	8.43	5.63	15.11	14.98	17.19	17.1	9.99	13.13
2932132223	DNA-3-methyladenine glycosylase	5.9	5.04	7.01	0	4.46	1.99	6.67	3.96	8.32	9.05	16.8	9.27
2932132224	membrane protein DedA with SNARE-associated domain	39.23	15.64	27.94	0	0	0	15.6	14.42	17.98	2.97	1.65	2.74
2932132225	hypothetical protein	95.59	159.59	180.51	9.76	3.29	8.78	61.65	55.33	69.31	17.28	12.82	11.37
2932132226	flagellar motor component MotA	5.81	0	0	0	13.18	0	12.07	11.54	10.24	21.78	33.06	27.36
2932132227	peptide/nickel transport system ATP-binding protein	10.61	31.72	29.39	0	4.01	2.38	20.14	18.22	24	13.07	11.93	9.72
2932132228	transcription antitermination factor NusA-like protein	70.99	55.13	84.27	4.83	4.88	0	53.95	42.45	52.04	14.67	12.25	9.29
2932132229	nondiscriminating aspartyl-tRNA synthetase	82.32	48.34	65.65	1.93	3.89	3.46	64.4	54.08	64.84	10.82	12.75	12.79
2932132230	hypothetical protein	26.92	51.73	47.93	20.16	0	9.06	37.71	40.12	45.07	26	21.28	22.89
2932132231	hypothetical protein	87.79	85.7	133.97	9.39	28.45	16.89	214.21	222.55	228.79	320.7	322.56	361.02
2932132232	hypothetical protein	0	0	5.5	0	0	0	5.03	3.63	4.09	27.93	11.73	15.78
2932132233	hypothetical protein	8.24	7.03	0	0	3.11	4.16	3.72	6.34	4.54	5.62	2.17	1.62
2932132234	3-isopropylmalate dehydrogenase	14.69	50.2	27.13	12.23	22.22	15.39	25.38	23.03	26.76	28.39	26.16	29.48
2932132235	2-isopropylmalate synthase	107.08	131.6	146.56	58.92	43.79	53.71	80.88	74.66	89.65	82.83	88.92	78.92
2932132236	acetolactate synthase-1/3 small subunit	174.79	210.79	162.73	33.37	33.69	50.77	84.87	72.43	89.11	79.85	67.2	62.79
2932132237	acetolactate synthase-1/2/3 large subunit	124.79	170.72	149.28	34.32	26.54	36.1	89.78	73.92	87.3	100.5	95.16	85.73
2932132238	ketosteroid isomerase-like protein	28.82	38.69	48.88	3.08	9.34	11.09	28.28	28.82	33.39	31.36	32.12	6.47
2932132239	putative autoinducer-2 (AI-2) aldolase	125.24	190.71	135.74	12.24	19.22	6.11	129.92	103.59	135.98	38.37	45.54	38.48
2932132240	L-iditol 2-dehydrogenase	22.52	27.48	22.92	7.23	4.87	6.5	16.87	15.49	20.56	12.98	20.01	15.58
2932132241	V/A-type H+-transporting ATPase subunit F	298.42	274.15	240.61	21.09	38.32	45.5	70.73	57.52	80.39	60.79	39.17	66.31
2932132242	predicted metalloprotease	632.66	556.67	553.35	106.88	71.95	102.5	837.01	784.5	900.09	331.95	327.94	303.76
2932132243	hypothetical protein	118.24	61.72	116.96	103.32	89.42	97.31	102.11	123.56	127.37	204.57	195.27	225.21
2932132244	predicted nucleic acid-binding Zn finger protein	5.46	0	6.49	0	0	11.04	2.96	4.13	1.93	2.48	3.46	4.29
2932132245	putative SbcD/Mre11-related phosphoesterase	15.51	18.93	7.89	6.64	1.68	4.48	11.62	12.53	9.57	25.44	22.89	22.04
2932132246	carbamoyl-phosphate synthase large subunit	80.76	62.97	63.05	2.03	0.41	2.92	49.62	48.17	50.69	4.62	3.77	2.27
2932132247	carbamoyl-phosphate synthase small subunit	267.97	230.25	231.5	4.75	1.2	10.68	209.07	219.38	223.31	24.33	25.74	19.5
2932132248	SpoVK/Ycf46/Vps4 family AAA+-type ATPase	230.14	271.2	279.77	99.69	168.8	131.63	243.45	219.14	289.71	60.98	67.23	65.31
2932132249	hypothetical protein	16.52	14.11	31.38	9.9	5	2.22	17.62	13.5	12.52	5.26	3.48	5.19
2932132250	hypothetical protein	17.8	17.74	52.82	0	8.97	0	31.64	19.85	25.36	1.01	1.25	1.55
2932132251	sugar-specific transcriptional regulator TrmB	38.5	42.63	35.54	26.7	8.63	24.96	27.45	34.16	30.66	19.93	19.24	14.18
2932132252	two-component system chemotaxis response regulator CheY	27.59	74.63	65.5	10.33	3.48	12.38	30.34	43.63	55.93	26.65	16.48	20.46
2932132253	enamine deaminase RidA (YjgF/YER057c/UK114 family)	119.8	68.22	94.8	2.72	0	4.89	39.37	27.23	35.51	18.98	16.84	20.9
2932132254	oligoribonuclease NrnB/cAMP/cGMP phosphodiesterase (DHH superfamily)	91.72	136.47	110.63	8.86	5.59	6.97	88.37	67.29	88.4	18.83	15.59	18.58
2932132255	hypothetical protein	22.99	32.73	27.29	0	11.59	41.28	42.94	42.04	44.58	21.78	14.54	10.03
2932132256	citrate synthase	231.81	263.61	212.7	140.6	191.43	193.43	144.34	138.85	154.04	257.32	227.57	233.74
2932132257	hypothetical protein	101.35	101	173.77	50.61	34.06	45.5	46.82	57.21	62.53	21.12	16.62	29.47
2932132258	signal transduction histidine kinase	4.34	12.37	8.6	1.08	0	0	15.05	19.82	19.91	6.58	3.36	5.31
2932132259	hypothetical protein	0	11.78	24.56	0	5.22	0	15.58	17.57	31.61	3.92	8.72	5.42
2932132260	hypothetical protein	279.53	465.14	232.69	2.72	0	0	349.41	438.56	486.63	12.79	26.02	21.85
2932132261	signal peptidase I	10.03	5.14	2.38	0	0	2.7	6.53	7.3	7.96	5.93	2.96	5.25
2932132262	hypothetical protein	16.13	44.1	30.64	7.25	14.64	13.04	27.7	31.61	24.17	4.77	10.2	0.84
2932132263	hypothetical protein	15.88	16.95	0	0	0	0	17.22	28.22	21.34	9.47	13.39	13.51
2932132264	hypothetical protein	8.55	10.96	20.31	0	0	5.76	2.32	5.51	4.52	0	0	1.12
2932132265	chromosome segregation ATPase	24.03	25.91	20.57	1.47	0.3	0.8	19.79	22.34	22.98	3.49	3.57	3.61
2932132266	two-component system chemotaxis response regulator CheY	34.97	36.51	18.45	2.91	0	0	26.69	28.39	30.14	6.18	6.55	3.05
2932132267	signal transduction histidine kinase	30.74	63.02	52.91	9.21	5.81	2.07	46.4	59.07	57.71	19.91	24.3	16.89
2932132268	hypothetical protein	0	0	0	100.8	111.95	81.56	9.73	6.4	3.56	137.66	116.33	98.62
2932132269	predicted small metal-binding protein	0	8.57	11.91	30.06	30.35	33.78	4.53	6.74	7.07	22.81	31.73	18.38
2932132270	lipopolysaccharide biosynthesis regulator YciM	81.75	75.65	145.55	1153.1	1282.76	1467.84	58.49	64.64	43.23	641.85	685.07	691.74
2932132271	hypothetical protein	168.12	132.56	117.69	16.14	19.56	52.25	183.89	191.61	183.51	52.42	48.17	39.49
2932132272	two-component system cell cycle response regulator CpdR	24.6	9.01	12.52	0	0	2.37	20.33	22.43	20.75	7.19	3.7	9.2
2932132273	hypothetical protein	27.3	13.32	25.46	0	0	0	16.74	23.8	25.6	8.64	6.58	6.63
2932132274	hypothetical protein	28.35	37.26	25.89	1.63	0	2.94	40.41	42.98	37.87	20.33	12.41	13.7
2932132275	hypothetical protein	32.79	26.19	19.46	4.27	1.62	2.88	27.19	35.3	36.25	29.9	24.65	25.37
2932132276	tetratricopeptide (TPR) repeat protein	14.69	34.51	25.07	0	2.78	2.47	15.93	19.04	22.17	7.51	7.16	5.53
2932132277	sugar-specific transcriptional regulator TrmB	1015.71	1408.78	1217.79	67.35	86.55	92.2	1042.8	1179.03	1251.26	32.98	45.67	43.86
2932132278	flagellin FlaB	697.64	1324.74	1007.01	5.46	7.35	0	862.04	1031.75	1055.1	21.83	13.84	13.36
2932132279	plastocyanin	46.14	80.47	54.77	1.44	1.45	2.59	67.59	74.43	79.13	6.12	9.73	7.55
2932132280	flagellin FlaB	2271.82	3788.47	2847.41	17.29	31.43	20.21	3942.31	4473.75	4705.62	79.51	66.68	73.11
2932132281	flagellin FlaB	1384.08	2268.33	1386.39	8.61	6.95	3.1	2096.96	2431.82	2539.15	20.64	19.39	20.46
2932132282	flagellin FlaB	259.8	394.75	264.72	0	0	1.55	394.79	484.84	510.42	12.8	14.54	11.43
2932132283	flagellin FlaB	34.49	27.49	24.56	0	3.48	4.64	34.08	37.58	48.83	9.41	11.15	5.42
2932132284	flagellin FlaB	3755.9	6034.35	4073.03	60.78	61.37	49.96	4990.81	5986.04	6218.44	164.69	167.17	162.61
2932132285	archaellum component FlaC	33.06	27.15	37.73	0	1.92	0.86	37.69	43.35	46.05	4.19	6.43	3.66
2932132286	archaellum component FlaG (FlaF/FlaG flagellin family)	41.38	58.92	53.22	2.58	2.61	0	27.12	26.06	30.7	5.49	9.45	13.54
2932132287	hypothetical protein	13.14	11.22	23.39	4.92	0	0	28.5	32.64	33.29	5.6	9.69	10.31
2932132288	flagellar protein FlaH	16.51	2.01	8.4	0	0	1.59	6.39	9.11	9.14	1.61	1.49	1.23
2932132289	flagellar protein FlaI	21.79	27.93	17.64	0.74	0.75	0	20.5	27.56	27.76	5.52	5.01	3.89
2932132290	flagellar protein FlaJ	22.29	25.71	22.49	0	0	0	11.08	14.23	16.51	1.65	1.88	0.29
2932132291	PAS domain S-box-containing protein	153.68	195.36	195.35	1.81	0.92	3.26	145.12	183	189.3	7.84	7.4	10.77
2932132292	purine-binding chemotaxis protein CheW	64.75	96.19	56.81	0	2.13	13.27	55.21	68.95	77.41	22.4	21.96	15.47
2932132293	hypothetical protein	21.22	6.04	16.79	5.3	5.35	4.76	30.69	29.31	22.45	20.9	13.42	25.92
2932132294	two-component system chemotaxis response regulator CheB	34.49	40.17	37.22	5.87	4.74	0	29.04	37.16	44.9	14.43	12.23	9.85
2932132295	two-component system chemotaxis sensor kinase CheA	28.76	35.49	16.44	1.6	1.61	2.87	18.68	28.03	27.04	17.92	15.95	10.04
2932132296	chemotaxis protein CheC	17.59	11.27	26.1	6.59	1.66	2.96	25.43	31.94	35.65	26.48	16.69	26.47
2932132297	chemotaxis protein methyltransferase CheR	16.05	22.28	19.05	1.5	1.52	1.35	8.89	10.22	11.49	7.75	6.35	4.2
2932132298	two-component system chemotaxis response regulator CheY	78.83	134.67	67.58	13.12	19.87	23.59	48.29	83.6	98.81	21.4	20.31	22.92
2932132299	YVTN family beta-propeller protein	52.67	69.53	49.73	147.92	147.54	170.86	48.79	70.22	59.92	53.46	47.19	51.37
2932132300	hypothetical protein	15.33	24	12.13	0	0	0	10.39	18.81	18.46	1.16	0	3.34
2932132301	CheY-like chemotaxis protein	44.86	99.63	69.23	0	3.39	3.02	38.92	57.51	76.7	9.18	4.73	2.35
2932132302	signal transduction histidine kinase	11.35	12.61	14.82	0	3.43	0	18.67	20.24	21.41	6.32	5.03	4.46
2932132303	DNA-binding response OmpR family regulator	17.24	14.73	35.82	0	9.78	0	30.78	40.91	46.35	4.41	5.45	5.64
2932132304	DNA-binding response OmpR family regulator	96.4	159.01	126.26	27.39	35.19	13.43	150.81	163.57	181.05	63.47	53.26	62.64
2932132305	nucleotide-binding universal stress UspA family protein	6.94	2.96	4.12	0	0	0	9.72	16.22	9.48	13.02	5.85	14.53
2932132306	phage-related tail protein	0	3.12	4.34	0	0	2.46	9.91	14.73	10.63	8.72	6.16	3.83
2932132307	NADH dehydrogenase	15.01	18.74	13.7	2.59	2.62	0.78	11.68	13.12	16.07	5.77	5.11	5.14
2932132308	hypothetical protein	39.41	56.11	51.98	6.56	6.62	11.8	68.87	83.84	86.46	35.34	21.24	25.21
2932132309	hypothetical protein	0	6.37	8.85	1.86	1.88	1.67	10.11	10.16	12.49	17.23	24.11	7.81
2932132310	hypothetical protein	11.26	7.21	13.37	4.22	6.39	3.79	33.58	38.3	45.9	114.55	102.68	106.1
2932132311	plastocyanin	5423.33	5388.99	5286.69	430.99	556.38	560.86	5081.11	4638.65	5181.99	737.04	714.62	653.97
2932132312	excinuclease ABC subunit C	9.39	14.26	11.14	1.56	4.73	0.7	7.92	8.03	7.63	2.25	1.98	3.82
2932132313	excinuclease ABC subunit A	25.24	29.08	25.08	3.08	6.66	4.74	21.01	18.17	20.38	6.94	5.57	5.22
2932132314	excinuclease ABC subunit B	24.54	13.01	28.13	3.8	3.84	7.41	13.46	12.89	16.04	6.54	6.78	7.75
2932132315	predicted small metal-binding protein	106.49	90.96	68.95	0	0	0	193.35	218.4	233.77	16.5	18.37	20.27
2932132316	nitroimidazol reductase NimA-like FMN-containing flavoprotein (pyridoxamine 5'-phosphate oxidase superfamily)	15.69	20.1	24.83	1.96	0	0	10.4	7.83	10.14	4.16	5.51	6.84
2932132317	ppGpp synthetase/RelA/SpoT-type nucleotidyltranferase	0	0	0	0	0	9.91	3.32	2.47	2.59	19.23	6.2	11.55
2932132318	predicted DNA-binding antitoxin AbrB/MazE fold protein	15.77	30.3	32.75	8.86	8.94	10.62	24.93	21.18	19.8	43.9	39.89	47.45
2932132319	hypothetical protein	28.66	73.46	51.04	69.77	54.19	72.38	44.69	65.99	65.68	87.96	71.01	65.64
2932132320	phthiodiolone/phenolphthiodiolone dimycocerosates ketoreductase	1154.71	1200.83	1119.01	48.42	57.99	64.79	806.59	944	1021.65	176.69	196.21	156.21
2932132321	succinate semialdehyde reductase	2042.51	1999.08	1929.61	60.35	72.86	68.41	2114.42	1758.62	1896.3	117.66	94.91	123.78
2932132322	hypothetical protein	31	15.89	14.72	0	0	8.35	22.41	12.84	16.94	6.34	5.23	8.11
2932132323	hypothetical protein	45.01	104.19	81.01	6.53	5.49	4.89	112.2	89.17	103.79	10.89	11.94	9.5
2932132324	hypothetical protein	29.83	28.66	8.85	0	0	5.02	9.1	5.64	8.21	2.97	0.79	0
2932132325	nucleotide-binding universal stress UspA family protein	64.69	78.01	72.27	5.7	0	5.12	43.33	32.17	47.62	9.08	1.6	8.96
2932132326	hypothetical protein	19.48	11.09	30.82	0	0	13.11	9.97	4.72	5.15	0	2.74	0
2932132327	hypothetical protein	39.06	8.34	5.8	0	0	0	28.69	21.05	18.08	2.22	5.15	1.28
2932132328	hypothetical protein	14.33	18.36	34.03	0	0	0	12.31	11.83	10.11	0.81	1.51	0
2932132329	hypothetical protein	9.25	13.17	21.95	0	0	0	15.6	13.98	12.23	5.96	2.6	3.23
2932132330	hypothetical protein	23.99	29.28	12.2	10.27	0	4.62	20.13	17.46	19.03	12.85	18.06	9.87
2932132331	hypothetical protein	23.73	20.27	7.04	8.89	0	4	10.19	6.64	14.12	18.21	13.76	20.19
2932132332	two-component system chemotaxis response regulator CheY	191.35	395.32	264.11	10	0	11.99	131.91	188.33	174.91	15.17	19.7	16.3
2932132333	two-component system chemotaxis response regulator CheY	26.82	68.74	40.94	0	2.9	0	23.55	25.21	22.96	3.48	5.66	2.01
2932132334	hypothetical protein	23.73	50.68	42.26	0	8.97	7.99	28.96	18.77	26.15	14.16	11.26	12.42
2932132335	hypothetical protein	8.9	0	0	20	0	0	2.41	3.24	1.57	41.47	37.53	32.61
2932132336	hypothetical protein	21.78	31.01	0	0	10.98	0	108.27	104.46	114.54	198.04	176.03	226.12
2932132337	DNA-binding HxlR family transcriptional regulator	24.34	24.26	4.82	88.13	12.27	68.3	23.1	30.66	25.39	51.19	55.6	46.72
2932132338	choline kinase	14.59	17.59	13.24	0.64	1.95	1.73	17.06	16.93	19.97	17.07	24.24	18.87
2932132339	hypothetical protein	10.36	8.85	12.3	0	1.96	0	3.04	2.9	2.51	5.59	3.28	2.03
2932132340	hypothetical protein	0	0	0	0	0	0	0	0.77	0	2.09	7.76	16.85
2932132341	membrane-bound ClpP family serine protease	0	20.32	16.94	7.13	0	6.41	13.33	24.77	20.96	22.71	25.07	29.88
2932132342	plastocyanin	117.48	132.28	141.56	43.99	32.31	53.93	157.17	132.83	179.93	99.53	106.2	91.77
2932132343	integrase	41.98	57.64	55.18	46.04	70.3	46.44	50.41	48.22	54.31	109.41	107.17	125.97
2932132344	glycerate 2-kinase	41.45	33.19	27.68	4.85	0.98	7.85	38.05	37.71	39.73	25.62	21.03	24.75
2932132345	hypothetical protein	34.49	29.46	0	0	13.04	11.61	23.38	22.2	21.28	49	69.07	45.13
2932132346	hypothetical protein	27.87	28.57	13.23	16.7	16.86	15.01	30.73	33.54	44.7	34.84	29.38	36.47
2932132347	hypothetical protein	78.83	28.86	0	0	25.55	30.33	11.19	36.25	19.85	17.92	16.62	29.47
2932132348	signal transduction histidine kinase	3.18	8.15	7.55	1.19	1.2	0	12.79	11.48	17.1	7.95	6.71	7.91
2932132349	hypothetical protein	86.43	62.47	110.48	378.42	402.2	465.55	68.49	73.13	83.79	923.33	866.19	906.48
2932132350	putative mRNA 3-end processing factor	59.98	30.74	65.09	2.57	1.3	2.31	35.47	34.34	35.94	12.85	16.26	13.01
2932132351	phosphoribosylglycinamide formyltransferase-1	51.73	17.18	57.99	4.3	2.17	1.94	49.87	44.65	60.54	41.81	41.2	50.39
2932132352	mannose-6-phosphate isomerase-like protein (cupin superfamily)	5.16	4.41	12.24	0	0	0	4.66	4.19	3.64	17	18.48	16.2
2932132353	heme-degrading monooxygenase HmoA	203.82	178.35	135.72	14.89	3.76	10.04	134.78	117.44	135.82	40.68	45.07	19.51
2932132354	methylenetetrahydrofolate dehydrogenase (NADP+)/methenyltetrahydrofolate cyclohydrolase	57.48	70.37	54.58	11.48	14.49	21.93	68.74	49.55	60.45	32.88	31.51	35.6
2932132355	5-formyltetrahydrofolate cyclo-ligase	8.81	15.04	10.45	0	0	1.98	19.89	16.84	17.85	28.35	21.66	26.88
2932132356	phosphoribosylamine--glycine ligase	58.98	45.9	74.68	0	0	1.77	59.94	41.68	53.02	5.21	3.04	2.74
2932132357	isoleucyl-tRNA synthetase	55.9	50.41	64.52	2.71	1.57	2.09	63.76	49.51	62.45	15.24	15.06	14.09
2932132358	ferritin-like protein	1052.91	1014.82	1052.66	29.52	27.68	17.06	1788.9	1364.28	1630.88	154.55	146.01	145.88
2932132359	hypothetical protein	80.26	51.42	77.41	90.17	91.04	128.35	58.03	49	58.8	74.69	59.22	73.52
2932132360	succinyl-CoA synthetase beta subunit	134.58	135.4	134.9	25.76	30.53	35.24	137.58	109.58	135.35	63.9	55.49	67.31
2932132361	succinyl-CoA synthetase alpha subunit	320.98	329.63	312.51	22.96	6.82	9.71	343.21	290.58	310.54	35.87	37.26	36.34
2932132362	large subunit ribosomal protein L40e	108.39	101	58.48	7.38	7.45	19.9	89.94	69.23	89.45	92.95	72.71	116.04
2932132363	hypothetical protein	6.65	17.04	0	4.98	10.06	8.95	1.8	6.7	4.69	9.07	18.22	6.96
2932132365	predicted transcriptional regulator	37.24	52.05	44.2	3.8	7.68	6.84	42.22	49.13	49.53	19.43	19.27	16.39
2932132366	DNA-binding NarL/FixJ family response regulator	4.28	10.96	5.08	0	0	0	19.72	22.15	21.49	2.92	9.92	10.08
2932132367	bisphosphoglycerate-dependent phosphoglycerate mutase	0	0	0	4.05	0	0	0.98	0.15	0	4.92	3.42	4.25
2932132368	hypothetical protein	37.62	64.27	59.54	18.79	75.87	101.33	14.73	9.48	15.47	111.17	84.61	78.77
2932132369	hypothetical protein	412.85	332.31	386.4	220.02	297.2	310.07	184.41	184.34	190.33	546.38	585.01	463.36
2932132370	NAD(P)H-dependent FMN reductase	48.6	39.07	44.12	0	4.32	11.55	19.64	25.77	28.47	9.42	17.48	11.97
2932132371	inorganic pyrophosphatase	52.11	57.61	80.05	4.59	6.95	6.19	79.79	58.95	68.08	90.59	83.37	54.55
2932132372	uncharacterized UBP type Zn finger protein	51.93	16.64	15.41	9.72	0	8.74	48.69	42.52	43.48	47.22	36.95	42.47
2932132373	hypothetical protein	16.72	7.14	0	93.93	158.06	242.07	17.38	16.38	11.79	623.34	549.94	765.81
2932132374	oligoendopeptidase F	68.16	56.62	75.36	4.9	7.06	5.66	59.49	72.49	81.63	10.08	9.84	10.51
2932132375	hypothetical protein	0	0	10.34	2.18	0	1.96	6.3	3.17	5.12	4.95	4.29	6.08
2932132376	hypothetical protein	110.07	128.21	117.08	6.42	5.41	2.89	132.55	109.44	126.37	20.96	15.07	19.08
2932132377	arginine decarboxylase	126.21	112.82	83.62	8.79	2.22	7.91	147.75	139.09	159.6	29.02	26.61	24.58
2932132378	ABC-type transport system involved in cytochrome bd biosynthesis fused ATPase/permease subunit	58.08	99.23	112.04	0	0	0	87.93	74.38	104.94	24.76	12.25	20.9
2932132380	protein-disulfide isomerase	320	264.58	336.02	0	9.31	2.76	331.65	245.91	318.9	30.54	36.33	30.06
2932132381	ATP-dependent RNA helicase DeaD	216.19	281.3	280.5	67.78	66.54	71.09	138.93	108.96	152.65	140.57	129.32	108.88
2932132382	DNA-binding Lrp family transcriptional regulator	35.37	72.51	67.18	31.79	10.7	52.4	35.8	56.24	51.75	100.5	113.35	103.68
2932132383	hypothetical protein	73.95	63.17	47.27	25.56	12.91	11.49	43.18	29.62	40.61	32.97	31.18	25.31
2932132384	hypothetical protein	28.79	24.59	22.78	7.19	14.51	1.62	45.32	41.84	41.44	33.54	29.84	33.28
2932132385	hypothetical protein	1902.73	1422.15	1575.36	203.08	316.56	342.72	1452.63	1512.28	1455.58	513.07	379.09	389.66
2932132386	hypothetical protein	1988.75	1345.28	1378.2	1842.53	2873.18	2983.99	1199.96	1498.49	1302.91	2848.26	2640.52	2409.84
2932132387	hypothetical protein	36.93	31.55	56.73	29.29	26.29	40.96	60.67	64.58	59.93	84.94	105.34	94.95
2932132388	hypothetical protein	3.61	6.16	4.28	0	0	0	2.61	6.06	4.13	13.53	12.17	15.1
2932132389	hypothetical protein	63.48	45.88	46.37	21.94	33.24	42.74	106.36	96.77	102.86	98.23	97.8	71.57
2932132390	mevalonate kinase	0	0	0	0	0	0	0	1.49	3.14	30.35	7.51	18.63
2932132391	hypothetical protein	118.24	115.96	72.78	45.92	69.55	58.98	161.08	150.53	164.42	217.51	199.43	229.22
2932132392	uncharacterized protein YyaL (SSP411 family)	19.59	31.38	17.44	3.06	4.94	3.85	18.22	22.14	22.09	12.15	10.15	9.83
2932132393	DNA-binding FrmR family transcriptional regulator	7.07	0	8.4	0	5.35	0	12.79	7.72	6.23	28.14	20.88	40.73
2932132394	propanol-preferring alcohol dehydrogenase	39.98	58.75	55.06	17.97	9.68	15.08	40.62	45.89	50.04	26.72	27.31	34.32
2932132395	hypothetical protein	10.82	0	12.84	0	0	0	5.87	7.87	12.4	20.9	25.09	22.65
2932132396	hypothetical protein	35.37	30.21	25.19	21.19	16.05	0	44.75	41.38	46.76	141.51	132.74	90.72
2932132397	hypothetical protein	66.22	80.13	62.22	22.73	22.95	13	61.09	64.33	59.33	33.87	34.9	32.49
2932132398	hypothetical protein	194.75	227.35	169.53	19.45	49.09	30.6	239.37	217.68	217.98	164.53	160.13	174.99
2932132399	hypothetical protein	28.91	28.82	48.62	7.22	3.64	11.36	21.99	21.38	31.43	16.98	10.67	9.46
2932132400	hypothetical protein	0	26.93	0	23.62	35.77	26.54	6.41	12.14	7.64	64.51	56.5	53.64
2932132401	DNA-binding Lrp family transcriptional regulator	7.66	0	36.39	5.74	0	5.16	11.08	10.73	11.48	3.48	6.46	10.03
2932132402	tRNA pseudouridine13 synthase	5.53	4.73	4.92	0	0	0.93	9.37	8.32	11.21	13.67	13.7	11.22
2932132403	virginiamycin B lyase	67.17	49.43	57.65	14.7	12.5	12.52	69.76	58.54	68.67	35.35	37.25	36.51
2932132404	PTH2 family peptidyl-tRNA hydrolase	14.03	19.97	44.41	0	7.07	3.15	19.44	20.16	20.19	9.04	3.94	3.67
2932132405	digeranylgeranylglycerophospholipid reductase	23.29	29.85	31.11	4.36	5.51	3.92	15.26	15.85	17.07	10.42	8.9	6.86
2932132406	elongation factor 1-beta	440.26	446.27	369.3	127.5	137.62	122.53	572.96	442.48	533.39	855.31	881.16	874.14
2932132407	transitional endoplasmic reticulum ATPase	114.48	83.45	81.53	11.43	17.89	11.82	102.98	83.21	91.07	70.35	70.8	72.9
2932132408	D-ribose pyranose/furanose isomerase RbsD	89.18	128.55	119.09	4.17	16.86	26.27	157.16	118.72	158.67	44.34	45.83	75.85
2932132409	protoheme IX farnesyltransferase	57.79	41.4	57.53	2.79	1.41	6.28	34.54	26.04	36.8	6.78	8.65	8.78
2932132410	plastocyanin	535.12	565.87	469.65	49.96	61.9	62.26	688.02	594.34	663.47	175.39	170.03	173.77
2932132411	proteasome lid subunit RPN8/RPN11	12.64	25.19	5	6.31	9.56	8.51	13.7	22.4	24.87	157.98	145.64	131.18
2932132412	hypothetical protein	25.27	14.39	20	18.93	3.19	0	6.47	11.32	8.17	19.63	17.76	26.46
2932132413	predicted phosphate transport protein (TIGR00153 family)	115.61	163.85	131	9.84	15.9	12.38	199.71	192.18	201.01	123.34	116.89	99.02
2932132414	PiT family inorganic phosphate transporter	67.09	51.58	71.67	7.54	3.81	9.03	69.57	65.68	66.37	28.21	26.17	26.34
2932132415	hypothetical protein	0	0	0	0	0	0	0	2.94	1.16	7.47	11.08	6.88
2932132416	flavodoxin I	151.35	121.2	168.43	59.04	126.38	140.13	70.96	81.81	78.09	77.77	44.54	48.69
2932132417	nitrite reductase (NO-forming)	126.48	120.75	86.84	9.29	21.57	7.51	137.17	139.21	147.1	33.54	38.43	35.05
2932132418	hypothetical protein	44.14	28.28	13.1	0	0	0	69.82	45.41	81.7	7.53	4.65	2.89
2932132419	HAMP domain-containing protein/class 3 adenylate cyclase	29.75	37.71	43.29	12.22	8.71	9.69	22.64	20.76	24.95	28.79	28.93	33.15
2932132420	chromate reductase	127.11	148.07	150.89	49.77	39.33	46.69	108.09	134.4	146.15	136.92	143.13	109.63
2932132421	hypothetical protein	22.52	28.86	49.01	8.43	31.23	5.06	62.76	61.57	67.16	65.7	46.69	62.87
2932132422	hypothetical protein	261.38	143.88	186.15	30.45	37.34	43.02	169.03	174.45	136.93	111.89	129.19	90.45
2932132423	catechol 2,3-dioxygenase	32.67	34.11	17.24	13.59	20.59	31.78	28.54	26.17	27.99	66.22	56.64	66.5
2932132424	hypothetical protein	2329.08	2438.91	2223.91	278.72	373.62	397.47	151.92	103.09	137.41	66.36	75.75	58.77
2932132425	hypothetical protein	45.23	46.36	53.69	88.08	61.57	121.82	45.78	41.78	48.63	786.5	686.56	852.25
2932132426	K(+)-stimulated pyrophosphate-energized sodium pump	243.3	301.55	258.6	3.57	8.42	4.28	181.87	131.02	171.54	10.03	9.72	11.44
2932132427	Zn-dependent peptidase ImmA (M78 family)	17.52	14.96	41.59	6.56	3.31	11.8	19.79	14.95	15.05	13.44	22.16	5.73
2932132428	uncharacterized protein (UPF0218 family)	3.56	12.16	12.68	8	24.23	28.76	9.65	8.97	12.86	34.39	23.27	27.02
2932132429	ATP-binding protein involved in chromosome partitioning	129.4	174.05	181.84	28.96	30.37	45.07	138.85	109.7	142.09	34.48	32.92	38.54
2932132430	DNA-directed RNA polymerase subunit E'	485.24	547.13	490.42	58.15	23.07	33.61	205.74	178.28	222.63	37.19	40.92	31.2
2932132431	DNA-directed RNA polymerase subunit E"	78.83	52.37	114.36	13.12	0	35.39	75.99	67.42	64.84	11.95	11.08	18.34
2932132432	nicotinate-nucleotide pyrophosphorylase (carboxylating)	18.19	20.72	21.59	3.03	1.53	2.72	27.4	28.51	29.21	21.36	17.05	25.39
2932132433	tetratricopeptide (TPR) repeat protein	12.35	21.1	9.78	70.94	15.57	47.14	20.1	15.56	15.24	136.19	121.54	133.63
2932132434	quinolinate synthase	167.79	156.62	131.41	180.08	179.21	186.36	122.09	122.35	124.7	207.8	195.1	178.81
2932132435	aspartate dehydrogenase	20.21	25.9	9.6	13.62	7.64	4.08	26.12	21.27	23.16	9.65	13.64	10.05
2932132436	predicted secreted protein with PEFG-CTERM motif	15.24	7.81	21.71	0	2.31	0	4.13	10.07	8.6	6.24	3.21	3.99
2932132437	hypothetical protein	37.24	44.82	42.19	11.41	12.8	11.4	24.78	32.79	36.4	10.58	11.42	14.18
2932132438	hypothetical protein	45.49	47.3	39.91	10.37	13.46	6.66	23.24	27.01	29.46	11.46	9.17	9.32
2932132439	DNA helicase HerA-like ATPase	66.95	65.49	60.24	0	1.63	3.64	47.43	44.94	45.49	14.48	14.57	13.56
2932132440	exonuclease SbcD	5.79	4.95	17.19	0	0	0	25.78	24.69	26.42	5.76	3.36	7.58
2932132441	exonuclease SbcC	18.39	21.86	21.83	1.2	4.23	1.62	18.72	18.09	17.83	3.73	10.28	4.81
2932132442	plastocyanin	661.2	586.47	553.35	15.44	15.59	22.42	471.46	429.4	500.01	52.26	59.17	41.5
2932132443	HEAT repeat protein	155.72	164.82	196.9	2.54	12.8	4.56	156.34	146.21	165.58	15.77	23.55	13.29
2932132444	DNA-binding NarL/FixJ family response regulator	21.78	12.4	21.55	0	5.49	0	10.83	15.14	21.12	20.63	25.26	21.85
2932132445	peroxiredoxin	107.96	77.87	102.52	80.86	67.13	84	88.25	79.37	100.43	146.97	134.04	145.67
2932132446	hypothetical protein	31.66	30.91	26.84	3.39	23.94	18.27	24.93	18.1	19.53	32.39	35.28	40.25
2932132447	hypothetical protein	20.99	25.62	42.72	8.98	9.07	10.1	23.85	17.71	23.26	61.01	73.97	43.95
2932132448	large subunit ribosomal protein L15e	758.27	665.96	777.53	66.66	61.92	33.56	347.15	282.29	347.01	126.24	123.09	79.19
2932132449	hypothetical protein	9.72	35.3	34.62	0	0	0	48.33	38.1	42.2	9.95	9.74	7
2932132450	hypothetical protein	9.62	19.18	11.42	4.81	4.85	2.16	6.38	8.53	7.92	2.92	13.53	7.56
2932132451	hypothetical protein	274.94	225	246.48	439.2	527.79	502.3	113.64	121.52	123.02	177	150.38	160.01
2932132452	D-3-phosphoglycerate dehydrogenase	99.36	107.61	115.83	2.66	8.05	8.36	79.37	61.58	75.68	32.06	29.18	24.15
2932132453	nitrite reductase (NO-forming)	27022.6	28953.9	27430.2	871.31	1072.01	1177.75	34209.6	29574.7	29906.3	1175.99	1183.09	1039.38
2932132454	aspartate ammonia-lyase	113.03	116.28	116.86	29.13	36.77	40.1	141.48	117.54	146	106.23	104.03	80.16
2932132455	threonylcarbamoyladenosine tRNA methylthiotransferase CDKAL1	39.13	30.09	49.55	8.79	9.86	6.15	39.02	34.25	38.97	43.59	43.73	38.58
2932132456	cell division protein FtsZ	273.27	312.73	313.98	182.37	270.24	230.01	237.63	222.16	277.89	59.93	72.02	65.56
2932132457	ribosomal protein L31E	427.86	378.08	416.81	13.26	8.93	21.86	279.74	231.43	280.6	53.99	64.7	56.37
2932132458	large subunit ribosomal protein L39e	197.81	204.54	210.09	15.6	7.87	21.03	205.12	129.1	172.5	29.58	21.95	49.04
2932132459	8-oxo-dGTP pyrophosphatase MutT (NUDIX family)	32.11	47.38	31.19	4.37	8.83	9.83	23.48	25.33	32.68	14.93	20.31	19.87
2932132460	5,10-methylenetetrahydrofolate reductase	22.43	38.32	10.65	3.36	0	1.51	30.41	29.19	29.06	11.22	6.62	5.28
2932132461	5-methyltetrahydrofolate--homocysteine methyltransferase	90.09	70.73	84.13	12.9	15.03	28.99	68.97	70.07	73.91	23.56	24.44	19.24
2932132462	5-methyltetrahydrofolate--homocysteine methyltransferase	36.9	44.41	47.78	5.02	7.61	4.52	37.44	32.49	40.35	13.15	8.13	10.1
2932132463	MFS family permease	5.81	7.44	5.17	1.09	4.39	0.98	5.38	4.11	4.86	7.76	8.88	3.8
2932132464	FtsP/CotA-like multicopper oxidase with cupredoxin domain	6376.02	5847.99	5372.9	91.51	112.41	118.29	8653.73	8150.36	7564.22	304.16	307.45	362.5
2932132465	NitT/TauT family transport system permease protein	32.71	29.81	31.07	1.63	3.3	0	27.79	24.11	35.18	3.97	1.84	0.57
2932132466	NitT/TauT family transport system ATP-binding protein	25.97	42.51	33.39	0	0	4.37	21.32	17.75	19.45	5.16	3.19	3.4
2932132467	NitT/TauT family transport system substrate-binding protein	17.75	17.92	13.41	0	0	0	16.33	10.48	13.08	3.12	4.42	2.11
2932132468	argininosuccinate synthase	216.58	229.78	199.77	13.43	5.22	11.15	261.68	236.97	277.68	69.93	61.37	63.18
2932132469	alpha-aminoadipate carrier protein LysW	157.66	159.92	245.62	14.76	7.45	19.9	74.8	59.85	72.08	4.48	14.54	28.37
2932132470	[lysine-biosynthesis-protein LysW]--L-2-aminoadipate ligase	67.53	93.94	80.16	4.34	2.92	3.9	56.15	42.28	48.29	21.27	21.15	13.63
2932132471	N-acetyl-gamma-glutamyl-phosphate/LysW-gamma-L-alpha-aminoadipyl-6-phosphate reductase	210.28	183.67	234.59	13.03	9.57	5.32	136.89	118.91	130.01	44.74	61	45.1
2932132472	acetylglutamate/LysW-gamma-L-alpha-aminoadipate kinase	107.06	72.11	124.64	7.71	3.11	4.16	99.36	89.9	89.64	28.78	34.29	26.94
2932132473	acetylornithine/LysW-gamma-L-lysine aminotransferase	82.63	89.72	96.42	9.44	3.18	3.77	67.71	52.61	63.94	18.78	15.65	11.36
2932132474	Lrp/AsnC family leucine-responsive transcriptional regulator	110.36	80.8	107.61	5.9	14.9	18.58	143.19	139.89	146.59	57.79	44.87	48.48
2932132475	isopropylmalate/homocitrate/citramalate synthase	97.79	116.94	74.62	0	2.11	1.88	130.67	143.31	140.48	33.34	29.16	22.67
2932132476	alpha-aminoadipate carrier protein LysW	394.14	446.09	350.89	103.32	89.42	106.16	424.77	437.98	497.6	338.21	338.61	190.83
2932132477	[lysine-biosynthesis-protein LysW]--L-2-aminoadipate ligase	70.69	93.93	62.93	25	25.24	29.09	66.73	56.94	69.57	144.84	173.05	153.66
2932132478	LysW-gamma-L-lysine carboxypeptidase	95.64	60.33	96.06	7.71	18.92	16.84	74.34	76.48	84.42	49.34	60.18	52.76
2932132479	diphthine synthase	17.54	14.98	17.04	3.58	2.41	2.15	15.57	16.74	20.66	12.33	10.42	14.19
2932132480	cytidyltransferase-like protein	79.9	78.91	38.53	9.35	5.66	6.72	75.59	65.9	87.58	26.39	27.9	39.21
2932132481	riboflavin kinase	38.72	33.08	20.11	16.31	9.15	6.52	24.93	25.34	31.78	264.33	305.12	291.35
2932132482	DNA primase	574.97	583.92	632.64	77.02	76.67	90.69	353.14	325.76	388.92	892.32	854.02	876.69
2932132483	iron-sulfur cluster assembly protein	2301.49	2070.67	2754.31	5404.42	4386.84	4684.04	1632.02	1816.44	1684.63	6721.66	6791.06	6025.71
2932132484	predicted transcriptional regulator	9.35	11.98	22.2	10.51	3.54	3.15	22.4	27.62	24.73	47.3	34.51	39.16
2932132485	plastocyanin	171.25	170.66	124.22	23.75	14.39	32.03	213.23	299.14	224.71	70.64	65.52	62.25
2932132486	3-hydroxypropionyl-coenzyme A dehydratase	1290.41	1243.3	1224.88	53.69	31.21	67.29	1192.32	980.45	1038.48	209.62	201.06	202.97
2932132487	3-hydroxypropionyl-CoA synthetase (ADP-forming)	359.53	325.13	326.57	14.05	10.64	14.74	275.9	238.41	277.6	27	26.03	28.02
2932132488	GMP synthase (glutamine-hydrolysing)	9.68	14.47	5.75	5.44	3.66	4.89	18.59	17.27	14.08	20.63	14.29	24.7
2932132489	5S rRNA maturation endonuclease (ribonuclease M5)	8.76	22.44	46.78	9.84	3.31	17.69	8.71	19.86	16.98	17.42	12.93	19.48
2932132490	glutamate dehydrogenase	630.99	572.26	550.19	41.81	66.77	52.45	435.91	432.57	447.52	92.23	102.92	89.02
2932132491	DNA-binding transcriptional ArsR family regulator	17.24	18.41	5.12	9.69	3.26	5.81	11.3	11.46	12.54	16.66	8.18	21.44
2932132492	proteasome alpha subunit	442.35	467.45	560.26	23.91	18.97	39.92	326.41	336.66	384.02	63.49	74.51	65.64
2932132493	demethylmenaquinone methyltransferase/2-methoxy-6-polyprenyl-1,4-benzoquinol methylase	35.99	38.94	45.56	3.59	5.44	1.62	18.65	19.27	23.47	13.63	15.68	18.84
2932132494	MFS family permease	4.3	2.45	5.1	0	0	0	5.57	5.01	6.69	9.12	10.27	5.25
2932132495	nitrogen regulatory protein P-II 1	475.15	436.43	485.18	298.48	274.33	258.02	294.13	302.32	323.76	871.03	807.87	842.39
2932132496	sec-independent protein translocase protein TatA	43.18	77.87	68.35	64.69	68.94	64.62	37.73	32.23	44.83	63.8	81.94	74.09
2932132497	site-specific DNA-methyltransferase (adenine-specific)	42.61	12.74	10.12	0	0	1.43	19.45	15.09	16.52	6.54	4.04	8.36
2932132498	DEAD/DEAH box helicase domain-containing protein	13.19	17.46	16.43	43.94	40.38	39.06	18.11	14.65	14.64	16.71	15.98	16.56
2932132499	NAD(P)-dependent dehydrogenase (short-subunit alcohol dehydrogenase family)	155.38	161.65	115.86	47.74	57.24	60.36	136.28	158.19	161.17	96.22	84.41	90.19
2932132500	DNA topoisomerase-1	133.47	118.26	148.97	5.22	9.04	12.74	147.53	132.54	145.1	30.22	29.4	31.02
2932132502	serpin B	39.65	31.99	32.68	3.3	2.5	2.97	38.72	35.58	43.49	8.51	7.66	13.26
2932132503	predicted ArsR family transcriptional regulator	104.11	102.27	166.84	46.79	74.8	59.59	250.75	230.07	225.26	56.21	81.21	107.63
2932132504	DNA-binding HxlR family transcriptional regulator	21.22	3.63	10.08	38.15	6.42	20.01	27.24	24.24	29.18	38.11	47.43	44.43
2932132505	hypothetical protein	191.89	265.22	252.22	251.67	269.68	290.03	233.26	286.95	267.18	91.92	110.95	120.49
2932132506	DNA-binding MarR family transcriptional regulator	127.58	98.08	106.01	2.39	19.3	30.07	149.6	116.95	103.45	7.98	11.43	10.02
2932132507	hypothetical protein	29.99	10.25	14.24	22.46	40.82	44.42	18.43	17.29	33.83	85.89	65.75	92.61
2932132508	hypothetical protein	46.39	20.86	23.19	0	0	0	16.11	18.45	14.42	7.21	1.54	3.19
2932132509	hypothetical protein	8.76	0	0	0	0	0	5.54	6.37	4.63	1	5.54	0
2932132510	hypothetical protein	9.13	23.4	17.03	7.82	6.91	4.39	25.35	26.07	20	8.45	6.05	7.85
2932132511	hypothetical protein	0	5.24	14.56	0	0	4.13	4.99	7.21	7.56	0.7	2.59	3.21
2932132512	hypothetical protein	20.21	14.6	14.76	8.15	5.88	10.47	12.78	16.27	15.48	7.07	6.55	8.95
2932132513	hypothetical protein	53.83	122.63	165.08	63.84	162.84	120.83	7.7	11.93	11.86	42.83	43.51	31.7
2932132514	hypothetical protein	101.96	140.89	183.33	161.72	216.58	210.01	8	8.1	9.12	24.03	28.77	25.11
2932132515	hypothetical protein	151.47	143.25	224.75	8.1	28.64	36.43	7.33	12.87	3.34	13.53	5.7	7.08
2932132516	hypothetical protein	535.47	515.96	585.23	1931.9	2291.36	2299.64	224.26	277.83	249.2	1580.47	1675.47	1493.66
2932132517	predicted transcriptional regulator	39.62	43.51	33.59	154.71	143.37	255.32	55.75	66.53	69.33	482.42	492.77	508.77
2932132518	hypothetical protein	5.06	17.3	0	34.12	15.31	44.31	1.83	4.11	1.34	65.02	68.31	68.89
2932132519	hypothetical protein	11.91	3.39	14.14	20.81	0	18.71	12.2	12.78	13.64	173.7	177.43	132.98
2932132520	hypothetical protein	29.04	14.18	34.47	195.76	185.11	198.34	4.12	7.78	4.75	488.98	540.55	438.66
2932132521	hypothetical protein	30.18	33.14	40.94	548.89	629.19	650.21	15.97	19.91	23.56	1588.43	1408.72	1322.25
2932132522	hypothetical protein	257.5	282.8	253.26	611.65	589.76	564.75	161.57	204.08	212.68	936.53	772.45	847.2
2932132523	hypothetical protein	34.76	29.69	36.1	3.25	6.57	5.85	14.92	14.72	11.87	0.99	0.92	0
2932132524	hypothetical protein	42.66	43.73	16.88	0	6.45	3.83	33.42	39.09	31.33	7.11	8.99	8.19
2932132525	hypothetical protein	53.74	44.78	48.23	13.74	12.89	10.59	75.93	79.72	76.93	12.81	11.05	17.49
2932132526	hypothetical protein	130.25	149.7	101.2	17.74	30.45	38.27	149.39	148.09	146.52	46.56	39.94	38.43
2932132527	hypothetical protein	122.88	104.96	96.32	19.97	16.66	14.05	128.86	118.5	133.84	45.32	56.7	44.6
2932132528	peptidoglycan hydrolase CwlO-like protein	33.35	28.49	25.19	6.81	16.05	16.33	49.87	124.83	50.23	34.11	26.21	39.67
2932132529	hypothetical protein	11.84	8.09	0	7.09	1.79	4.78	1.93	2.85	1.67	6.46	10.48	4.96
2932132530	uncharacterized paraquat-inducible protein A	696.31	572.34	686.18	23571.7	22920.8	24787.5	439.91	530.28	411.05	41547.3	39364.9	38856.5
2932132531	hypothetical protein	849.94	703.21	639.14	1153.18	1164.36	1423.27	929.8	1075.92	964.39	4632.24	4196.43	3822.2
2932132532	predicted transcriptional regulator	99.15	125.2	143.28	122.69	107.58	101.6	82.98	102.32	103.34	130.82	147.23	134.26
2932132533	hypothetical protein	618.39	325.06	564.64	5344.12	5460.67	5195.26	1162.45	1437.72	1125.22	13710.6	13292	12725.5
2932132534	nitrate reductase NapAB chaperone NapD	578.71	413.86	487.25	6693.1	5857.25	6325.37	226.84	290.06	276.37	7123.39	6588.42	6660.46
2932132535	hypothetical protein	236.48	242.4	199.62	2550.52	2153.98	2441.6	132.03	155.48	157.01	3771.2	3842.31	3428.7
2932132536	hypothetical protein	34.1	29.13	36.8	99.84	100.8	114.8	26.33	26.03	38.52	1408.95	1405.8	1078.2
2932132537	nitrite reductase (NO-forming)	9833.39	9672.91	10152.3	5047.12	5605.65	6049.98	13289.9	14902.2	14921.6	11708.6	11536.5	11702
2932132538	hypothetical protein	39.73	30.17	36.68	0	0	2.97	5.59	12.73	10.89	14.05	9.31	9.24
2932132539	hypothetical protein	61.71	24.81	64.64	5.44	13.73	4.89	14.44	15.95	13.44	8.66	9.18	14.25
2932132540	predicted transcriptional regulator	58.43	22.18	30.82	38.9	54	61.2	22.88	23.99	26.32	56.07	36.95	40.77
2932132541	hypothetical protein	509.88	574.76	472.59	570.22	494.76	567.51	489	577.66	505.19	693.82	609.15	473.44
2932132542	cell division protein FtsX	3.97	10.17	9.42	8.92	9.01	10.69	3.95	4.11	2.8	9.02	7.53	9.35
2932132543	hypothetical protein	52.78	20.49	28.48	46.72	58.06	48.46	26.45	27.26	36.37	142.88	121.39	123.06
2932132544	choice-of-anchor C domain-containing protein	4017.15	4110	3495.75	112.97	131.17	118.49	7918.5	6797.77	6500.5	471.28	421.34	493.43
2932132545	putative oxidoreductase	0	6.69	0	23.45	17.76	7.91	0.71	2.19	0.69	26.24	12.38	11.27
2932132546	hypothetical protein	0	0	0	0	0	0	0	0.23	0	9.5	10.58	6.56
2932132547	hypothetical protein	11.5	0	0	0	0	0	0	0	0	0	2.42	6.02
2932132548	uncharacterized membrane protein	27.59	20.62	32.75	92.99	112.15	127.72	10.6	11.87	13.07	123.08	73.44	71.3
2932132549	DNA-binding Lrp family transcriptional regulator	31.83	24.17	12.6	5.3	10.7	2.38	20.14	22.18	20.26	18.09	35.05	24.99
2932132550	small multidrug resistance family-3 protein	4.52	7.73	0	0	0	0	4.5	5.82	10.76	4.63	8.58	3.55
2932132551	small multidrug resistance family-3 protein	0	0	0	0	0	0	2.27	2.81	2.65	5.13	3.17	1.31
2932132552	hypothetical protein	17.87	10.5	19.89	0	0.84	1.5	10.4	9.57	10.83	2.54	0.71	2.92
2932132553	predicted transcriptional regulator	81.63	80.88	85.26	24.45	34.57	30.78	91.18	89.29	79.71	50.1	59.2	73.49
2932132554	hypothetical protein	13.35	3.8	5.28	0	0	11.99	18.1	11.71	12.55	26.81	30.96	17.47
2932132555	hypothetical protein	12.97	24.17	16.79	2.65	1.78	1.59	16.94	14.03	13.51	10.99	12.18	12.34
2932132556	hypothetical protein	46.6	55.73	61.96	12.57	11.28	7.53	90.81	67.1	66.7	17.59	33.41	31.22
2932132557	hypothetical protein	0	9.43	26.2	16.53	33.38	0	12.97	10.19	10.7	11.29	6.98	5.78
2932132558	hypothetical protein	12.83	0	30.46	96.11	232.9	172.81	24.35	20.47	7.92	504.63	446.39	560.85
2932132559	hypothetical protein	0	14.28	0	112.71	12.64	33.78	18.13	13.1	17.68	146.33	137.48	78.77
2932132560	hypothetical protein	7.69	3.28	2.28	1.44	5.82	3.88	5.91	6.73	9.32	33.21	34.05	33.71
2932132561	hypothetical protein	17.88	4.36	15.16	0	0	0	21.7	22.74	20.71	10.74	5.92	2.67
2932132562	proline dehydrogenase	17.07	25.92	24.76	17.04	5.74	11.49	30.85	31.05	34.76	45.26	35.58	38.71
2932132563	1-pyrroline-5-carboxylate dehydrogenase	32.64	26.09	35	16.56	13.54	17.73	22.08	23.96	24.97	26.57	25.98	20.39
2932132564	agmatinase	29.14	23.24	29.98	20.37	20.57	28.78	14.22	22.62	17.12	17	18.02	23.9
2932132565	hypothetical protein	62.64	94.27	60.19	4.47	13.53	22.09	106.21	192.77	105.67	17.97	16.35	18.73
2932132566	DNA-binding Lrp family transcriptional regulator	18.86	36.26	33.59	14.13	28.53	3.18	9.8	14.12	14.96	12.86	11.93	12.34
2932132567	rhodanese-related sulfurtransferase	8.9	20.91	7.92	3.33	1.68	1.5	6.64	9.59	10.39	3.29	4.69	7.57
2932132568	uncharacterized protein (DUF302 family)	8.24	0	14.66	9.25	0	8.32	7.82	7.49	5.08	21.06	19.1	11.85
2932132569	hypothetical protein	49.62	61.04	44.77	25.27	18.01	22.72	121.8	112.56	128.75	26.39	28.04	26.49
2932132570	hypothetical protein	18.39	11.78	10.92	24.11	31.3	37.15	7.48	6.95	5.67	26.65	21.33	14.44
2932132571	hypothetical protein	196.68	126	175.1	12.28	49.58	69.9	48.39	64.07	49.11	31.67	31.1	12.87
2932132572	hypothetical protein	3.91	0	4.65	0	2.96	5.27	1.41	2.41	1.72	64.49	62.7	71.69
2932132573	hypothetical protein	0	0	0	37.57	30.35	27.02	2.72	0.84	1.77	101.48	90.95	63.02
2932132574	ketosteroid isomerase-like protein	21.39	14.62	35.54	6.41	9.7	14.4	14.3	17.72	19.98	61.26	74.85	83.96
2932132575	hypothetical protein	0	11.69	10.83	6.83	10.35	12.28	7.83	10.98	14.07	24.36	25.96	19.1
2932132576	hypothetical protein	55.85	43.89	23.87	35.14	37.17	46.63	44.01	58.53	56.11	86.33	83.36	74.25
2932132577	hypothetical protein	5.57	14.28	6.62	8.35	33.72	7.51	8.56	12.01	6.88	20.9	16.45	18.96
2932132578	hypothetical protein	0	0	0	0	0	0	0.96	0.59	0	13.27	4.47	2.78
2932132579	glutamine synthetase	44.65	41.07	40.77	16.29	25.11	26.98	47.59	73.57	54.28	39.68	45.13	44.04
2932132580	hypothetical protein	329.54	209.48	327.49	28.7	46.36	25.8	146.83	134.5	157.38	17.42	14.54	6.02
2932132581	DNA-directed RNA polymerase subunit M/transcription elongation factor TFIIS	8.11	0	9.63	30.39	24.55	27.32	0.73	3.41	2.15	60.87	66.72	57.34
2932132582	hypothetical protein	0	7.79	10.83	23.91	31.04	24.57	2.88	4.98	0.8	184	141.33	138.44
2932132583	recombinational DNA repair protein RecR	50.93	50.76	40.31	6.36	6.42	0	65.98	66.06	92.02	29.91	39.37	28.88
2932132584	hypothetical protein	72.6	161.25	34.47	0	10.98	0	68.24	65.03	143.33	11.55	55.11	15.2
2932132585	hypothetical protein	11.04	37.71	0	0	0	22.29	26.93	35.83	39.88	6.27	16.29	2.89
2932132586	nitroreductase	47.83	56.91	48.67	14.07	7.75	18.4	45.55	48.44	35.98	30.09	36.02	36.21
2932132587	predicted transcriptional regulator	18.6	58.26	36.8	20.12	26.57	20.87	48.37	52.81	56.83	57.78	57.95	56.25
2932132588	DEAD/DEAH box helicase domain-containing protein	7.48	1.6	4.44	0.47	0.47	0.42	4.4	4.29	5	2.41	2.63	1.96
2932132589	two-component system chemotaxis response regulator CheY	78.24	70.35	58.66	0	12.46	0	35.35	64.43	66.78	4.68	4.34	1.08
2932132590	5'-nucleotidase/UDP-sugar diphosphatase	4.37	5.6	2.59	0	1.65	1.47	4.94	3.24	5.49	5.34	5.76	5.15
2932132591	hypothetical protein	6.2	5.3	7.36	88.23	173.48	183.69	2.8	5.55	6.56	156.43	120.25	92.49
2932132592	hypothetical protein	19.36	24.81	11.49	152.26	226.94	234.66	25.37	39.83	27.3	236.55	208.17	331.89
2932132593	transcription initiation factor TFIIB	168.1	206.02	195.19	60.21	88.43	60.28	193.53	155.63	200.97	183.99	186.83	174.53
2932132594	hypothetical protein	73.32	115.36	151.15	95.37	122.56	70.15	81.6	74.2	91.14	117.53	117.96	99.98
2932132595	prohibitin 2	800.87	849.39	843.75	658.66	618.68	522.49	275.83	330.19	421.98	185.31	170.46	156.44
2932132596	hypothetical protein	5.52	28.28	45.85	45.46	50.07	44.59	20.94	22.55	28.21	149.26	140.76	122.75
2932132597	hypothetical protein	38.05	24.38	45.17	7.13	21.58	19.22	16.34	21.3	23.48	12.98	28.08	14.94
2932132598	hypothetical protein	26.57	33.17	43.67	24.49	29.36	24.77	47.1	50.63	45.93	60.62	66.35	51.35
2932132599	hypothetical protein	13.71	5.86	0	2.57	7.78	13.85	10.22	10.74	9.97	13.63	13.01	13.45
2932132600	uncharacterized protein YbaR (Trm112 family)	9.51	11.38	6.78	0	7.19	1.28	12.73	8.84	11.4	5.62	8.02	6.97
2932132601	hypothetical protein	36.05	42.63	74.06	2.08	2.1	1.87	27.69	22.59	27.86	3.15	6.43	4.72
2932132602	regulator of sirC expression with transglutaminase-like and TPR domain	12.13	27.62	12	1.51	1.53	0	8.22	8.15	13.72	7.12	6.39	3.7
2932132603	cell division protein FtsB	96.81	99.23	160.87	181.26	131.77	195.55	142.61	88.88	108.35	469.8	389.82	504.17
2932132604	hypothetical protein	653.98	785.57	861.19	474.51	479.1	509.16	654.75	639.82	802.41	744.44	626.91	620.43
2932132606	Icc protein	35.46	15.14	26.3	11.62	21.79	31.34	24.83	24.5	25.59	21.41	17.75	31.32
2932132607	isocitrate dehydrogenase (NAD+)	182.86	183.6	188.5	26.43	26.69	16.2	168.02	140.26	161.59	52.87	59.86	44.08
2932132608	release factor glutamine methyltransferase	6.13	7.86	0	2.3	0	0	7.76	6.95	7.29	26.48	29.08	26.48
2932132609	16S rRNA (adenine1518-N6/adenine1519-N6)-dimethyltransferase	2.34	2	2.78	12.26	5.3	14.17	2.11	2.29	1.85	63.25	51.76	58.13
2932132610	putative nucleotide binding protein	26.28	54.87	34.66	39.36	48.57	35.39	34.3	36.28	36.54	408.8	414.24	414.13
2932132611	DNA-directed RNA polymerase subunit F	597.35	583.77	582.88	140.29	103.36	119.3	552.21	525.27	629.53	785.36	811.13	845.26
2932132612	large subunit ribosomal protein L21e	1092.55	1315.04	1165.88	74.39	104.32	74.31	1685.05	1332.29	1741.48	510.49	523.5	553.09
2932132613	23S rRNA (adenine2503-C2)-methyltransferase	32.92	53.56	68.85	18.79	17.78	23.22	29.18	27.6	27.91	153.76	139.47	146.05
2932132614	DNA repair protein RadA	452.5	454.38	478.19	654.45	623.25	709.67	434.59	468.15	438.68	1346.5	1373.27	1307.48
2932132615	small subunit ribosomal protein S30e	949.81	718.6	773.1	1869.92	2271.12	2174.47	1135.53	1014.31	1228.53	5694.64	5227.36	4557.19
2932132616	radical SAM superfamily enzyme YgiQ (UPF0313 family)	218.8	257.39	247.19	14.37	22.5	26.49	171.63	151.44	192.83	23.78	19.83	21.1
2932132617	dihydroorotate dehydrogenase electron transfer subunit	42.76	48.7	48.34	3.05	6.16	1.37	38.28	31.57	28.53	6.48	8.16	9.06
2932132618	dihydroorotate dehydrogenase (NAD+) catalytic subunit	32.97	28.16	30.9	1.3	3.94	5.84	26.5	19.96	27.07	7.49	10.24	4.54
2932132619	nucleolar protein 56	117.4	98.28	112.88	11.43	12.43	17.39	69.71	56.42	64.67	20.95	22.03	12.9
2932132620	fibrillarin-like pre-rRNA processing protein	11.64	15.91	16.58	6.98	3.52	4.7	22.51	18.96	22.16	10.06	11.78	12.8
2932132621	ribonuclease HII	15.99	25.05	25.31	0	0	0	10.6	9.4	14.57	3.94	3.93	3.49
2932132622	tRNA (guanine26-N2/guanine27-N2)-dimethyltransferase	14.11	7.23	5.03	8.46	4.27	3.8	18.49	19.32	22.01	14.6	17.55	6.65
2932132623	23S rRNA (uridine2552-2'-O)-methyltransferase	25.08	26.19	39.7	10.44	8.43	16.89	19.39	17.16	21.86	30.41	26.44	27.71
2932132624	DNA-binding MarR family transcriptional regulator	189.61	178.35	161.85	15.96	29	41.6	211.99	197.92	223.06	87.65	100.61	118.76
2932132625	hypothetical protein	50.16	58.15	42.53	5.37	5.42	2.41	37.24	38.01	35.68	19.14	12.84	13.13
2932132626	predicted ATP-dependent endonuclease of OLD family	67.99	80.36	91.96	2.96	8.37	11.18	69.94	64.61	69.18	8.09	9.67	10.55
2932132627	5-hydroxyisourate hydrolase-like protein (transthyretin family)	163.98	119.49	112.55	42.49	60.54	60.18	115.75	116.1	116.1	79.14	83.89	71.19
2932132628	adenine phosphoribosyltransferase	54.86	82.69	103.42	4.83	26.84	26.07	88.65	66.21	80.2	81.42	74.15	93.74
2932132629	5'-methylthioadenosine phosphorylase	102.42	112.48	86.84	26.61	20.55	30.96	96.71	80.97	96.53	110.94	105.76	110.5
2932132630	hypothetical protein	11.62	9.92	6.89	0	4.39	0	2.62	2.11	1.02	13.86	13.47	7.6
2932132631	hypothetical protein	186.7	216.18	196.99	18.64	3.14	19.56	48.37	36.23	42.05	7.54	10.5	6.51
2932132632	predicted transcriptional regulator	37.41	15.98	16.65	0	0	0	8.87	9.82	20.19	8.5	6.9	2.45
2932132633	hypothetical protein	28.3	6.04	25.19	0	0	0	9.59	5.54	12.47	4.82	1.49	0
2932132634	HSP20 family protein	329.14	294.93	256.63	45.92	61.01	58.67	118.11	139.82	159.26	42.54	36.06	43.07
2932132635	DNA topoisomerase-6 subunit A	71.01	73.29	89.56	6.65	10.07	11.95	53.75	57.85	59.58	15.8	22.77	19.75
2932132636	DNA topoisomerase-6 subunit B	82.11	75.41	91.17	4.63	6.68	4.16	57.45	57.7	63.18	10.34	8.93	7.86
2932132637	ribosomal RNA assembly protein	26	41.95	75.44	2.16	0	7.78	20.37	18.52	16.55	11.49	12.79	1.51
2932132638	RIO kinase 1	6.02	6.86	9.53	1.5	0	1.35	2.72	4.27	4.42	3.19	0.42	2.1
2932132639	hypothetical protein	5.57	14.28	0	0	0	3.75	5.04	5.3	6.88	6.97	10.58	1.46
2932132640	translation initiation factor 2 subunit 2	140.88	227.31	148.65	29.31	5.92	34.26	32.54	31.44	34.49	19.57	18.15	33.8
2932132641	hypothetical protein	1525.54	1561.89	1836.53	429.49	564.56	480.83	1226.17	1723.78	1533.31	504.17	364.97	331.29
2932132642	thiaminase	72.69	104.43	62.75	14.85	17.49	4.45	33.74	28.86	35.82	21.03	22.29	32.86
2932132643	putative membrane protein	30.33	35.78	41.15	35.7	43.69	36.96	30.03	28.71	30.68	76.01	70.04	49.9
2932132644	tritrans,polycis-undecaprenyl-diphosphate synthase [geranylgeranyl-diphosphate specific]	24.62	24.53	19.48	6.15	13.96	12.43	10.75	12.52	15.91	26.34	24.65	24.69
2932132645	bis(5'-nucleosidyl)-tetraphosphatase	19.71	26.93	32.75	2.95	0	5.31	35.98	35.74	36.82	34.49	27.42	18.57
2932132646	orotidine-5'-phosphate decarboxylase	20.11	24.81	26.52	8.37	11.83	18.05	26.65	19.45	27.17	30.47	22.61	29.82
2932132647	hypothetical protein	72.29	84.39	91.53	19.85	36.44	47.05	113.67	91.39	116.59	51.49	41.66	47.3
2932132648	adenylosuccinate synthase	61.13	29.64	52.95	3.71	3.75	3.34	30.91	22.29	29.56	7.51	5.57	6.49
2932132649	hypothetical protein	7.17	6.12	8.51	0	0	0	5.83	4.81	9.16	1.22	5.29	4.69
2932132650	Fe-S cluster biosynthesis and repair protein YggX	50.67	86.57	60.15	0	8.52	3.79	74.8	44.6	49.13	37.76	43.92	35.37
2932132651	hypothetical protein	23.65	26.93	0	5.9	17.88	5.31	2.85	4.41	2.78	8.06	3.32	2.06
2932132652	hypothetical protein	12.89	8.81	12.24	7.72	0	3.47	7.69	7.15	5.45	3.52	2.72	3.37
2932132653	predicted transcriptional regulator	57.48	29.46	122.81	137.76	126.05	92.89	35.32	63.87	43.06	41.16	35.14	42.12
2932132654	L-threonylcarbamoyladenylate synthase	0	2.37	6.58	4.15	2.1	11.2	2.51	2.64	6.84	11.35	12.28	14.51
2932132655	tRNA acetyltransferase TAN1	12.68	0	3.76	2.38	0	2.14	7.45	7.9	9.22	14.78	8.69	20.75
2932132656	molybdopterin converting factor small subunit/tRNA threonylcarbamoyladenosine modification (KEOPS) complex Cgi121 subunit	2.14	3.65	5.08	0	4.85	0	3.48	3.35	5.84	11.91	4.06	8.4
2932132657	small subunit ribosomal protein S17e	334.42	399.93	550.78	25.05	60.06	39.41	317.72	261.04	320.52	38.01	21.15	39.38
2932132658	TatD DNase family protein	18.19	10.36	19.19	0	0	1.36	10.78	9.39	14.43	2.53	3.84	6.88
2932132659	histone H3/H4	22.37	6.37	17.7	61.43	90.22	60.25	10.11	11.48	8.54	44.92	36.16	27.32
2932132660	plastocyanin	72.5	37.84	66.93	12.07	15.23	2.71	35.31	36.98	50.05	23.35	24.63	17.92
2932132661	hypothetical protein	16.06	37.93	24.67	12.74	9.29	17.18	28.52	30.73	30.31	12.35	10.76	9.15
2932132662	hypothetical protein	56.8	62.38	28.9	36.47	18.41	5.46	38.13	30.89	44.34	35.05	54.74	42.47
2932132663	hypothetical protein	19.61	11.96	23.27	2.1	12.71	13.2	18.23	12.94	15.06	24.51	30.71	24.92
2932132664	predicted transcriptional regulator	420.17	441.07	552.83	621.81	593.39	715.83	401.23	411.49	420.28	1766.35	1639.33	1770.01
2932132665	NADH:ubiquinone oxidoreductase subunit 3 (subunit A)	0	19.92	9.23	0	0	10.47	11.24	6.53	8.9	12.37	11.47	8.14
2932132666	hypothetical protein	35.03	22.44	31.19	131.2	39.74	112.05	6.33	6.62	8.49	678.9	592.74	561.59
2932132667	hypothetical protein	25.66	109.61	45.7	19.22	29.11	8.64	26.67	45.62	36.19	224.6	162.33	194.79
2932132669	phosphomannomutase	17.84	20.68	16.64	3.82	2.89	4.29	13.47	13.66	12.24	43.74	42.45	30.35
2932132670	thiamine-monophosphate kinase	5.22	8.92	12.4	5.21	0	1.17	14	14.03	13.04	8.7	10.64	13.67
2932132671	hypothetical protein	56.73	83.7	110.18	88.84	70.2	65.98	53.6	59.18	64.08	143.01	126.12	109.32
2932132672	small subunit ribosomal protein S11	620.36	641.47	445.7	34.24	34.57	17.59	263.8	237.62	277.4	22.64	31.66	31.62
2932132673	hypothetical protein	15.92	9.06	6.3	0	0	0	7.67	7.72	6.55	1.21	3.36	0
2932132674	DNA-binding TFAR19-related protein (PDSD5 family)	7.88	16.83	14.04	2.95	0	0	6.41	5.63	5.91	3.14	3.32	0
2932132675	tRNA-splicing ligase RtcB	44.55	53.67	70.52	4.28	2.59	2.31	38.92	28.11	35.54	6.49	4.34	5.68
2932132676	hypothetical protein	131.77	105.52	136.86	92.53	186.84	149.73	88.57	107.42	93.63	113.26	112.86	103.46
2932132677	hypothetical protein	152.62	70.2	27.87	219.83	204.2	166.01	74.27	76.9	78.64	583.11	519.79	473.17
2932132678	nucleotide-binding universal stress UspA family protein	3.89	19.92	4.61	2.91	0	0	12.64	26.32	12.33	13.25	10.65	19.32
2932132679	CBS domain-containing protein	35.83	30.61	38.28	2.68	5.42	2.41	16.19	43.23	19.58	20.77	16.62	8.44
2932132680	hypothetical protein	14.91	12.74	0	0	0	0	3.37	6.26	1.97	5.93	6.29	1.95
2932132681	adenylosuccinate lyase	60.64	42.47	46.07	37.24	33.02	44.1	52.94	48.27	43.71	34.18	39.89	38.09
2932132682	asparagine synthase (glutamine-hydrolysing)	0	0	2.6	0	0	0	3.56	2.27	2.32	2.99	0.92	2.87
2932132683	4a-hydroxytetrahydrobiopterin dehydratase	35.6	60.82	63.39	13.33	0	0	19.3	35.04	36.6	7.42	3.75	4.66
2932132684	6-pyruvoyltetrahydropterin/6-carboxytetrahydropterin synthase	52.74	62.38	101.14	6.08	9.2	8.2	94.24	69.84	91.72	31.59	27.37	26.55
2932132685	valyl-tRNA synthetase	29.27	25.61	32.2	4.28	0	2.4	33.16	25.58	32.59	16.15	15.5	14.95
2932132686	hypothetical protein	35.99	32.79	22.78	7.19	3.63	4.85	19.73	26.73	27.06	12.82	15.17	14.44
2932132687	flagellar motor protein MotB	34.49	33.3	28.48	25.83	31.75	46.44	23.99	28.2	24.18	43.29	42.36	51.8
2932132688	5'-phosphate synthase pdxT subunit	66.97	66.35	76.31	40.12	32.41	34.27	41.64	43.79	41.55	69.72	62.68	82.72
2932132689	pyridoxal 5'-phosphate synthase pdxS subunit	112.75	140.09	146	46.06	27.13	39.11	69.48	64.51	70.31	67.57	57.27	47.84
2932132690	hypothetical protein	34.1	23.83	25.76	11.61	7.03	6.26	11.21	13.19	15.3	18.32	12.42	12.98
2932132692	aconitate hydratase	116.21	128.6	151.82	26.27	20.45	25.1	111.23	95.41	110.92	58.81	65.79	57
2932132693	hypothetical protein	101.99	87.12	93.13	17.63	7.91	17.61	102.81	93.84	102.33	71.93	70.57	76.65
2932132694	hypothetical protein	17.33	14.81	30.86	25.97	13.11	11.67	4.18	6.15	8.66	35.13	23.14	22.68
2932132695	DNA-binding Lrp family transcriptional regulator	744.92	913.22	1064.35	268.63	266.02	213.64	408.92	414.31	446.19	154.43	123.6	129.97
2932132696	predicted RNA-binding protein with PUA-like domain	51.24	53.87	37.43	8.86	5.96	5.31	24.22	27.14	20.15	15.23	13.3	15.47
2932132697	uncharacterized membrane protein	6.27	0	0	0	0	4.22	0	1.4	1.66	4.28	1.32	1.64
2932132698	phenylalanyl-tRNA synthetase beta chain	32.22	43.01	27.49	0.75	1.52	1.36	28.3	25.25	32.21	4.46	5.31	4.48
2932132699	phenylalanyl-tRNA synthetase alpha chain	21.45	27.49	18.39	0	0	0	16.48	16.08	16.81	3.93	2.26	2.5
2932132700	tryptophanyl-tRNA synthetase	29.75	26.68	28.25	6.68	1.12	2	20.83	16.4	18.48	4.9	3.76	1.95
2932132701	hypothetical protein	58.7	40.11	41.81	0	8.88	7.91	21.22	23.99	25.35	3.34	0	0
2932132702	CxxC-x17-CxxC domain-containing protein	48.45	96.57	108.63	14.11	32.57	18.12	43.79	28.78	43.17	39.77	39.72	56.35
2932132703	CxxC-x17-CxxC domain-containing protein	114.66	61.21	119.09	32.2	16.26	9.65	55.7	45.93	49.89	39.09	39.28	41.26
2932132704	hypothetical protein	10.03	29.99	35.73	22.54	26.55	6.76	36.27	26.96	40.23	15.96	37.02	15.75
2932132705	pantetheine-phosphate adenylyltransferase	13.88	5.93	0	2.6	2.62	0	3.45	3.5	3.67	6.31	15.36	9.08
2932132706	hypothetical protein	59.21	40.46	67.47	10.64	16.12	14.35	56.72	51.64	58.86	16.96	10.48	15.49
2932132707	hypothetical protein	37.2	64.88	44.16	37.15	71.5	59.49	50.71	70.72	49.45	108.34	119.6	100.6
2932132708	hypothetical protein	162.29	318.85	211.91	36.47	12.27	32.78	381.35	369.77	354.72	97.76	106.07	84.95
2932132710	peroxiredoxin	193.87	157.96	208.89	8.94	40.6	20.08	110.79	103.52	132.49	53.9	42.13	42.15
2932132712	DNA-binding transcriptional regulator YhcF (GntR family)	11.11	6.33	17.58	1.39	2.8	3.74	16.06	17.52	18.6	6.94	11.32	9.69
2932132713	CheY-like chemotaxis protein	12.17	20.79	14.45	0	0	0	26.77	25.44	31.11	4.15	11.12	4.25
2932132714	hypothetical protein	239.54	215.57	213.25	342.8	307.3	440.67	154.24	185.7	158.71	302.39	308.42	334.72
2932132717	DNA adenine methylase	38.32	45.82	63.68	18.65	31.88	32.25	30.65	29.76	40.86	65.76	72.71	64.68
2932132718	methane/ammonia monooxygenase subunit A	27203.1	24079.6	23724.4	1317.92	1526.84	1734.46	29958.7	30325.8	28964.6	5533.57	5435.49	4469.38
2932132719	hypothetical protein	9239.11	8830.82	9732.79	1673.61	1389.8	1519.97	7676.01	7342.38	7610.96	6200.91	5522.45	5098.5
2932132720	methane/ammonia monooxygenase subunit C	25288.5	24409.4	23659.7	94807.9	104201	105933	9899.92	10651.2	9010.72	43811.4	37597.2	31695.6
2932132721	methane/ammonia monooxygenase subunit B	24795.8	21989.3	20514.9	1500.85	1677.92	1808.85	40544	37934.1	38285.7	9323.92	9263.17	7440.14
2932132722	hypothetical protein	21.02	8.98	0	70.85	23.84	17.69	2.85	4.71	9.26	186.95	169.51	143.03
2932132723	hypothetical protein	93.52	114.51	74.01	18.68	11.79	4.2	111.29	105.93	114.02	175.74	165.63	137.07
2932132724	hypothetical protein	12979.4	12998.5	12204.6	794.41	510.01	681.17	13147.5	13952.5	13037.5	4631.08	4216.43	3743.42
2932132725	hypothetical protein	5925.56	4645.46	5829.98	573.38	499.99	562.34	544.51	447.07	438.56	453.12	482.1	417.62
2932132726	small subunit ribosomal protein S15	941.73	967.82	807.82	214.9	258.72	213.02	808.53	745.58	868.88	660.17	613.46	751.89
2932132727	single-stranded-DNA-specific exonuclease	73.34	83.53	64.95	47.95	35.21	52.52	65.33	62.17	62.07	214.34	178.92	202.6
2932132728	soluble cytochrome b562	0	11.64	16.17	5.1	5.15	9.17	4.31	3.62	6.6	24.78	34.47	24.96
2932132729	seryl-tRNA synthetase	49.69	52.5	46.56	16.65	21.75	22.01	30.37	31.44	35.03	32.69	31.43	34.9
2932132730	small subunit ribosomal protein S3Ae	329.99	367.37	356.39	12.16	14.32	10.93	245.19	192.15	258.17	21.83	22.81	16.99
2932132731	RNA binding exosome subunit	0	3.3	9.16	2.89	0	5.2	14.65	11.34	11.22	19.74	32.54	21.21
2932132732	digeranylgeranylglycerophospholipid reductase	289.52	270.58	300.54	5.95	10.3	13.76	241.13	232.06	279.98	36.91	38.06	33.58
2932132733	nitric oxide reductase NorQ protein	150.67	212.27	199.75	20.52	28.11	19.76	126.44	150.67	195.04	41.81	31.76	39.43
2932132734	hypothetical protein	33.89	28.95	25.14	3.97	5.61	7.84	12.16	16.57	23.43	5.78	4.91	9.42
2932132735	cysteine synthase A	70.44	71.11	74.75	6.4	12.11	10.78	41.19	33.4	38.85	13.34	9.9	14.52
2932132736	predicted transcriptional regulator	0	0	0	0	0	4.89	5.58	4.47	5.44	7.43	8.42	8.55
2932132737	transcription initiation factor TFIID TATA-box-binding protein	129.14	100.29	121.94	2.2	6.66	3.95	126	103.35	136.58	20.35	20.42	20.74
2932132738	hypothetical protein	0	12.74	17.7	0	0	0	10.78	6.47	4.6	2.54	4.72	1.95
2932132739	hypothetical protein	25.34	45.69	10.03	16.87	19.16	17.06	20.1	23.8	18.36	18.56	17.81	19.89
2932132740	hypothetical protein	85.62	69.08	115.75	92.63	43.17	100.89	113.28	113.24	121.58	524.15	473.35	555.85
2932132741	hypothetical protein	45.23	30.91	0	142.28	102.61	79.18	30.25	35.95	44.64	316.65	310.86	303.02
2932132742	nitrogen regulatory protein P-II 1	1602.14	1509.12	1625.98	242.89	358.72	309.62	1006.99	960.84	1060.07	213.45	224.5	160.88
2932132743	DNA-binding Lrp family transcriptional regulator	827.69	671.66	753.24	2019.9	2712.35	2930.58	383.36	423.19	449.23	3470.44	3476.9	3539.84
2932132744	tRNA-dihydrouridine synthase B	22.35	24.96	16.32	3.86	2.6	8.1	16.62	18.33	20.3	22.27	19.93	12.15
2932132745	hypothetical protein	400.89	395.82	395.34	25.69	27.09	31.82	284.26	289.42	289.1	53.1	53.99	48.27
2932132746	hypothetical protein	532.74	583.97	502.1	59.37	44.38	48.24	492	479.2	482.15	91.04	78.73	82.78
2932132747	hypothetical protein	822.25	840.52	805.02	86.01	70.92	94.26	682.68	696.47	696.83	168.68	154.73	149.21
2932132748	tRNA wybutosine-synthesizing protein 1	83.65	94.82	116.48	1.2	7.3	6.5	99.74	89.47	101.94	9.51	13.23	6.32
2932132749	XTP/dITP diphosphohydrolase	0	2.53	0	0	0	0	2.14	4.57	6.27	4.72	1.25	1.55
2932132750	TP53 regulating kinase-like protein	13.33	9.11	18.99	0	2.02	3.59	4.34	6.27	4.93	5.76	4.5	6.98
2932132751	hypothetical protein	40.5	21.62	48.07	41.71	22.97	23.86	17.84	16.44	26.32	67.89	73.64	84.79
2932132752	N6-L-threonylcarbamoyladenine synthase	21.87	14.37	23.96	0	1.27	0	17.79	15.59	17.5	6.88	9.58	7.92
2932132753	ribosome-binding ATPase YchF (GTP1/OBG family)	40.41	34.52	52.93	1.04	1.05	2.81	23.05	23.52	23.46	16.31	12.04	10.94
2932132754	adenylate kinase	6.03	2.58	14.32	4.52	18.24	16.24	4.09	5.15	5.85	11.31	15.89	12.63
2932132755	7-cyano-7-deazaguanine tRNA-ribosyltransferase	44.89	44.89	46.78	1.64	0.83	5.9	46.7	36.28	46.8	15.68	15	12.61
2932132756	formate hydrogenlyase subunit 6/NADH:ubiquinone oxidoreductase subunit I	30627.2	30030.5	31653.4	9505.41	10630.4	11253.1	28575	31484.7	32185.6	13780.9	13176.7	8598.81
2932132757	hypothetical protein	12971	15673.7	14668	1158.34	1110.8	973.35	10000.4	8583.94	9190.59	1847.85	1597.53	1645.46
2932132758	putative mRNA 3-end processing factor	43.15	49.14	48.12	1.96	1.98	4.4	34.74	29.13	39.07	5.65	5.24	7.53
2932132759	N-glycosylase/DNA lyase	5.89	5.03	2.33	0	0	2.64	2.84	2.91	3.46	6.03	5.38	6.17
2932132761	hypothetical protein	42.45	60.43	72.78	0	0	3.18	29.41	20.2	35.75	17.69	34.8	25.92
2932132762	hypothetical protein	551.79	416.25	480.61	61.72	108.39	229.2	102.33	95.18	107.37	41.54	37.77	50.64
2932132763	ubiquinol-cytochrome c reductase cytochrome b subunit	478.78	462.43	505.17	124.22	164.07	195.96	447.87	442.74	460.29	122.58	130.41	132.67
2932132764	rieske iron-sulfur protein	275.9	368.67	385.86	71.61	142.54	150.83	295.51	262.49	285.53	244.03	290.83	226.62
2932132765	subtilisin family serine protease	32.56	33.38	30.4	7.15	6.57	9.94	33.98	36.52	36.23	11.55	10.71	10.91
2932132766	hypothetical protein	80.04	53.83	58.63	11.48	9.02	10.32	63.87	74.89	80.15	25.94	26.93	26.3
2932132767	hypothetical protein	166758	175754	163584	114489	135983	139039	267578	250293	240720	228969	231380	333639
2932132768	molybdopterin/thiamine biosynthesis adenylyltransferase/molybdopterin converting factor small subunit	54.68	55.2	87.04	2.79	3.76	0.84	31.11	25.19	26.83	3.53	1.31	3.25
2932132769	threonine synthase	145.63	162.06	130.05	7	14.15	4.5	152.02	122.18	137.77	16.86	18.59	15.39
2932132770	hypothetical protein	37.17	83.03	44.12	21.41	38.92	13.48	51.68	56.74	65.01	37.37	39.18	35.92
2932132771	phosphoribosyl-AMP cyclohydrolase	130.42	124.26	89.32	11.27	18.97	27.02	8.61	7.02	9.28	1.71	1.06	1.31
2932132772	cyclase	6.18	7.03	7.33	4.63	7.79	0	6.33	5.42	6.71	4.91	1.74	4.85
2932132773	phosphoribosylformimino-5-aminoimidazole carboxamide ribotide isomerase	0	5.99	8.33	0	1.77	9.45	9.72	9.1	6.8	2.13	6.41	5.51
2932132774	glutamine amidotransferase	8.19	14	16.21	0	2.07	1.84	21.48	19.34	25.04	8.07	14.4	10.72
2932132775	imidazoleglycerol-phosphate dehydratase	95.72	81.76	73.52	35.85	36.19	47.39	70.99	62.57	75.18	127.67	121.08	117.89
2932132776	phosphoglycolate phosphatase-like HAD superfamily hydrolase	1.7	1.45	4.03	1.27	0	0	6.29	5.99	5.09	6.56	3.58	1.33
2932132777	histidinol-phosphate aminotransferase	23.18	21.12	36.69	2.32	8.18	2.08	29.61	22.02	24.66	5.8	8.47	2.83
2932132778	histidinol dehydrogenase	13.01	13.34	9.27	2.92	2.95	4.38	15.76	17.3	16.4	6.95	6.31	9.88
2932132779	ATP phosphoribosyltransferase	52.47	62.17	50.23	10.14	7.68	18.24	52.16	42.97	57.28	22.51	17.13	28.35
2932132780	hydroxymethylglutaryl-CoA reductase	40.82	33.75	39.08	1.97	6.97	9.75	29.04	26.21	28.09	7.18	6.39	7.24
2932132781	glucose/arabinose dehydrogenase	37.9	18.13	10.8	3.41	0	5.1	18.77	14.81	18.3	6.37	4.47	5.95
2932132783	tRNA(Ile2)-agmatinylcytidine synthase	3.74	10.64	8.87	4.66	3.77	3.35	10.13	8.02	8.34	5.95	8.14	4.89
2932132784	2-(3-amino-3-carboxypropyl)histidine synthase	31.58	34.07	21.7	3.73	1.26	1.12	16.37	11.58	16.41	5.86	8.76	9.57
2932132785	tetratricopeptide (TPR) repeat protein	0	0	3.27	0	0	0	2.74	4.4	5.35	7.53	6.4	7.22
2932132786	alcohol dehydrogenase	38.9	40.61	37.62	15.11	6.54	14.55	32.55	31.13	33.14	25.05	25.21	23
2932132787	exosome complex component CSL4	290.89	322.77	259.86	44.92	36.29	72.69	305.99	259.46	318.22	213.36	202.32	187.58
2932132788	prephenate dehydratase	12.17	8.66	19.26	9.12	9.2	10.93	14.67	11.47	15.38	44.5	36.78	38.23
2932132789	hypothetical protein	449.22	507.6	461.85	50.34	58.85	78.6	215.78	262.66	298.33	70.35	46.23	68.5
2932132790	IMP dehydrogenase	178.15	185.77	168.9	13.86	7.87	16.36	85.1	69.55	80.95	28.53	32.19	33.3
2932132791	dihydropteroate synthase	9.2	6.28	6.55	5.51	1.39	3.72	14.3	12.25	14.43	5.02	9.31	4.81
2932132792	uncharacterized Rossmann fold enzyme	2.24	1.92	2.66	0	0	3.02	6.89	4.02	7.51	3.06	2.84	4.7
2932132793	hypothetical protein	74.72	85.92	54.58	8.61	13.04	21.29	68.31	60.73	71.93	57.81	51.5	57.16
2932132794	GMP synthase (glutamine-hydrolysing)	80.38	84.43	67.05	12.2	9.04	20.48	87.56	80.63	92.76	29.38	29.77	24.16
2932132795	hypothetical protein	9.35	39.94	27.75	7	0	3.15	14.37	16.62	25.14	7.44	9.86	7.34
2932132796	heterodisulfide reductase subunit B	37.62	64.27	29.77	14.09	0	0	16.43	14.74	19.34	40.62	30.41	34.46
2932132797	fructokinase	11.46	6.52	2.27	0	2.89	1.29	12.42	10.69	14.13	46	37.44	41.47
2932132798	thermosome	308.84	355.26	327.49	17.73	24.91	29.11	327.03	265.76	314.65	106.94	99.84	111.81
2932132799	adenine deaminase	20.65	26.45	24.51	12.65	19.87	18.96	25.87	28.26	27.04	24.64	23.74	25.05
2932132800	large subunit ribosomal protein L44e	258.29	315.9	425.05	17.59	53.27	23.72	341.65	263.72	400.43	150.78	127.47	135.19
2932132801	small subunit ribosomal protein S27e	292.62	299.94	297.72	25.05	18.97	73.18	230.45	201.25	266.73	156.79	142.77	129.09
2932132802	adenosylcobinamide-phosphate guanylyltransferase	2.83	2.42	3.36	0	0	0	1.28	2.85	2.74	0.64	1.79	2.22
2932132803	adenosylcobinamide-GDP ribazoletransferase	18.24	9.74	16.24	0	0	0	7.62	8.87	10.05	0.78	0.48	0
2932132804	adenosylcobinamide-phosphate synthase	11.92	16	18.19	0	2.58	0	8.62	7.96	10.36	1.16	1.44	0.89
2932132805	adenosylcobyric acid synthase	11.82	18.52	4.68	0	0	0	14.78	10.7	10.25	4.48	5.4	2.58
2932132806	threonine-phosphate decarboxylase	0	0	0	0	0	0	2.35	2.32	1.76	2.09	1.29	1.6
2932132807	aspartate-semialdehyde dehydrogenase	245.92	241.58	226.24	31.08	32.55	53.82	171	146.36	164.99	77.04	65.46	76.83
2932132808	Lrp/AsnC family transcriptional regulator for asnA, asnC and gidA	64.05	58.92	81.87	3.69	22.35	13.27	69.46	57.09	73.38	90.71	65.44	86.39
2932132809	protoheme IX farnesyltransferase	83.66	89.71	95.08	22.66	9.42	32.36	98.13	89.48	99.93	43.7	48.78	47.05
2932132810	gas vesicle protein	28.66	18.36	8.51	0	5.42	19.3	7.77	8.22	13.89	8.96	9.06	20.63
2932132811	hypothetical protein	10.61	9.06	12.6	0	0	0	11.51	7.13	16.83	42.21	44.74	38.88
2932132812	uncharacterized membrane-anchored protein YjiN (DUF445 family)	315.81	314.23	222.45	51.98	76.11	70.1	212.33	236.92	238.26	126.61	117.06	118.07
2932132813	DNA repair ATPase RecN	32.91	21.62	27.04	0	0	5.11	32.03	34.93	39.48	4.6	4.8	11.92
2932132814	hypothetical protein	136.16	79.58	140.35	0	10.84	2.41	149.93	148.83	159.47	13.44	12.09	11.25
2932132815	hypothetical protein	21.55	18.41	56.29	6.46	3.26	0	15.19	15.32	14.06	5.39	7.27	2.26
2932132816	hypothetical protein	2.42	2.07	0	0	0	3.26	6.34	4.27	5.55	15.4	8.16	12.67
2932132817	hypothetical protein	74.63	48.29	29.53	32.18	34.2	25.89	45.37	47.28	56.6	164.24	145.89	105.35
2932132818	uncharacterized surface protein with fasciclin (FAS1) repeats	35899	34730.2	32946.8	4233.07	4534.9	5198.94	55155.5	50379.1	51862.2	17184.1	16716	21533
2932132819	hypothetical protein	0	0	0	0	0	0	0.92	0	0	4.65	0	10.7
2932132820	uncharacterized protein with von Willebrand factor type A (vWA) domain	600.12	547.03	583.27	108.6	167.52	192.55	545.28	583.3	702.49	271.46	256.44	270.9
2932132821	acyl-CoA hydrolase	94.79	179.28	108.49	7.61	5.12	0	58.74	65.57	62.95	42.32	43.54	27.46
2932132822	2,5-furandicarboxylate decarboxylase 1	39.77	36.09	35.4	10.24	5.64	3.35	29.31	28.21	28.37	40.26	30.13	27.32
2932132823	hypothetical protein	24.2	8.27	28.73	25.38	21.96	22.81	10.94	13.41	11.94	103.42	101.03	58.27
2932132824	hypothetical protein	4565.47	4365.15	5569.48	816.03	821.28	934.79	3504.12	4352.54	4180.41	1395.69	1320.42	1320.84
2932132825	hypothetical protein	4	3.42	0	2.99	18.14	8.08	5.42	6.27	3.17	26.36	16.86	19.88
2932132826	V/A-type H+-transporting ATPase subunit G/H	612.54	423.77	522.79	155.45	141.65	129.53	574.63	485.88	590.27	476.4	433.31	480.92
2932132827	plastocyanin	146.48	109.69	109.56	43.58	40.97	37.83	113.52	193.32	169.59	58.38	68.53	57.24
2932132828	nascent polypeptide-associated complex subunit alpha	124.75	200.83	108.22	43.12	76.2	51.69	94.1	98.85	107.41	96.53	89.02	101.71
2932132829	uncharacterized protein with predicted RNA binding PUA domain	100.01	94.27	69.59	25.83	18.26	25.54	51.12	55.22	43.46	29.01	21.09	23.47
2932132830	phosphate uptake regulator	25.3	20.26	28.15	2.37	0	4.26	7.57	7.48	9.34	2.7	1	2.07
2932132831	GTP-binding protein HflX	13.28	13.86	26.27	1.11	3.35	2.98	13.33	13.83	15.34	10.4	16.17	6.95
2932132832	tRNA (cytidine56-2'-O)-methyltransferase	18.6	21.18	29.44	0	7.03	0	21.29	20.48	19.67	9.16	13.07	5.68
2932132833	transcription initiation factor TFIIE subunit alpha	285.52	246.63	262.76	14.42	12.13	8.64	304.14	252.24	305.08	25.16	32.47	21.83
2932132834	hypothetical protein	12.26	10.47	24.26	24.49	15.45	2.75	15.15	21.51	20.17	90.12	93.07	94.13
2932132835	succinyl-CoA reductase	45.19	66.03	63.52	6.23	15.29	8.81	29.88	28.23	38.99	15.54	15.29	14.94
2932132836	hypothetical protein	86.22	58.92	61.41	34.44	34.77	34.83	31.17	24.62	29.38	50.3	50.9	36.1
2932132837	hemerythrin-like domain-containing protein	59.33	43.08	45.78	11.11	20.19	25.97	42.9	39.78	40.26	40.12	21.27	36.49
2932132838	hypothetical protein	1103.59	1222.2	1028.18	96.11	140.71	159.85	668.58	548.48	630.51	107.2	101.45	137.69
2932132839	2,5-diamino-6-(ribosylamino)-4(3H)-pyrimidinone 5'-phosphate reductase	2.52	4.3	5.98	0	5.72	0	5.92	7.41	7.77	3.15	6.91	4.62
2932132840	cytosine/adenosine deaminase-related metal-dependent hydrolase	13.9	26.12	13.2	0	2.1	2.81	13.82	13.81	20.46	9.16	11.72	9.82
2932132841	GTP cyclohydrolase IIa	35.17	43.19	39.14	6.59	9.97	11.84	29.01	26.71	35.46	61.96	51.45	46.6
2932132842	6,7-dimethyl-8-ribityllumazine synthase	43.98	51.23	37.97	17.97	33.26	24.23	31.8	27.31	32.07	179.51	145.84	159.06
2932132843	3,4-dihydroxy 2-butanone 4-phosphate synthase	74.57	118.9	118.02	22.34	41.35	20.08	90.53	86.9	115.01	278.82	281.92	236.13
2932132844	riboflavin synthase	36.79	38.67	53.74	2.12	2.14	11.43	25.32	22.73	27.43	18.01	14.32	20
2932132845	tetratricopeptide (TPR) repeat protein	9.39	0	2.79	1.76	23.08	1.58	6.15	10.12	9.31	8.01	7.43	10.45
2932132846	hypothetical protein	11.5	19.64	27.29	0	0	0	4.16	2.9	7.09	0	9.69	9.03
2932132847	two-component system chemotaxis response regulator CheY	9.43	28.2	50.38	3.53	0	0	18.75	16.37	21.61	18.22	15.91	16.05
2932132848	flavodoxin	5.38	9.2	9.59	0	6.11	3.62	9.73	13.41	12.1	7.95	10.21	6.34
2932132849	citrate lyase subunit beta/citryl-CoA lyase	36.79	38.04	25.28	13.05	10.25	6.52	53.54	40.27	53.58	107.38	96.74	102.86
2932132850	alcohol dehydrogenase	1464.79	1385.14	1182.26	67.92	89.5	113.84	1534.94	1383.47	1454.19	403.19	441.03	339.91
2932132851	programmed cell death protein 5	17.43	79.38	34.47	13.05	13.18	3.91	109.19	81.13	98.8	256.14	228.99	314.66
2932132852	small subunit ribosomal protein S19e	233.87	227.87	208.21	10.95	35.93	24.61	340.16	235.26	336.55	107.15	98.61	118.59
2932132853	CheY-like chemotaxis protein	19.03	36.57	5.65	0	3.6	9.61	24.5	23.03	23.48	7.57	5.01	21.16
2932132854	PAS domain S-box-containing protein	9.7	7.53	7.32	1.98	3.33	2.97	6.29	7.8	8.08	8.92	8.92	7.61
2932132855	ribonuclease P protein subunit RPR2	26.79	4.58	6.36	0	0	10.82	9.2	12.9	10.86	5.48	4.52	7.01
2932132857	rRNA small subunit pseudouridine methyltransferase Nep1	4.95	4.23	2.94	0	0	0	10.06	9.7	8.07	3.37	1.57	3.24
2932132858	hypothetical protein	47.47	36.74	31.69	1.11	3.37	2	45.58	39.4	41.44	9.27	4.69	6.21
2932132859	ribonucleoside-diphosphate reductase alpha chain	1152.9	1046.65	983.22	40.21	43.9	50.86	1312.77	1461.2	1275.3	136.5	152.13	131.83
2932132860	anaerobic ribonucleoside-triphosphate reductase	458.22	312.11	349.09	42.83	38.19	38.5	264.71	305.49	268.29	109.14	98.8	100.1
2932132861	DNA-directed RNA polymerase subunit RPC12/RpoP	71.53	34.91	48.52	53.57	108.18	89.45	96.97	122.7	84.65	145.17	146.49	165.8
2932132862	uncharacterized OB-fold protein	112.15	91.97	181.05	13.44	6.79	9.06	99.33	88.65	100.03	8.67	13.24	11.74
2932132863	acetyl-CoA C-acetyltransferase	236.48	286.48	265.4	19.32	16.26	10.62	204.91	176.92	200.08	19.87	16.32	21.38
2932132864	putative DNA topoisomerase	145.88	111.06	67.76	116.38	155.88	209.26	127.82	203.45	107.32	91.91	84.24	107.89
2932132865	predicted amidohydrolase	13.32	16.25	29.36	2.85	5.76	8.97	14.44	18.11	21.8	10.16	13.64	10.96
2932132866	4-oxalocrotonate tautomerase	18.7	7.99	66.61	7	0	0	23.67	14.92	17.31	4.25	5.92	12.24
2932132867	membrane associated rhomboid family serine protease	19.17	12.74	15.17	1.6	1.61	7.17	12.9	11.93	10.7	4.84	4.49	2.23
2932132868	hypothetical protein	51.81	37.62	18.45	5.82	1.96	13.95	78.67	56.85	81.28	20.61	27.85	12.88
2932132869	hypothetical protein	22.99	14.18	12.13	14.35	6.76	12.9	22.97	17.98	21.05	9.73	11.58	9.36
2932132870	predicted transcriptional regulator	16.52	33.87	50.99	7.42	7.5	8.9	45.99	33.29	41.64	31.54	27.17	27.67
2932132871	uncharacterized membrane protein	8.42	10.79	30	6.31	12.74	11.34	21.7	19.57	20.05	19.15	9.77	8.82
2932132872	hypothetical protein	30	14.64	25.44	10.43	12.15	16.59	12.1	14.61	15.39	10.35	9.49	8.69
2932132873	hypothetical protein	223.92	136.62	227.82	125.78	254	150.77	93.95	110.58	117.7	110.89	106.22	94.18
2932132874	hypothetical protein	332.44	302.29	378.41	54.76	75.2	99.78	151.54	221.41	230.35	34.57	30.62	30.87
2932132875	hypothetical protein	218.02	194.47	187.79	44.8	61.28	49.37	163.21	165.52	167.66	117.31	127.32	106.04
2932132876	predicted secreted protein with PEFG-CTERM motif	8287.15	7546.7	7694.28	359.51	473.13	500	11127.3	11858.1	10005.5	601.03	594.21	421.96
2932132877	hypothetical protein	76.2	96.51	81.09	29.52	37.75	51.31	87.39	69.65	76.65	132.89	121.87	99.71
2932132878	copper transport protein	32.7	26.41	33.88	9.35	6.3	4.8	33.42	33.52	34.95	9.39	7.52	8.25
2932132879	zinc transport system permease protein	10.11	5.18	4.8	0	0	1.36	6.76	7.47	7.84	0.23	0.85	0
2932132880	zinc transport system ATP-binding protein	22.9	27.38	8.15	0	0	0	27.31	25.96	31.68	0.26	1.45	1.2
2932132881	zinc transport system substrate-binding protein	23.21	28.98	40.27	0	1.35	0	25.82	25.19	33.21	1.83	0.75	1.4
2932132882	CopG family nickel-responsive transcriptional regulator	25.87	44.19	25.59	0	3.26	0	19.09	12.43	16.72	6.37	1.82	6.77
2932132883	spermidine synthase	9.84	6.72	5.84	1.47	0.74	1.32	5.6	7.08	8.15	6.04	5.6	5.92
2932132884	sulfoxide reductase heme-binding subunit YedZ	14.03	11.98	19.43	3.5	7.07	3.15	7.18	9.42	10.3	6.38	9.37	3.06
2932132885	suppressor of ftsI	51.54	40.57	52.78	6.81	12.23	14.97	35.44	31.94	38.92	19.87	15.13	15.34
2932132886	hypothetical protein	59.98	17.93	35.6	98.83	88.45	121.16	23.04	31.31	27.22	83.85	72.71	77.7
2932132887	hypothetical protein	34.49	55.24	69.08	6.46	9.78	20.32	65.84	64.98	56.42	33.32	29.08	28.21
2932132888	hypothetical protein	30.66	91.65	54.58	11.48	81.14	10.32	33.25	39.47	56.74	45.29	32.31	44.13
2932132889	hypothetical protein	8.9	0	5.28	0	3.37	0	2.01	4.23	7.06	7.59	7.51	5.82
2932132890	YVTN family beta-propeller protein	5.17	10.31	0	2.58	1.3	0	4.52	3.28	4.41	3.92	4.73	1.35
2932132891	ABC-type uncharacterized transport system substrate-binding protein	44.74	31.85	17.7	5.58	11.28	0	58.63	45.71	47.32	15.25	11	7.81
2932132892	hypothetical protein	62.86	23.87	49.75	47.08	31.69	51.73	32.19	38.51	46.17	35.72	45.65	58.5
2932132893	plastocyanin	7.17	0	0	5.37	2.71	4.83	2.27	4.51	4.11	11.81	11.33	7.5
2932132894	cytochrome c-type biogenesis protein	6.65	2.84	5.92	17.43	16.34	19.03	3.45	3.35	3.52	11.52	10.51	9.57
2932132895	YHS domain-containing protein	46.96	0	13.94	0	0	0	3.18	4.6	1.03	1.33	0	0
2932132896	glutaredoxin	0	0	8.62	16.31	16.47	9.78	1.97	3.66	2.56	8.25	7.65	13.3
2932132897	3D (Asp-Asp-Asp) domain-containing protein	0	10.25	2.85	1.8	1.81	0	3.25	1.61	2.33	9	9.1	6.28
2932132898	S1-C subfamily serine protease	4.33	8.64	3.43	11.9	13.11	25.29	1.31	1.58	1.15	18.22	16.75	22.68
2932132899	DNA-binding Lrp family transcriptional regulator	7.56	25.83	17.94	76.43	54.3	71.26	18.44	16.08	17.32	141.75	105.97	109.79
2932132900	protein-disulfide isomerase	10.37	1.77	2.46	6.21	3.14	12.57	8.81	8.13	10.06	39.84	26.68	30.4
2932132901	putative oxidoreductase	3.97	6.78	0	0	15.01	24.06	1.79	3	6.3	58.2	42.68	44.67
2932132902	hypothetical protein	81.09	79.81	96.26	17.16	33.33	37.99	41.11	60.3	58.42	93.77	76.94	93.66
2932132903	hypothetical protein	529.12	404.62	418.71	83.03	108.61	109.43	304.67	473.93	403.7	179.55	195.48	186.28
2932132904	Co/Zn/Cd efflux system component	50.65	50.09	72.78	9.98	8.06	3.59	41.68	50.21	54.03	7.88	11.24	7.67
2932132905	cell division control protein 6	20.25	17.3	13.52	3.79	2.87	0.85	23.79	22.42	23.09	5.18	5.07	6.29
2932132906	predicted secreted protein with PEFG-CTERM motif	107.93	83.91	118.04	10.9	14.67	15.52	65.87	70.67	94.16	9.23	6.14	10.16
2932132907	Lon protease-like protein	125.72	87.51	105.02	10.46	12.32	45.46	40.19	70.71	94.59	18.79	21.11	27.42
2932132908	aspartate carbamoyltransferase catalytic subunit	76.54	85.15	107.76	4	10.77	11.99	61.29	60.34	67.14	32.57	37.15	33.07
2932132909	aspartate carbamoyltransferase regulatory subunit	100.33	85.7	131.85	21.47	27.1	21.71	89.7	96.78	94.1	24.03	22.66	46.89
2932132910	V/A-type H+-transporting ATPase subunit K	2547.98	2925.08	2741.96	113.45	90	69.21	925.99	862.8	943.54	185.07	150.55	127.42
2932132911	hypothetical protein	250.81	267.81	148.86	28.18	9.48	8.44	303.74	305.39	407.84	430.45	362.22	292.1
2932132912	V/A-type H+-transporting ATPase subunit D	135.99	102.76	145.9	3.92	3.96	7.04	84.61	70.71	80.44	11.59	10.48	7.53
2932132913	V/A-type H+-transporting ATPase subunit B	576.87	662.12	623.8	13.42	15.35	9.65	525.99	441.52	514.52	29.59	21.66	29.07
2932132914	V/A-type H+-transporting ATPase subunit A	761.16	751.12	805.2	12.54	9.85	17.54	498.43	430.32	488.69	26.65	26.29	24.84
2932132915	V/A-type H+-transporting ATPase subunit E	380.36	437.02	381.55	12.04	4.05	21.64	376.68	306.58	334.28	54.19	52.52	62.39
2932132916	V/A-type H+-transporting ATPase subunit I	297.18	249.14	277.9	7.08	8.35	11.15	206.74	193.22	208	23.29	20.28	22.28
2932132917	hypothetical protein	8.33	3.56	19.77	1.56	0	0	9.97	10.49	11.74	26.74	28.1	23.98
2932132918	thiosulfate/3-mercaptopyruvate sulfurtransferase	14.91	14.56	10.12	1.6	0	0	8.47	10.97	7.14	34.87	33.24	35.68
2932132919	Amt family ammonium transporter	18352.4	17587.3	16587.6	2911.23	3351.12	3475.4	19940.9	18543.9	18163.3	4079.43	4296.49	4299.52
2932132920	hypothetical protein	32.17	23.25	29.37	0	1.87	0	18.78	18.7	20.94	4.78	8.87	4.53
2932132921	V/A-type H+-transporting ATPase subunit C	149.91	151.21	166.59	3.58	6.03	10.74	115.01	102.98	105.7	24.11	25.55	26.71
2932132922	hypothetical protein	6.98	17.9	16.58	0	0	4.7	9.47	6.65	4.92	2.38	8.84	7.31
2932132923	CRISPR-associated exonuclease Cas4	135.39	120.02	133.42	9.57	11.59	17.2	115.67	100.25	109.65	43.55	46.86	43.46
2932132924	hypothetical protein	89.48	140.13	194.73	860.07	1093.96	974.06	121.3	103.94	139.32	4476.42	3835.85	3458.03
2932132925	hypothetical protein	262.47	201.28	208.89	33.51	11.28	34.14	133.7	138.42	188.22	52.21	43.39	57.76
2932132926	hypothetical protein	185.48	202	99.07	13.89	7.01	18.73	67.47	82.68	87.86	36.36	34.22	33.98
2932132927	uridylate kinase	108.91	93.03	114.91	23.56	25.62	30.96	121.61	117.19	123.92	123.78	116.33	112.74
2932132928	HD superfamily phosphohydrolase	20.09	13.73	19.08	2.01	2.03	0.9	9.68	11.77	15.58	5.33	5.36	5.26
2932132929	dTMP kinase	22.75	29.16	3.38	4.26	0	0	16.19	16.4	17.05	6.79	5.4	1.49
2932132930	hypothetical protein	38.24	28	6.49	0	0	14.71	7.9	13.15	14.93	16.14	4.61	8.58
2932132931	predicted transcriptional regulator	9.68	4.13	5.75	0	7.32	3.26	21.87	18.7	23.04	39.06	32.65	38
2932132932	hypothetical protein	10.22	43.64	36.39	15.31	0	6.88	27.7	24.31	29.72	25.55	23.7	34.77
2932132933	HSP20 family protein	96.88	93.55	105	129.35	172.01	153.16	112.3	99.27	116.94	241.76	210.47	233.7
2932132934	predicted unusual protein kinase regulating ubiquinone biosynthesis (AarF/ABC1/UbiB family)	23.44	20.93	18.97	2.39	0.81	4.3	22.72	18.96	21.22	6.9	5.39	3.62
2932132935	hypothetical protein	8.69	29.69	15.47	26.03	32.86	17.55	17.28	17.27	22.98	16.79	20.15	14.78
2932132936	uncharacterized membrane protein	0	0	0	0	0	0	0	1.96	1.54	4.98	12.93	4.58
2932132937	uncharacterized membrane protein YhiD involved in acid resistance	25.78	39.65	30.61	15.45	11.7	31.25	14.91	17.9	32.27	24.62	20.66	20.24
2932132938	hypothetical protein	61.03	79.28	78.48	28.57	51.92	43.66	36.31	47.4	60.06	8.38	8.58	9.65
2932132939	lipoprotein-releasing system ATP-binding protein	42.21	56.66	82.32	47.43	66.13	46.7	51.5	53.59	87.43	22.62	28.61	34.72
[truncated: 193 more rows]

## Sheet: Nb-211_tpm counts
Accession	Annotation	Nb-211_axenic_exp_1	Nb-211_axenic_exp_2	Nb-211_axenic_exp_3	Nb-211_axenic_stat_1	Nb-211_axenic_stat_2	Nb-211_axenic_stat_3	Nb-211_coculture_exp_1	Nb-211_coculture_exp_2	Nb-211_coculture_exp_3	Nb-211_coculture_stat_1	Nb-211_coculture_stat_2	Nb-211_coculture_stat_3
2917506613	K(+)-stimulated pyrophosphate-energized sodium pump	462.35	444.55	451.71	2.66	2.56	2.33	281.79	472.15	431.53	2.66	3.19	4.51
2917506614	chorismate dehydratase	73.09	87.24	83.41	1.72	0.45	0	27.36	67.26	58.55	0	0.48	1.61
2917506615	uncharacterized protein (DUF488 family)	100.48	132.81	148.79	92.1	94.28	93.23	85.47	109.78	105.53	68.65	48.91	57.49
2917506616	hypothetical protein	35.88	42.68	37.53	2.32	1.2	5.33	23.37	31.22	39.78	3.48	6.5	5.8
2917506617	3-oxoacyl-[acyl-carrier-protein] synthase II	279.8	336.33	361.85	8.52	16.05	9.57	262.98	325.9	319.1	6.81	13.66	21.63
2917506618	acyl carrier protein	1586.19	1841.31	2007.24	235.72	118.03	254.32	1599.28	1562.42	1329.9	145.91	104.91	232.39
2917506619	phytoene dehydrogenase-like protein	161.84	192.52	181.87	26.58	52.78	36.86	198.28	161.21	150.27	36.84	46.58	70.43
2917506620	phytoene dehydrogenase-like protein	584.6	594.36	668.96	53.91	68.97	55.53	689.36	565.01	579.51	56.57	70.19	75.24
2917506621	3-oxoacyl-[acyl-carrier protein] reductase	250.42	251.64	307.7	4.75	13.55	8.73	436.23	331.86	299.12	8.55	13.83	18.98
2917506622	3-hydroxyacyl-[acyl-carrier-protein] dehydratase	114.59	139.12	91.2	0	1.28	2.52	109.5	91.38	103.15	1.65	3.69	4.12
2917506623	enoyl-[acyl-carrier protein] reductase I	131.12	125.97	106.64	0.87	1.36	0	104.74	66.45	75.37	0.44	2.44	7.08
2917506624	rubrerythrin	27.3	21.65	26.93	2198.16	1053.64	1736.18	25.04	14.96	17.83	1262.57	957.96	1151.71
2917506625	DNA repair photolyase	119.23	127.72	157.61	3.29	1.71	2.02	118.23	82.8	65.26	2.3	4.42	7.4
2917506626	cytochrome c556	455.87	506.92	597.63	9	12.52	11.28	464.62	336.89	312.9	12.68	23.81	28.1
2917506627	hypothetical protein	44.68	43.31	34.46	0	0	0	25.91	50.25	42.93	1.08	1.62	3.61
2917506628	phenylalanyl-tRNA synthetase alpha chain	276.35	243.51	226.35	2.1	2	3.22	181.89	242.33	206.36	4.21	1.96	3.5
2917506629	large subunit ribosomal protein L20	1732.27	1824.06	1883.64	43.58	85.23	72.8	1692.25	1465.97	1592.35	40.59	62.06	53.16
2917506630	large subunit ribosomal protein L35	874.54	935.44	844.25	32.64	25.38	33.32	902.28	910.62	851.38	36.25	40.58	31.69
2917506631	translation initiation factor IF-3	760.63	893.83	720.13	36.37	36.66	45.38	655.08	685.38	667.52	29.62	43.71	54.65
2917506632	threonyl-tRNA synthetase	492.03	553.9	514.29	19.98	22.26	38.54	518.25	517.81	524.64	21.76	28.61	41.39
2917506634	formate hydrogenlyase subunit 6/NADH:ubiquinone oxidoreductase subunit I	66.03	57.77	57.54	323.05	604.32	300.18	39.83	29.05	25.38	141.91	147.6	298.06
2917506635	CRP-like cAMP-binding protein	28.9	34.88	38.5	177.16	249.32	195.06	24.17	15.14	21.4	150	133.52	186.42
2917506636	NAD(P)H-flavin reductase	39.32	41.95	45.63	240.72	253.24	170.92	51.98	27.91	27.01	156.51	129.55	173.12
2917506637	coenzyme F420-reducing hydrogenase gamma subunit	57.9	47.66	76.26	188.75	383.63	227.57	90.77	39.92	42.91	180.97	188.74	267.59
2917506638	coenzyme F420-reducing hydrogenase alpha subunit	45.53	34.62	44.04	145.48	207.67	110.55	66.5	26.24	24.23	102.5	85.98	126.3
2917506639	hydrogenase maturation protease	21.1	19.68	11.88	98.34	68.59	93.01	27.36	11.37	11.89	56.37	69.58	89.36
2917506640	hydrogenase nickel incorporation protein HypA/HybF	28.61	17.83	10.43	54.76	25.92	14.58	5.75	7.88	4.35	10.71	21.31	20.81
2917506641	hydrogenase maturation protein HypF	34.95	38.64	34.4	126.18	136.91	115.49	45.03	24.08	24.62	106.48	90.49	121.17
2917506642	hydrogenase expression/formation protein HypC	26.18	16.99	21.27	102.61	37.38	72.19	11.16	3.44	11.4	34.65	37.24	50.19
2917506643	hydrogenase expression/formation protein HypD	39.12	46.53	51.36	200.56	238.31	188.46	54.79	42.56	62.16	174.75	151.19	210.52
2917506644	hydrogenase expression/formation protein HypE	26.29	32.63	27.36	116.53	81.12	111.14	17.96	13.5	26.16	61.56	62.59	76.47
2917506645	hypothetical protein	11.9	11.8	18.99	0	0	0	5.58	14.34	14.25	1.73	0	4.33
2917506646	uncharacterized membrane protein YadS	28.01	21.67	16.55	0.4	0.73	0	21.25	20	25.21	0	0	1.76
2917506647	2-dehydropantoate 2-reductase	44.11	48.98	49.07	49.94	130.38	53.98	41.09	31.29	33.2	25.32	20.54	66.46
2917506648	HD superfamily phosphohydrolase	475.37	459.93	521.15	446.97	656.35	611.93	630.88	508.92	504.3	839.24	705.55	601.11
2917506649	uncharacterized protein YwgA	727.51	766.28	628.76	1213.76	1202.59	1538.03	901.85	922.44	952.26	2178.23	1773.44	1500.47
2917506651	recombination protein RecR	225.22	214.96	220.08	20.9	21.37	30.23	162.22	128.26	146.38	13.35	20.14	31.89
2917506652	DNA-binding YbaB/EbfC family protein	121.38	129.8	110.34	25.72	5.55	39.38	39.69	46.1	39.15	4.28	7.19	14.71
2917506653	DNA polymerase-3 subunit gamma/tau	285.18	306.66	317.42	83.08	146.91	98.39	216.66	218.56	216.64	67.49	86.78	133.07
2917506655	hypothetical protein	414.16	475.87	410.05	38.23	23.94	43.9	358.44	401.91	432.84	34.23	41.88	39.76
2917506659	hypothetical protein	532.2	649.95	517.15	97.92	40.42	96.26	346.02	381.05	385.94	63.43	77.78	76.96
2917506660	hypothetical protein	142.12	133.41	117.55	70.97	56.06	75.04	104.08	106.95	127.34	76.42	74.69	81.73
2917506661	hypothetical protein	102.74	77.28	77.74	39.49	39.67	47.25	86.45	98.02	94.14	67.84	69.05	67.78
2917506662	NADPH2:quinone reductase	64.81	58.12	46.78	9.17	6.95	3.24	38.36	40.29	37.71	11.99	9.48	15.42
2917506663	HD-GYP domain-containing protein (c-di-GMP phosphodiesterase class II)	101.15	100.02	98.48	36.55	17.21	34.27	84.69	81.16	100.51	24.23	29.63	30.73
2917506666	seryl-tRNA synthetase	119.39	136.01	110.07	8.28	9.3	13.53	39.78	85.87	84.22	11.31	12.97	21.02
2917506667	TolA-binding protein	124.1	147.92	106.68	16.72	15.17	19.2	42.07	95.78	93.16	10.03	10.29	20.87
2917506668	DNA gyrase subunit A	230.91	237.66	229.73	55.28	68.6	60.46	161.19	214.26	188.75	47.65	57.43	85.43
2917506669	DNA gyrase subunit B	340.97	337.13	336.93	76.58	83.83	74.85	320.78	308.83	288.88	77.77	84.93	92.38
2917506670	chromosomal replication initiator protein	389.33	400.39	486.71	3.56	10.27	8.56	434.62	482.31	478.69	9.14	16.77	17.76
2917506671	hypothetical protein	0	0	2.05	3.74	0	0	0	0	1.71	0	0	0
2917506672	hypothetical protein	0	6.52	2.1	1.92	0	0	0.77	1.59	1.75	0	0	0
2917506673	hypothetical protein	3.16	1.25	0	0	0	0	2.97	3.81	4.21	0	0	0
2917506674	hypothetical protein	0	3.31	0	0	0	0	0.98	0	0	0	0	0
2917506675	DNA-directed RNA polymerase specialized sigma24 family protein	0	1.57	1.27	0	0	0	0	1.91	1.06	0	0	0
2917506676	hypothetical protein	90.39	104.11	135.99	240.74	376.98	307.2	187.78	101.66	92.77	196.75	213.26	349.03
2917506677	hypothetical protein	30.15	29.97	24.85	36.03	63.52	42.23	48.35	25.02	29.05	34.23	56.98	55.52
2917506678	electron transfer flavoprotein beta subunit	112.3	110.41	115.87	22.41	36.7	26.08	110.42	92.69	89.24	25.98	30.59	50.35
2917506679	hypothetical protein	8.67	22.92	14.76	3.37	1.75	0	12.2	15.32	13.84	1.68	1.88	4.2
2917506680	hypothetical protein	90.68	82.98	69.01	1845.15	1001.78	1512.32	85.08	50.44	66.83	1046	1080.07	1012.1
2917506681	saccharopine dehydrogenase-like NADP-dependent oxidoreductase	133.95	134.42	128.07	280.96	244.55	280.97	101.83	88.55	106.21	215.23	224.56	217.11
2917506682	CheY-like chemotaxis protein	90.75	83.21	111.02	46.26	25.41	28.67	73.61	61.06	74.46	30.28	22.8	34.37
2917506683	osmotically inducible protein OsmC	702.28	729.12	412.56	203.14	50.17	167.28	408.15	359.13	372.01	118.76	138.32	181.81
2917506684	electron transfer flavoprotein alpha subunit	132.83	142.55	106.95	15.62	8.47	11.96	72.03	65.2	67.45	6.39	4.37	15.07
2917506685	16S rRNA (guanine527-N7)-methyltransferase	24.35	24.51	27.5	2.18	1.41	1.67	25.92	27.09	25.42	0.55	1.83	0.68
2917506686	chromosome partitioning protein	113.65	121.38	117.51	37.96	66.82	43.26	129.38	108.1	93.55	31.77	32.11	32.51
2917506687	ParB family chromosome partitioning protein	116	125.65	102.48	42.86	42.94	49.22	114.81	90.35	92.98	19.36	47.5	29.32
2917506688	cytoskeletal protein CcmA (bactofilin family)	677.77	652.26	655.97	746.75	463.36	658.7	637.98	595.04	618.48	518.5	554.48	572.38
2917506689	16S rRNA (cytidine1402-2'-O)-methyltransferase	114.52	103.42	97.11	100.33	195.66	119.33	225.49	166.01	172.62	145.55	158.04	182.99
2917506690	cellulose biosynthesis protein BcsQ	34.11	40.76	37.28	40.29	56.58	48.35	44.05	32.2	37.55	37.27	31.98	43.15
2917506691	hypothetical protein	70.48	69.98	60.78	66.45	77.67	65.28	59.56	47.98	54.98	64.85	58.93	78.26
2917506692	argininosuccinate lyase	73.32	88.97	78.37	7.72	8	7.09	79.36	65.79	64.18	5.66	9.21	10.6
2917506693	predicted small lipoprotein YifL	49.21	65.04	38.39	0	5.78	0	47.45	38.21	24.73	1.59	0	1.99
2917506694	diguanylate cyclase (GGDEF)-like protein	500.21	533.57	489.82	220.48	176.3	254.11	519.35	371.86	429.32	176.41	186.01	242.28
2917506695	amino-acid N-acetyltransferase	543.53	547.41	564.73	748.62	193.36	220.15	426.01	331.65	372.68	170.88	189.85	282.93
2917506696	flagellar basal-body rod protein FlgG	184.45	176.61	209.41	97.06	119.37	86.45	260.78	169.62	171.45	95.03	126.89	161.96
2917506697	hypothetical protein	151.17	142.8	130.54	2.59	7.39	7.93	155.39	150.02	151.44	11.65	11.59	11.32
2917506698	DNA replication protein DnaC	90.13	87.36	80.11	11.67	5.04	9.53	84.25	84	103.05	8.94	15.23	10.68
2917506699	hypothetical protein	261.43	259.16	200.63	5962.01	6731.02	6508.48	400.04	231.03	256.74	5438.81	4400.79	4662.66
2917506700	hypothetical protein	122.63	141.23	99.71	29.12	25	34.84	103.69	141.56	143	31.84	29.02	41.47
2917506701	hypothetical protein	199.03	191.48	195.76	167.29	64.05	163.02	139.29	169.86	135.45	180.5	187.19	128.14
2917506702	peptide-methionine (S)-S-oxide reductase	308.32	381.75	357.03	621.97	438.35	539.27	255.54	200.9	203.65	363.34	403.59	511.38
2917506703	apolipoprotein N-acyltransferase	82.3	70.15	79.53	1.34	4.18	3.43	69.82	71	74.1	3.14	2.76	3.64
2917506704	NAD(P)H-nitrite reductase large subunit	156.06	178.77	125.43	51.63	18.62	27.5	88.57	90.08	86.13	33.66	36.42	39.23
2917506705	hypothetical protein	25.47	25.97	28.8	4.24	4.18	11.69	28.67	40.34	32.14	6.36	7.59	10.06
2917506706	very-short-patch-repair endonuclease	67.43	79.49	86.08	6.37	4.95	13.01	86.35	107.18	104.75	11.67	10.69	19.88
2917506707	aspartate aminotransferase	108.5	133.89	119.74	4.14	3.83	5.43	108.22	103.62	104.7	4.43	6.28	5.16
2917506708	pantetheine-phosphate adenylyltransferase	94.32	88.58	64.96	8.68	7.5	11.07	82.67	80.76	78.6	3.61	7.28	11.73
2917506709	nitrate reductase alpha subunit	1471.95	892.89	779.58	15994	35755	17241.5	2207.26	1275.94	1542.22	18877	25833.2	21638.1
2917506710	nitrate reductase beta subunit	4733.07	4490.57	4968.73	5997.69	10459.5	5984.74	7231.35	6692	5593.75	6711.1	8519.07	7617.92
2917506711	DMSO reductase family type II enzyme heme b subunit	717.94	414.65	264.37	6553.41	11390.7	6095.71	768.49	435.77	566.76	6855.57	9702.51	8611.27
2917506712	rhodanese-related sulfurtransferase	1275.43	1382.77	1291.21	105.51	84.95	175.33	1319.56	1260.24	1303.25	108.83	145.7	169.54
2917506713	flagellar basal-body rod protein FlgG	1253.95	1348.9	1358.33	9463.01	7224.68	8802.6	1256.31	944.5	1123.67	5945.79	5805.18	5745.76
2917506714	flagellar basal-body rod protein FlgG	1888.36	1997.16	2286.37	9609.12	13158.6	9798.22	3022.73	2143.06	2211.01	10720.9	11814.7	10862.5
2917506715	hypothetical protein	1168.97	1239.79	1512.67	5367.95	7494.06	5083.21	1213.88	944.89	980.56	4302.74	4342.92	4589.67
2917506716	site-specific DNA-adenine methylase	30.54	51.46	41.42	13.34	8.65	13.62	23.28	32.2	24.38	4.45	6.22	15.27
2917506717	site-specific DNA-adenine methylase	19.58	17.6	18.33	16.73	7.49	9.32	23.27	11.95	15.98	12.16	9.36	4.75
2917506718	hypothetical protein	36.78	37.5	28.51	21.43	28.56	65.63	80.11	26.59	53.13	41.31	54.81	28.66
2917506719	hypothetical protein	41.15	33.54	45.23	29.3	41.08	20.39	54.15	30.3	27.98	33.94	38.74	41.56
2917506720	hypothetical protein	47.03	35.7	30.67	38.31	38.03	43.32	55.04	42.42	39.57	37.4	36.6	34.21
2917506721	hypothetical protein	1.64	0	1.05	0	0	8.8	1.54	3.96	1.75	0.96	0	0
2917506722	alkaline phosphatase	1.61	6.37	14.35	1.87	0.97	0	6.03	5.42	4.27	0	0	1.17
2917506723	hypothetical protein	0	0	2.27	0	0	0	3.33	0	1.89	0	0	0
2917506724	hypothetical protein	2.84	5.06	5.21	1.45	0.91	1.27	2.25	2.91	3.4	1.76	1.62	1.55
2917506725	hypothetical protein	0	0	1.23	0	0	0	0	0.93	2.05	0	0	0
2917506726	hypothetical protein	1.63	0	0	0	0	0	0.77	0.79	0.87	0.95	1.06	0
2917506727	TP901 family phage tail tape measure protein	3.28	2.76	2.96	2.25	0.41	1.72	2.99	2.42	2.36	1.01	1.13	1.68
2917506728	hypothetical protein	27.68	16.89	20.39	4.96	8.36	22.8	30.97	47.22	39.67	13.64	11.11	3.1
2917506729	hypothetical protein	6.13	1.22	7.83	1.79	1.85	0	1.44	5.17	2.45	2.68	4	2.23
2917506730	hypothetical protein	24.5	21.42	26.87	8.05	6.64	4.48	17.09	17.87	13.71	6.59	3.69	8.22
2917506731	hypothetical protein	15.27	6.05	14.62	4.45	0	20.43	3.58	5.52	6.09	0	2.49	5.55
2917506732	phage gp37-like protein	12.39	22.92	19.32	4.81	6.65	4.91	12.91	17.25	13.18	4.81	3.59	5
2917506733	phage gp36-like protein	8.55	11.3	5.46	8.3	3.01	7.63	6.01	10.3	3.79	2.49	4.64	1.04
2917506734	hypothetical protein	24.67	20.87	22.05	11.5	0.5	8.8	6.17	7.93	10.5	2.87	0	2.39
2917506735	phage major head subunit gpT-like protein	37.81	41.55	33.02	17	6.41	16.57	31.74	30.69	38.12	13.9	14.27	11.58
2917506736	hypothetical protein	91.67	101.94	97.51	33.15	29.28	16.92	55.36	60.44	47.66	17.79	14.42	20.69
2917506737	phage I-like protein	22.3	24.15	14.23	8.24	1.31	4.85	8.67	11.8	16.79	6.33	4.96	5.54
2917506738	phage gpG-like protein	3.35	1.77	0.71	1.3	0	0	2.62	2.15	2.97	2.6	2.91	0.81
2917506739	SPP1 gp7 family putative phage head morphogenesis protein	5.48	5.14	4.77	1.16	0	1.78	3.51	4.32	3.98	0.87	0.65	1.81
2917506740	phage gp29-like protein	3.03	5.11	2.42	2.65	0.46	0.68	4.27	4.38	2.82	1.32	0.49	1.1
2917506741	phage FluMu gp28-like protein	5.25	8.01	6.44	4.23	0.85	2.88	2.65	3.5	6.23	1.88	1.05	2.35
2917506742	transcription initiation factor TFIIIB Brf1 subunit/transcription initiation factor TFIIB	7.53	13.65	4.12	3.76	2.6	3.84	2.02	5.71	3.44	0	1.4	0.78
2917506743	hypothetical protein	13.88	12.58	20.25	4.62	2.4	0	7.44	7.65	15.83	2.31	2.59	4.33
2917506744	hypothetical protein	17.46	15	13	1.7	2.64	2.6	21.85	15.43	14.72	10.17	1.9	1.06
2917506745	hypothetical protein	56.9	30.08	24.21	14.73	3.82	11.28	50.42	33.52	23.55	22.09	12.36	9.2
2917506746	hypothetical protein	15.56	12.34	4.97	1.81	2.35	2.78	8.03	8.25	6.63	2.72	0	2.26
2917506747	hypothetical protein	14.05	31.19	28.69	13.1	16.12	20.05	26.36	32.5	20.93	11.45	12.82	34.74
2917506748	Mor family transcriptional regulator	7.29	8.67	2.33	0	0.55	3.25	1.71	3.51	5.82	1.06	0	0
2917506749	hypothetical protein	17.52	16	14.57	3.71	4.81	1.89	9.71	9.73	8.19	3.09	4.15	4.63
2917506750	hypothetical protein	11.81	10.54	12.25	5.16	5.8	5.27	4.16	4.27	8.64	1.72	5.78	5.37
2917506751	hypothetical protein	6.24	4.95	5.58	5.82	7.92	11.14	6.44	6.62	5.98	2.91	0.81	3.63
2917506752	hypothetical protein	11.73	10.46	12.16	10.25	6.64	2.62	10.32	10.6	7.8	5.98	11.47	9.59
2917506753	integration host factor subunit beta	2.02	0	3.87	0	5.5	0	3.8	0	2.15	1.18	0	1.47
2917506754	hypothetical protein	3.68	1.94	1.57	0	0.37	0	1.73	1.77	3.92	2.86	0	0
2917506755	hypothetical protein	5.28	1.4	12.35	2.05	0.53	0	2.48	7.63	4.68	0	1.15	3.84
2917506756	hypothetical protein	28.61	38.89	23.48	16.67	13.58	10.94	23.01	19.7	15.23	15.47	10.66	11.89
2917506757	hypothetical protein	3.37	0	2.15	0	0	0	1.58	4.88	0	1.96	2.2	2.45
2917506758	protein gp37	8.29	4.93	3.53	0.8	0.63	1.23	3.56	6.99	4.04	2.01	0.9	1
2917506759	hypothetical protein	0	1.8	2.9	5.3	0	0	4.27	2.19	3.63	2.65	0	1.65
2917506760	hypothetical protein	2.53	3.01	2.42	4.42	0.38	0	1.19	3.05	0	0.74	3.3	0.92
2917506761	hypothetical protein	0	1.06	3.42	1.56	1.21	2.39	0	3.23	2.14	0	0.87	1.95
2917506762	hypothetical protein	0.74	2.35	0.95	0	0	0	1.04	1.79	0.39	0	0	0.54
2917506763	hypothetical protein	1.76	0	0	0	0	0	2.48	5.94	4.68	0	0	0
2917506764	transcriptional regulator with XRE-family HTH domain	1.63	10.35	5.21	0	0.49	0	6.12	3.15	7.81	0.95	0	3.56
2917506765	phage host-nuclease inhibitor protein Gam	3.47	4.58	0	0	0.35	0	2.71	3.34	2.46	0.67	0.75	0
2917506766	transcription initiation factor IIE alpha subunit	2.25	0	2.87	1.31	0.34	0	3.69	1.63	5.38	0	0	0
2917506767	Cdc6-like AAA superfamily ATPase	5.17	2.05	7.14	0	0	1.54	3.63	6.64	6.41	1	1.12	1.88
2917506768	hypothetical protein	1.66	3.95	0	0	0	2.96	3.89	1.6	2.65	0	0	3.62
2917506769	putative transposase	0.56	2.45	3.05	0	1.1	0	3.43	2.71	2.69	0.49	0.73	0.2
2917506770	transcriptional regulator with XRE-family HTH domain	0	4.65	1.87	0	0	0	1.38	0	3.12	0	0	0
2917506771	hypothetical protein	5.36	11.69	2.57	0	0	0	4.4	6.46	9.98	0	0	0.97
2917506772	phage repressor protein C with HTH and peptisase S24 domain	137.85	139.14	155.4	103.26	119.76	145.34	211.22	170.86	184.36	126.66	103.87	109.37
2917506773	RNA polymerase subunit RPABC4/transcription elongation factor Spt4	117.12	118.21	81.55	35.45	40.88	48.85	104.89	93.11	109.28	38.97	36.69	53.1
2917506774	flagella basal body P-ring formation protein FlgA	0	0	2.81	0	0	0	1.03	3.18	2.34	0	0	0
2917506775	flagellar L-ring protein precursor FlgH	4.1	7.14	3.66	0	0.25	1.46	4.99	2.37	5.67	0.48	1.07	0
2917506776	flagellar P-ring protein precursor FlgI	5.39	5.13	2.41	0	0.33	0	3.04	3.64	4.31	0.63	0.7	0.39
2917506777	TolB-like protein	4.86	3.09	1.24	3.4	0.29	1.74	1.83	0.47	1.04	1.7	0	0.71
2917506778	hypothetical protein	10.34	15.5	8.8	0	0	0	10.78	6.65	10.4	0	0	0
2917506779	squalene-hopene/tetraprenyl-beta-curcumene cyclase	79.21	95.92	71.56	4.97	3.13	8.15	59.17	67.85	72.15	3.73	6.75	5.32
2917506780	large subunit ribosomal protein L13	2279.02	2256.14	2286.25	47.8	45.29	68.15	1943.13	2147.33	2047.88	28.83	47.96	84.36
2917506781	small subunit ribosomal protein S9	541.53	626.92	592.96	5.44	7.99	13.88	388.36	393.8	400.01	9.06	8.12	13.58
2917506782	N-acetyl-gamma-glutamyl-phosphate reductase	152.01	140.03	142.56	6.13	11.3	12.52	120.41	134.43	115.75	7.15	14.48	20.84
2917506783	glutamate N-acetyltransferase/amino-acid N-acetyltransferase	72	76.8	62.78	0.59	1.68	0	55.66	65.99	54.51	1.18	3.31	2.58
2917506784	phage terminase small subunit	52.21	80.22	66.64	3.8	0.49	0	41.33	54.26	62.51	0	4.25	2.37
2917506785	DNA-directed RNA polymerase subunit RPC12/RpoP	28.53	37.02	56.28	140.53	142.95	115.69	41.37	35	39.34	131.39	119.2	167.87
2917506786	hypothetical protein	16.22	23.69	10.9	26.85	11.09	7.62	19.22	21.81	17.26	12.43	14.47	22.97
2917506787	phosphatidylglycerophosphate synthase	328.79	351.3	276.69	195.98	97.3	203.73	262.92	230.19	284.92	175.74	149.18	141.27
2917506788	tetratricopeptide (TPR) repeat protein	155.74	152.88	123.72	54.99	58.29	46.82	158.13	117.71	134.58	42.51	46.77	57.86
2917506789	ATP-dependent DNA helicase DinG	64.01	70.64	70.73	13.72	19.88	12.39	54.67	54.58	45.8	10.73	14.76	17.35
2917506790	lipid-binding SYLF domain-containing protein	181.53	185.4	135.11	154.55	256.12	216.34	196.4	125.6	148.66	148.62	206.56	218.74
2917506791	phosphonate transport system permease protein	27.7	22.8	23.36	5.48	5.68	8.39	17.9	22.43	20.87	3.96	8.18	7.98
2917506792	hypothetical protein	101.46	129.03	118.06	31	55.12	46.36	148.59	126.44	153.1	50.43	51.62	40.49
2917506793	uncharacterized membrane protein	43.92	48.55	67.96	20.16	62.7	21.37	28.72	12.19	29.75	8.53	13.88	33.88
2917506794	orotidine-5'-phosphate decarboxylase	87.05	104.54	102.13	84.05	134.21	97.64	52.12	50.36	51.63	45.87	62.7	110.34
2917506795	tetratricopeptide (TPR) repeat protein	54.09	54.59	56.04	627.78	651.28	546.46	43.5	47.06	44.86	543.2	725.81	645.19
2917506796	8-oxo-dGTP pyrophosphatase MutT (NUDIX family)	31.88	43.6	52.63	71.74	46.82	35.31	29.91	29.68	34.52	13.44	27.24	47.18
2917506797	arsenate reductase	46.68	56.22	45.25	50.37	36.03	58.62	96.52	90.01	113.19	67.46	63.12	45.27
2917506798	chromosome segregation protein	276.77	291.94	297.18	212.09	224.57	203.44	344.98	250.64	267.3	145.39	156.99	199.43
2917506799	Leucine-rich repeat (LRR) protein	146.55	162.21	148.63	36.67	35.57	44.12	126.74	114.85	121.3	35.34	48.36	57.21
2917506800	protein TonB	73.21	98.81	78.7	91.3	133.44	81.36	92.49	82.65	87.84	97.98	102.99	115.83
2917506801	hypothetical protein	92.42	93.87	86.38	0.55	2.99	0.84	69.24	76.37	76.04	3.84	2.15	7.54
2917506802	proteasome-associated ATPase	324.57	300.7	298.82	711.97	737.46	679.9	267.16	258.47	284.78	569.85	563.85	490.59
2917506803	proteasome accessory factor A	310.35	314.74	304.39	566.12	597.23	605.23	310.24	250.24	239.76	381.32	365.99	426.01
2917506804	hypothetical protein	70.8	21.39	36.58	78.57	31.57	96.26	86.99	37.38	61.01	111.91	123.09	36.78
2917506805	proteasome beta subunit	240.04	253.82	261.13	297.29	466.21	274.76	286.12	206.31	213.72	262.86	209.14	268.99
2917506806	proteasome alpha subunit	224.23	219.06	232.83	312.41	298.37	311.68	264.5	196.98	186.36	275.34	311.43	268.25
2917506807	proteasome accessory factor A	419.16	435.08	413.93	592.71	831.73	655.83	455.56	332.07	352.68	588.77	738.92	734.1
2917506808	histidine triad (HIT) family protein	1132.86	1019.79	1037.46	967.49	1097.62	897.71	953.13	893.73	976.47	779.54	758.03	708.75
2917506809	quinolinate synthase	415.8	388.68	373.81	241.22	430.71	262.04	354.15	356.51	378.87	235.6	246.85	255.64
2917506810	cobalt-zinc-cadmium resistance protein CzcA	33.46	27.44	24.62	18.06	10.22	12.82	32.46	24.88	27.47	13.1	14.05	18.7
2917506811	cobalt-zinc-cadmium efflux system membrane fusion protein	31.23	28.8	23.18	14.24	13.12	16.96	44.27	27	33.6	10.28	12.17	22.71
2917506812	cobalt-zinc-cadmium efflux system outer membrane protein	35.78	42.03	37.5	21.62	27.35	14.19	60.92	31.72	45.84	15.43	25.34	24.73
2917506813	hypothetical protein	597.87	552.82	586.39	516.49	694.64	560.99	857.12	703.71	800.28	601.01	727.45	624.1
2917506814	putative ABC transport system ATP-binding protein	51.58	54.33	47.33	134.3	110.75	117.92	42.35	37.3	36.89	102.78	75.14	94.37
2917506815	putative ABC transport system permease protein	25.09	28.6	31.03	79.49	57.54	47.57	21.7	17.76	17.11	36.98	32.2	38.21
2917506816	hypothetical protein	293.76	286.44	284.96	485	388.59	544.91	193.07	198.39	176.14	338.06	266.8	311.16
2917506817	fumarate hydratase class II	187.44	193.35	174.58	18.33	20.45	28.85	159.67	151.01	146.5	23.92	28.77	38.77
2917506818	RNA polymerase sigma-32 factor	186.14	182.27	174.2	96.94	74.11	101.45	140.95	121.17	120.41	81.21	79.6	73.56
2917506819	YHS domain-containing protein	261.51	293.47	237.77	615.18	296.54	642.69	148.14	134.38	165.44	262.9	236.42	349.87
2917506820	hypothetical protein	305.18	316.28	287.75	222.25	199	253.71	207.7	167.17	167.34	158.86	123.59	179.07
2917506821	hypothetical protein	23.56	3.3	1.77	0	2.93	4.94	4.55	4.01	18.44	0.81	0.9	1.01
2917506822	hypothetical protein	170.76	153.53	154.81	181.23	107.74	145.55	115.31	93.84	85.09	92.47	95.01	121.81
2917506823	CPA1 family monovalent cation:H+ antiporter	63.52	75.95	44.91	7.4	6.49	6.1	39.43	44.75	36.41	4.84	8.6	11.37
2917506824	hypothetical protein	271.99	268.67	233.53	619.2	555.43	530.22	453.16	199.69	274.57	422.17	368.51	489.94
2917506825	formylglycine-generating enzyme required for sulfatase activity	311.99	331.03	303.71	26.56	58.95	55.92	289.38	350.22	365.45	34.84	30.65	41.44
2917506826	predicted amidohydrolase	109.04	110.33	101.28	128.82	118.33	128.82	63.85	76.85	62.04	65.69	64.72	110.48
2917506827	chorismate synthase	234.12	274	215.81	5.96	12.53	19.27	189.8	210.64	196.58	10.26	11.48	18.6
2917506828	hypothetical protein	0	2.7	5.43	0	0	0	0.8	2.46	1.81	0	0	0
2917506829	protease-4	218.21	213.56	219.72	14.68	22.04	4.73	138.46	328.99	256.63	12.75	13.4	21.71
2917506830	small subunit ribosomal protein S1	624.46	597.92	534.34	12.12	14.52	13.44	235.23	561.74	504.53	6.27	8.18	10.7
2917506831	cytidylate kinase	252.87	244.87	230.49	19.64	21.71	11.08	167.32	242.07	231.38	10.33	9.83	11.61
2917506832	prephenate dehydrogenase	126.78	148.34	125.14	0	0.84	0	91.65	94.17	88.86	1.61	0.45	3.02
2917506833	chorismate mutase/prephenate dehydratase	669.05	680.71	763.54	34.9	14.68	38.31	743.3	718.27	735.91	31.26	36.84	37.81
2917506834	uncharacterized protein (TIGR00106 family)	62.85	77.88	42.62	11.44	1.78	3.5	39.62	48.28	35.54	2.29	5.12	5.71
2917506835	hypothetical protein	258.31	249.79	236.79	7.68	2.99	2.35	364.45	148.02	241.63	4.6	11.6	11.5
2917506836	hypothetical protein	74.76	48.83	33.68	0	1.33	0	68.08	57.24	128.73	7.68	2.87	0
2917506837	GNAT superfamily N-acetyltransferase	87.92	79.37	79.39	4.16	2.16	6.38	59.35	54.79	65.44	2.08	1.86	4.68
2917506838	[protein-PII] uridylyltransferase	62.43	61.94	59.42	20.34	30.08	26.35	57.84	53.61	55.5	13.29	21.45	20.51
2917506839	malate dehydrogenase	265.88	305.07	264.8	1.5	0.97	2.29	276.57	296.56	289.16	2.62	2.09	2.8
2917506840	hypothetical protein	135.41	146.2	119.05	60.83	75.88	67.92	143.88	110.1	117.79	50.67	59.21	79.1
2917506841	hypothetical protein	160.23	120.72	118.89	30.34	36.9	53.61	52.62	73.38	55.43	20.99	31.34	29.13
2917506842	arsenate reductase	299.29	349.43	307.77	169.53	177.85	165.65	205.4	195.03	200.58	92.79	104.78	157.2
2917506843	repressor LexA	9.15	8.87	6.49	3.55	5.22	9.07	6.68	6.37	9.2	8.29	3.98	7.39
2917506844	DNA polymerase-4	15.6	11.14	13.28	7.27	10.37	11.14	12.69	10.03	7.47	3.63	5.42	5.67
2917506845	selenocysteine lyase/cysteine desulfurase	63.69	68.76	59.09	3.12	2.1	3.82	75.32	65.27	54.69	4.05	3.14	7.4
2917506846	penicillin-binding protein 1C	39.04	31.18	30.15	13.04	11.71	15.1	23.69	27.64	41.7	7.63	11.57	22.63
2917506847	uncharacterized protein YfaS (alpha-2-macroglobulin family)	45.57	33.28	34.02	8.65	12.58	11.04	66.31	38.42	57.34	11.53	18.08	24.67
2917506848	pyridoxal phosphate-dependent aminotransferase EpsN	73.75	73.11	69.6	0.61	0.48	1.88	38.06	68.82	72.06	1.53	1.03	2.3
2917506849	sugar O-acyltransferase (sialic acid O-acetyltransferase NeuD family)	78.03	83.27	73.17	2.24	3.2	0	30.28	42.72	52.81	2.24	0.63	2.8
2917506850	glutamine synthetase	137.21	120.32	156.92	0.55	4.38	1.67	96	146.72	139.32	2.73	10.07	5.45
2917506851	asparagine synthase (glutamine-hydrolysing)	145.64	132.04	124.68	2.84	4.2	4.34	112.51	151.63	136.34	3.85	8.16	9.35
2917506852	glycine dehydrogenase subunit 2	107.69	101.48	103.51	1.97	4.72	7.54	102.83	101.18	88.78	4.18	3.85	6.14
2917506853	glycine dehydrogenase subunit 1	133.53	154.8	144.69	5.17	4.02	5.54	108.84	112.48	121.12	3.88	6.07	8.71
2917506854	hypothetical protein	85.53	87.88	92.57	10.4	12.58	13.27	72.92	81.38	88.27	11.26	12.12	12.98
2917506855	FlaA1/EpsC-like NDP-sugar epimerase	178.02	175.58	181.39	43.37	53.67	54.87	154.42	144.32	150.73	47.5	50.22	74.86
2917506856	nitrate/TMAO reductase-like tetraheme cytochrome c subunit	96.44	118.45	119.4	214.6	303.08	225.12	216.33	65.36	98.02	215.76	243.91	316.39
2917506857	ubiquinol-cytochrome c reductase cytochrome b subunit	74.37	99.09	98.74	220.12	177	260.11	104.67	36.57	50.67	171.51	201.7	227.17
2917506858	ubiquinol-cytochrome c reductase cytochrome b subunit	34.85	35.05	38.52	134.7	119.37	121.33	92.51	40.15	47.95	175.22	178.98	158.25
2917506859	cytochrome b6-f complex iron-sulfur subunit	77.13	104.28	130.73	486.18	553.69	541.45	110.32	47.54	67.29	363.71	358.55	599.53
2917506860	primosomal replication protein N	177.58	184.04	220.25	825.33	1202.9	809.25	249.44	148.34	177.47	806.99	886.67	948.78
2917506861	DmsE family decaheme c-type cytochrome	179.96	179.16	222.8	1936.36	2465.28	10546.6	318.53	159.96	188.16	1859.19	2035.64	2245.83
2917506862	MtrB/PioB family decaheme-associated outer membrane protein	52.4	49.11	58.84	483.2	441.05	464.46	180.34	33.36	55.32	481.81	559.68	702.2
2917506863	c(7)-type cytochrome triheme protein	195.38	123.41	113.67	44.32	63.19	43.19	82.73	79.18	90.18	52.36	52.98	54.07
2917506864	hypothetical protein	92.64	98.79	101.39	75.32	80.54	63.04	104.97	91.71	117.97	64.31	82.58	88.5
2917506865	hypothetical protein	90.79	78.32	46.77	12.99	30.31	11.37	47.82	59.12	74.6	18.55	27	19.69
2917506866	WD40 repeat protein/uncharacterized caspase-like protein	137.3	124.28	134.87	46.55	35.52	40.67	113.51	135.35	174.9	49.81	55.03	66.91
2917506867	uncharacterized caspase-like protein	191.77	180.11	195.6	81.5	120.38	75.82	149.23	164.21	191.91	77.95	133.84	135.91
2917506868	hypothetical protein	263.96	281.4	314.86	152.53	301.24	198.82	399.9	227.36	288.45	199.07	366.02	286.38
2917506869	serine protease Do	447.27	443.49	457.05	225.39	213.25	210.65	571.22	370.01	482.57	249.16	366.74	314.8
2917506870	hypothetical protein	551.44	525.27	568.26	325.47	461.17	309.66	930.21	537.06	657.46	383.3	498.74	553.39
2917506871	TolB-like protein	102.84	105.02	106.28	60.08	57.18	60.83	96.35	72.12	83.97	58.08	66.86	80.53
2917506872	transcriptional regulator with PAS, ATPase and Fis domain/CHASE2 domain-containing sensor protein	50.63	51.5	47.68	23.55	28.25	19.04	53.25	42.35	50.39	19.04	23.83	29.23
2917506873	GT2 family glycosyltransferase	18.95	14.06	13.65	1.42	2.77	3.27	9.75	7.07	5.2	2.85	1.59	2.22
2917506874	hypothetical protein	42.46	46.31	58.73	9.62	12.11	12.63	49.53	37.53	39.24	4.12	5.77	8.15
2917506875	8-oxo-dGTP pyrophosphatase MutT (NUDIX family)	74.21	68.53	71.37	22.51	32.85	27.21	51.5	54.88	60.6	12.43	11.93	19.96
2917506876	nucleoside-diphosphate-sugar epimerase	0	0.84	0	0	0	0	0	1.02	0.56	0	0	1.54
2917506877	lipopolysaccharide transport system permease protein	442.33	493.87	421.57	226.93	170.3	246.48	366.14	317.64	335.85	181.98	192.9	203.12
2917506878	lipopolysaccharide transport system ATP-binding protein	110.64	143.41	95.39	40.41	32.17	54.51	103.03	96.32	76.9	29.81	30.68	39.63
2917506879	GT2 family glycosyltransferase	199.09	213.91	193.39	48.71	48.15	49	208.19	155.83	167.83	52.42	65.15	87.43
2917506880	hypothetical protein	319.01	320.86	313.97	69.51	47.78	94.1	253.07	316.71	345.08	107.73	101.45	124.49
2917506881	hypothetical protein	359.19	340.47	357.09	228.17	323.97	265.48	360.01	385.36	465.83	254.25	265.09	279.8
2917506882	UDP-N-acetyl-D-glucosamine dehydrogenase	321.81	319.76	268.04	150.1	110.26	181.73	245.43	258.47	274.48	115.91	108.84	126.83
2917506883	SAM-dependent methyltransferase	376.06	301.67	330.53	113.83	115.93	89.47	246.98	314.63	300.91	114.78	100.88	130.15
2917506884	GT2 family glycosyltransferase	147.34	138.4	111.39	21.81	37.75	24.78	80.74	75.68	55.28	12.66	20.08	25.91
2917506885	opacity protein-like surface antigen	166.17	169.03	159.1	27.36	21.55	37.06	97.44	130.6	107.18	18.93	21.2	42.04
2917506886	4-amino-4-deoxy-L-arabinose transferase-like glycosyltransferase	85.89	72.61	61.78	28.45	38.19	44.34	49.5	56.74	52.9	26.4	32.12	47.56
2917506887	glucose-1-phosphate thymidylyltransferase	131.46	110.2	115.64	9.52	13.17	24.31	103.53	104.74	103.31	11.9	13.32	15.36
2917506888	dTDP-D-glucose 4,6-dehydratase	192.81	208.06	171.49	18.42	30.55	56.4	172.75	166.08	163.18	17.49	25.76	33.33
2917506889	adenylylsulfate kinase	213.38	189	170.98	62.43	51.05	65.93	201.5	170.54	182.39	58.63	65.64	85.99
2917506890	ABC-type polysaccharide/polyol phosphate export permease	51.01	37.67	37.05	41	21.25	25.11	37.96	39.01	35.58	14.34	18.35	20.47
2917506891	peptide deformylase	35.08	38.95	52.99	24.53	57.92	35.47	47.18	44.53	51.03	35.41	28.21	62.08
2917506892	glycine cleavage system transcriptional repressor	48.55	50.42	55.34	63.31	49.58	59.82	43.93	37.89	51.68	47.12	49.74	63.89
2917506893	phage terminase small subunit	68.31	68.76	49.47	26.02	57.13	53.91	86.27	75.35	92.28	41.31	40.25	33.44
2917506894	formyltetrahydrofolate hydrolase	33.72	38.2	24.59	11.22	5.82	25.78	33.89	41.79	30.76	11.22	9.42	7.01
2917506895	UDP-GlcNAc:undecaprenyl-phosphate GlcNAc-1-phosphate transferase	55.12	45.78	38.5	12.73	16.49	24.13	41.96	35.85	33.77	12.11	12.54	15.13
2917506896	GT2 family glycosyltransferase	43.23	53.05	34.36	27.56	17.98	23.29	52.04	50.33	42.54	24.7	27.65	35
2917506897	acetyltransferase-like isoleucine patch superfamily enzyme	120.79	109.03	90.89	40.05	26.99	40.3	82.46	77.63	87.8	38.31	48.02	45.71
2917506898	O-antigen ligase	58.2	49.51	56.32	3.28	4.54	1.68	44.48	46.38	57.2	1.37	3.67	2.73
2917506899	L-2-hydroxyglutarate oxidase LhgO	9.06	15.17	12.85	1.17	0	7.18	14.16	11.64	12.32	2.05	0.98	0.73
2917506900	GDP/UDP-N,N'-diacetylbacillosamine 2-epimerase (hydrolysing)	79.95	61.28	59.94	17.51	11.67	12.45	77.03	69.32	75.96	8.75	11.89	21.07
2917506901	N,N'-diacetyllegionaminate synthase	57.96	54.7	54.39	17.56	19.26	24.82	75.59	46.94	66.33	10.46	14.74	25.29
2917506902	NAD(P)-dependent dehydrogenase (short-subunit alcohol dehydrogenase family)	41.21	46.35	41.61	23.57	16.29	12.03	65.38	49.12	54.23	14.4	20.03	20.16
2917506903	CMP-N-acetylneuraminic acid synthetase	68.31	59.73	62.05	10.2	11.11	20.31	127.77	72.18	81.1	13.77	14.27	24.84
2917506904	predicted dehydrogenase	40.34	28.54	28.91	6.51	7.31	8.86	59.09	37.99	53.5	6.5	6.07	12.64
2917506905	hypothetical protein	33.47	46.06	41.47	1.72	2.08	1.76	33.25	41.99	35.1	1.72	0.96	5.73
2917506906	serine O-acetyltransferase	70.8	70.74	75.12	2.14	3.61	4.92	58.23	54.08	62.15	2.14	3	7.36
2917506907	ubiquinone/menaquinone biosynthesis C-methylase UbiE	79.36	61.7	72.01	5.44	12.22	2.78	85.78	61.51	62.94	6.34	6.09	22.07
2917506908	hypothetical protein	153.87	131.36	152.81	15.82	23.78	19.38	183.01	177.79	177.27	14.23	16.23	24.36
2917506909	hypothetical protein	78.61	79.77	79.67	3.61	4.42	2.51	90.14	80.54	89.22	3.77	4.96	8.4
2917506910	hypothetical protein	111.32	109.5	118.19	21.2	16.49	15.28	125.03	124.34	127.03	11.84	15.35	17.13
2917506911	radical SAM superfamily enzyme YgiQ (UPF0313 family)	419.72	475	409.32	46.26	31.75	60.05	362.57	357.61	395.64	49.54	53.49	70.12
2917506912	hypothetical protein	80.92	61.43	56.28	2.01	5.12	1.85	65.38	63.51	65.15	3.42	4.28	5.28
2917506913	lipopolysaccharide/colanic/teichoic acid biosynthesis glycosyltransferase	34.8	57.79	32.63	11.41	13.14	5.82	49.49	34.08	38.2	9.5	10.64	9.49
2917506914	murein biosynthesis integral membrane protein MurJ	88.63	85.42	78.13	45.39	70.94	48.22	58.17	42.53	42.73	25.69	21.51	64.17
2917506915	hypothetical protein	76.78	89	87.65	60.22	75.37	36.89	130.92	86.84	103.74	53.31	60.65	103.09
2917506916	hypothetical protein	119.21	111.73	133.73	113.65	96.01	77.35	105.07	111.44	105.74	86.25	65.94	178.65
2917506917	hypothetical protein	49.8	41.96	53.63	137.81	156.03	116.62	183.96	76.51	573.11	172.17	190.72	226.34
2917506918	nitrite transporter NirC	20.6	12.25	10.33	10.29	8	5.25	123.2	6.38	207.11	13.71	12.47	13.91
2917506919	ferredoxin-nitrite reductase	88.67	100.45	66.11	11.29	13.39	11.97	781.75	17.6	203.63	9.76	8.99	16.53
2917506920	CPA1 family monovalent cation:H+ antiporter	20.69	16.64	16.87	47.21	50.86	46.15	15.1	9.83	16.06	35.31	32.03	36.36
2917506921	pyruvate dehydrogenase E1 component beta subunit	449.17	466.79	430.4	93.22	67.66	88.71	814.96	724.46	780.72	94.51	91.27	184.11
2917506922	pyruvate dehydrogenase E1 component alpha subunit	126.92	106.27	93.76	58.56	67.71	65.53	145.37	87.89	106.29	28.89	34.02	63.72
2917506923	radical SAM protein with 4Fe4S-binding SPASM domain	227.99	202.49	191.24	144.62	168.76	132.68	367.8	266.45	254.32	149.32	188.91	188.87
2917506924	8-oxo-dGTP diphosphatase	191.51	253.48	245.33	53.43	67.21	89.04	192.33	146.92	150.73	39.27	49.24	75.52
2917506925	MoaA/NifB/PqqE/SkfB family radical SAM enzyme	468.45	454.1	471.35	225.24	430.66	279.14	553.32	446.87	442.75	234.85	319.09	412.07
2917506926	hypothetical protein	196.17	193.49	204.25	67.86	83.87	73.29	225.75	182.62	210.76	67.83	92.32	111.46
2917506927	rfaE bifunctional protein nucleotidyltransferase chain/domain	79.16	83.7	52.93	93.7	29.6	100.89	94.9	64.2	80.92	72.44	60.62	80.41
2917506928	bifunctional ADP-heptose synthase (sugar kinase/adenylyltransferase)	299.29	270.63	294.38	110.71	137.62	160.35	373.47	289.29	307.4	131.17	168.27	205.28
2917506929	D-sedoheptulose 7-phosphate isomerase	434.68	405.6	384.05	171.66	185.17	186.96	615.15	493.07	558.2	206.61	241.45	293.49
2917506930	glycosyltransferase involved in cell wall biosynthesis	292.29	274.86	247.8	52	53.24	54.41	341.92	334.84	344.76	64.96	82.91	130.9
2917506931	hypothetical protein	175.4	211.44	141.06	6.81	8.48	18.78	87.22	131.33	131.31	12.94	14.48	26.36
2917506932	hypothetical protein	102.86	77.04	84.62	6.66	1.73	4.08	38.6	61.7	63.26	3.99	12.67	9.14
2917506933	radical SAM superfamily enzyme YgiQ (UPF0313 family)	1160.96	1159.78	1199.01	417.86	968.22	482.14	1331.3	1053.76	1162.7	407.6	500.82	622.2
2917506934	DNA-binding NarL/FixJ family response regulator	273.15	261.72	255.27	73.87	65.6	108.12	223.47	214.35	203.42	70.03	98.46	80.68
2917506935	signal transduction histidine kinase	236.67	232.19	251.58	75.53	80.15	80.73	220.41	209.91	196.11	82.84	110.61	106.94
2917506936	hypothetical protein	0	0	0	0	0	0	0	0	1.45	0	0	0
2917506937	sarcosine/dimethylglycine N-methyltransferase	243.47	260.07	251.9	35.57	65.6	54.46	239.08	223.08	214.95	38.44	58.31	62.98
2917506938	choline/glycine/proline betaine transport protein	93.73	100.04	102.45	4.1	6.25	4.88	96.37	85.84	78.36	7.5	5.35	9.66
2917506939	uncharacterized protein GlcG (DUF336 family)	274.44	247.94	233.86	37.91	12.82	37.86	202.41	199.8	229.63	30.48	30.43	44.24
2917506940	SAM-dependent methyltransferase	223.79	274.44	297.03	17.27	13.65	23.8	165.47	144.66	158.54	11.22	14.98	18.32
2917506941	NADH-quinone oxidoreductase subunit M	113.27	101.29	84.79	3.8	3.38	7.49	60.35	99.31	84.35	5.16	5.77	4.41
2917506942	NADH-quinone oxidoreductase subunit L	110.47	81.21	98.22	4.86	5.46	4.47	94.77	119.24	138.47	4.05	4.17	6.68
2917506943	multicomponent Na+:H+ antiporter subunit D	81.74	64.17	67.46	1.44	1.87	3.68	52.68	65.87	88.77	1.92	3.5	3.6
2917506944	multicomponent Na+:H+ antiporter subunit C	99.54	91.68	81.98	0	2.42	0	36.91	58.82	64.09	3.74	0	0
2917506945	multicomponent Na+:H+ antiporter subunit B	26.79	24.44	15.39	0	0.81	0	15.71	14.21	20.68	1.56	0	0
2917506946	multicomponent Na+:H+ antiporter subunit B	53.72	40.79	44.5	2.66	2.76	0	30.02	38.01	45.62	1.33	2.98	1.66
2917506947	multicomponent Na+:H+ antiporter subunit G	70.8	64.17	56.81	0	0	0	108.19	124.82	97.97	2.36	2.64	5.88
2917506948	multicomponent Na+:H+ antiporter subunit F	77.28	61.29	65.29	0	8.92	0	102.36	101.9	141.54	2.65	8.89	3.31
2917506949	multicomponent Na+:H+ antiporter subunit E	147.23	106.32	121.48	1.39	4.34	2.14	197.1	174.83	193.03	3.49	11.71	7.83
2917506950	uncharacterized protein YbcC (UPF0753/DUF2309 family)	93.51	92.5	89.46	3.05	1.82	5.38	112.92	76.96	93.64	2.34	4.33	3.8
2917506951	DNA-binding MarR family transcriptional regulator	214.56	257.66	185.2	7.14	7.41	3.65	208.01	234.43	187.05	9.52	5.33	10.4
2917506952	hypothetical protein	5.95	0	11.39	0	0	0	2.79	0	0	0	0	0
2917506953	hypothetical protein	114.06	114.35	118.13	47.65	19.5	19.2	73.7	92.33	104.23	31.33	70.15	25.04
2917506954	hypothetical protein	212.41	184.5	256.09	82.5	134.41	108.29	310.8	259.22	282.62	151.18	183.54	205.97
2917506956	hypothetical protein	0	4.46	1.79	0	0.85	0	0	1.35	0	0	0	0
2917506957	hypothetical protein	12.26	29.17	23.48	1900.08	1678.32	2012.66	71.89	7.39	11.42	1510	2138.08	1894.76
2917506958	hypothetical protein	58.71	59.74	56.52	1.35	0.76	1.28	51.43	53.8	60.78	1.35	1.51	0.91
2917506960	integrase	24.24	19.22	20.53	10.86	8.45	5.82	19.68	24.27	25.06	9.23	10.64	4.75
2917506961	hypothetical protein	57.8	58.23	78.77	30.94	37.98	30.66	58.63	59.86	62.35	39.57	44.81	33.51
2917506962	5-methylcytosine-specific restriction protein A	43.81	41.39	49.35	21.77	21.6	34.49	59.24	36.02	40.46	34.14	29.4	24.36
2917506963	II/X family phage/plasmid replication protein	11.31	14.95	13.63	17.57	11.38	11.21	17.68	15.14	13.37	18.29	23.76	13.71
2917506964	glycosyltransferase involved in cell wall biosynthesis	99.57	97.01	107.21	94.18	93.01	114.02	124.25	103.56	116.67	126.17	123.71	101.36
2917506966	isoaspartyl peptidase/L-asparaginase-like protein (Ntn-hydrolase superfamily)	60.61	97.94	75.44	56.5	100.68	55.43	53.31	61.72	68.55	30.88	33.09	68.33
2917506967	hypothetical protein	232.56	330.97	248.07	113.22	64.95	99.48	152.44	152.03	130.55	57.51	83.08	112.37
2917506968	phosphoribosylamine--glycine ligase	98.76	132.05	115.42	6.12	7.06	12.77	89.08	98.66	84.81	3.89	7.47	10.76
2917506969	ABC-type Fe3+/spermidine/putrescine transport system ATPase subunit	22.11	21.04	18.35	6.44	3.67	1.97	19.19	16.52	18.53	2.9	2.88	6.83
2917506970	polar amino acid transport system substrate-binding protein	10.53	16.1	11.04	5.26	2.5	0	9.17	11.96	13.61	0.44	2.94	3.28
2917506971	polar amino acid transport system permease protein	13.54	18.95	10.17	0.93	3.37	5.68	14.94	15.36	14.41	2.32	5.71	4.63
2917506972	uncharacterized membrane protein YukC	341.66	331.56	378.75	41.91	20.37	32.09	236.2	370.55	342.13	54.97	29.31	55.58
2917506973	hypothetical protein	178.41	189.4	127.33	1.64	6.36	2.51	150.26	174.03	167.48	3.27	10.07	9.2
2917506975	hypothetical protein	184.55	199.84	222	95.12	12.86	56.99	109.88	90.67	124.66	35.13	57.84	33.55
2917506976	cytochrome c553	6.41	6.77	4.43	9.33	12.41	6.67	9.52	4.37	5.4	10.26	6.61	11.65
2917506977	two-component system chemotaxis response regulator CheY	10.04	9.1	9.16	13.37	11.27	2.56	10.1	10.37	17.56	11.7	12.16	14.61
2917506978	DNA-binding NarL/FixJ family response regulator	11.59	10.03	11.1	28.85	70.96	65.8	14.09	10.67	7.57	65.65	96.16	75.09
2917506979	DNA-binding CsgD family transcriptional regulator	6.67	13.22	12.42	56.34	89.46	101.15	15.38	8.04	8.58	109.71	139.85	108.73
2917506980	DNA-binding CsgD family transcriptional regulator	9.46	10.42	8.38	32.45	77.92	63.75	11.34	6.08	5.31	75.88	86.67	94.77
2917506981	DNA-binding CsgD family transcriptional regulator	13.7	13.37	14.12	49.11	94.83	69.56	18.04	13.97	17.38	63.2	87.58	86.59
2917506982	outer membrane lipoprotein-sorting protein	23.94	20.82	17.25	450.76	559.2	522.16	23.91	24.94	25.48	756.72	719.31	652.51
2917506983	hypothetical protein	12.12	7.1	10.42	49.11	20.84	44.18	10.87	8.63	12.34	30.06	45.68	57.09
2917506984	PAS domain S-box-containing protein	4.35	3.98	2.99	1.95	2.63	2.98	4.24	2.74	2.85	2.14	1.31	1.22
2917506985	SagB-type dehydrogenase family enzyme	157.09	158.67	131.96	30.22	25.51	39.67	194.67	168.95	177.86	36.25	57.49	71.68
2917506986	ribosomal protein S12 methylthiotransferase accessory factor	330.71	318.42	378.38	75.84	133.22	72.19	588.59	426.3	503.21	116.01	147.65	181.98
2917506987	bacteriocin biosynthesis cyclodehydratase domain-containing protein	1168.95	999.92	1137.77	920.7	899.19	699.93	1810.73	1374.37	1456.3	1041.29	1336.72	1216.11
2917506988	hypothetical protein	4419	4723.35	3962.5	3979.76	2980.27	3131.49	6449.51	5493.65	7070.89	4175.07	5342.07	4860.79
2917506989	iron complex outermembrane receptor protein	105.82	96.93	104.56	42.2	63.06	62.6	101.14	111.15	120.31	66.07	71.75	82.72
2917506990	hypothetical protein	34.43	30.72	30.91	18.81	16.57	13.44	39.88	35.27	48.68	26.32	26.66	21.91
2917506991	PAS domain S-box-containing protein	128.58	116.39	130.18	85.89	78.47	101.45	131.03	143.24	153.23	112.6	130.8	118.28
2917506992	DNA-binding NarL/FixJ family response regulator	169.67	174.48	151.14	248.76	189.77	284.45	115.89	113.69	128.01	209	169.56	204.75
2917506993	PleD family two-component response regulator	3024.33	3208.63	3583.1	8561.21	8593.69	10233.4	2816.16	3391.62	3476.21	9915.22	9113.03	10179.1
2917506994	biotin carboxylase	28.93	28.24	25.1	3.46	3.21	3.97	16.71	14.9	16.45	4.75	5.16	6.83
2917506995	catechol 2,3-dioxygenase-like lactoylglutathione lyase family enzyme	123.51	125.81	143.39	148.88	152.1	151.99	144.35	123.69	149.6	197.78	217.26	225.33
2917506996	small-conductance mechanosensitive channel	68.39	69.65	78.12	29.36	66.75	37.25	68.22	56.56	47.89	24.31	38.02	78.54
2917506997	Mg/Co/Ni transporter MgtE	43.15	31.41	43.34	23.08	17.3	16.41	38.49	25.23	22.21	11.94	21.21	25.21
2917506998	magnesium transporter	34.8	40.11	33.17	16.76	14.01	6.62	45.71	19.46	27.9	14.05	16.33	31.04
2917506999	catechol 2,3-dioxygenase-like lactoylglutathione lyase family enzyme	76.78	64.41	75.4	10.32	3.57	7.9	110.14	50.54	68.37	9.46	17.33	4.3
2917507000	glutamate synthase domain-containing protein 2/CDGSH-type Zn-finger protein	107.05	104.56	105	144.92	121.84	127.81	88.44	55.02	70.59	85.72	94.68	133.1
2917507001	hypothetical protein	126.93	99.09	56.97	73.95	26.36	56.62	87.46	62.14	66.5	47.35	58.18	40.39
2917507002	uncharacterized zinc-type alcohol dehydrogenase-like protein	85.4	94.63	97.81	37.41	39.69	36.74	94.9	54.01	52.54	34.92	37.91	48.01
2917507003	DMSO/TMAO reductase YedYZ molybdopterin-dependent catalytic subunit	42.22	49.67	40.28	407.11	543.99	327.02	96.21	31.98	37.53	276.94	281.61	492.32
2917507004	hypothetical protein	25.29	20.05	31.27	156.54	79.71	129.72	37.81	7.62	15.14	68.1	74.18	114.94
2917507005	DNA-binding response OmpR family regulator	55.32	46.37	39.34	136.28	93.55	157.92	62.28	29.71	44.58	219.04	315.28	285.05
2917507006	DNA-binding response OmpR family regulator	0	0	0.98	0	0	0	0	0	0	0	0	0
2917507007	hypothetical protein	0	1.2	2.89	0	0	0	1.42	1.46	3.21	0	0	0
2917507008	4-amino-4-deoxy-L-arabinose transferase-like glycosyltransferase	13.03	13.56	7.53	0	1.48	0.73	12.6	11.58	16.68	0.95	2.12	1.78
2917507009	RimJ/RimL family protein N-acetyltransferase	17.82	15.79	14.05	9.77	4.75	11.22	22.13	15.66	25.1	2.44	4.1	6.86
2917507010	cation:H+ antiporter	22.41	17.77	21.25	2.98	1.74	1.14	18.32	18.52	20.1	1.12	3.76	4.66
2917507011	divalent metal cation (Fe/Co/Zn/Cd) transporter	21.34	18.4	21.91	2.16	2.8	0	23.94	17.89	20.25	3.78	3.63	8.1
2917507012	phosphate transport system substrate-binding protein	75.78	52.97	34.84	0.75	0.97	0	55.43	34.67	103.56	0.37	1.26	0.93
2917507013	phosphate transport system permease protein	30.28	25.1	14.93	1.6	0.83	0	15.49	22.22	41.75	0.4	0	1
2917507014	phosphate transport system permease protein	17.04	20.83	9.51	0.83	0.86	1.27	7.33	16.42	26.82	0	0.46	1.55
2917507015	phosphate transport system ATP-binding protein	59.17	45.02	46.44	14.91	10.87	14.27	25.88	37	82.13	11.17	12.51	13.96
2917507016	phosphate transport system protein	59.81	61.38	49.4	16.4	22.58	21.97	28.88	50.03	110.47	9.73	16.63	12.15
2917507017	nitroreductase	97.99	97.76	90.79	12.28	11.14	9.4	102.31	96.5	90.84	9.82	16.49	22.99
2917507018	hypothetical protein	4.97	2.63	1.06	1.93	0	0	4.67	1.6	0.88	0	0	1.21
2917507019	signal transduction histidine kinase	131.26	123.12	124.92	173.23	176.04	214.06	113	93.88	102.41	168.76	174.51	214.53
2917507020	flagellar hook-associated protein 3	1910.67	2175.3	2344.25	7673.57	7321.19	6734.7	1735.48	1238.68	1347.92	4344.52	4552	6440.68
2917507021	flagellar hook-associated protein 1 FlgK	1534.78	1613.78	1835.87	6374.67	12011.3	5993.06	1873.73	1421	1410.04	5318.99	6174.15	7530.9
2917507022	flagellar biosynthesis/type III secretory pathway chaperone	3475.38	3418.05	3724.4	15540.9	15947.1	15443.7	3507.33	2789.34	2947.55	13767.3	14001.6	12921.3
2917507023	Rod binding domain-containing protein	3540.19	3571.89	3814.6	16901.4	17117.7	16973.1	3483.51	3021.51	3156.87	12630	10959.4	12903.7
2917507024	hypothetical protein	98.26	118.03	91.77	22.73	12.44	14.18	96.93	93.33	103.43	10.52	16.96	17.34
2917507025	hypothetical protein	314.41	282.2	310.36	519.73	378.73	554.49	277.84	203.25	215.98	346.31	357.51	498.09
2917507026	tetratricopeptide (TPR) repeat protein	115.53	114.81	106.85	198.36	168.76	185.95	110.61	86.6	89.85	154.32	168.46	240.06
2917507027	hypothetical protein	463.51	410.42	544.06	529.81	1106.57	572.99	759.2	579.87	606.79	645.05	752.24	997.01
2917507028	hypothetical protein	331.13	319.97	343.36	201.48	189.44	207.71	827.59	602.51	736.81	344.19	557.73	617.26
2917507029	tetratricopeptide (TPR) repeat protein	45.43	54.38	47.05	42.45	50.74	46.65	44.03	34.29	42.43	42.93	51.69	72.31
2917507030	inorganic pyrophosphatase	555.75	493.01	436.69	9.27	3.78	4.06	242.58	529.2	455.46	7.94	5.19	4.96
2917507031	ATP-dependent Lon protease	342.86	315.81	280.22	50.53	65.41	84.67	294.75	289.96	286.34	59.57	85.15	81.26
2917507032	ATP-dependent Clp protease ATP-binding subunit ClpX	824.26	712.3	748.34	534.35	649.01	592.64	838.59	632.19	669.8	454.78	546.87	721.11
2917507033	ATP-dependent Clp protease protease subunit	1392.66	1230.72	1539.89	899.24	1473.12	1253.35	2062.76	1869.45	1926.49	1014.95	779.69	966.52
2917507034	trigger factor	358.47	341.51	327.32	14.9	17.65	28.52	267.78	266.12	274.63	14.89	16.97	20.26
2917507036	hypothetical protein	68.29	76.98	68.26	78.57	95.99	68.21	55.01	49.69	45.72	63.03	65.52	104.64
2917507037	acetyltransferase-like isoleucine patch superfamily enzyme	219.53	178.85	194.16	139.69	138.94	167.11	152.54	188.16	200.97	135.69	139.21	205.97
2917507038	phosphomannomutase	49.69	48.04	42.6	0.69	0.53	0.52	38.9	46.77	48.67	0.51	0.19	0.21
2917507039	hypothetical protein	127.58	120.18	128.22	12.32	22.78	11.32	101.84	103.63	93.03	11.08	18.38	31.27
2917507040	hypothetical protein	189.89	184.05	136.25	39.05	40.48	42.08	93.15	99.91	88.51	31.08	32.36	27.08
2917507041	enhancing lycopene biosynthesis protein 2	76.54	93.22	57	93.44	44.58	87.8	35.48	29.87	45.59	61.55	65.35	60.97
2917507042	D-beta-D-heptose 7-phosphate kinase/D-beta-D-heptose 1-phosphate adenosyltransferase	198.57	200.13	234.74	22.66	48.23	31.74	162.63	194.03	200.14	38.3	49.89	60.17
2917507043	D-sedoheptulose 7-phosphate isomerase	222.85	194.75	234.07	21.43	49.34	34.75	231.41	252.39	254.48	21.42	45.14	64.51
2917507044	DNA repair protein RadC	310.76	297.65	307.14	96.3	108.67	121.35	235.43	244.82	271.68	96.75	88.11	156.51
2917507045	dTDP-glucose 4,6-dehydratase	249.18	212.38	210.69	58.37	38.21	65.32	281.39	246.41	246.77	82.27	96.29	50.44
2917507046	methionyl-tRNA formyltransferase	109.08	96.06	103.62	7.39	15.9	14.71	133.28	115.85	118.13	9.97	9.1	23.06
2917507047	peptide deformylase	175.71	172.35	157.9	30.98	37.01	43.32	148.04	125.37	108.89	25.58	40.69	49.6
2917507048	PAS domain S-box-containing protein	100.01	100.72	116.61	198.98	386.66	249.94	127.82	85.87	99.5	187.62	233.94	227.92
2917507049	uncharacterized protein YjbI with pentapeptide repeats	110.76	92.19	102.83	3.2	6.91	4.9	90.18	81.63	98.41	6.4	5.97	7.99
2917507050	ADP-L-glycero-D-manno-heptose 6-epimerase	95.56	94.49	102.19	6.51	7.12	4.43	124.59	121.74	129.79	9.4	10.52	14.89
2917507051	predicted Zn-dependent protease	125.16	115.06	102.06	11.91	19.59	13.67	173.98	112.78	134.04	13.68	21.98	33.81
2917507052	uncharacterized membrane protein YjgN (DUF898 family)	166.31	166.7	173.09	91.02	137.17	104.14	346.87	176.62	206.45	117.29	160.49	145.53
2917507053	hypothetical protein	311.32	281.48	372.67	221.61	452.56	332.87	745.56	383.63	444.84	340.71	431.97	708.3
2917507054	hypothetical protein	124.32	126.37	180.34	69.8	131.75	90.75	171.77	149.27	143.75	86.87	95.04	106.03
2917507055	ribonuclease BN (tRNA processing enzyme)	324.36	295.85	280.56	517.79	577.21	500.46	277.3	231.39	243.8	490.77	554.35	529.14
2917507056	hypothetical protein	143.87	156.15	164.85	71.52	128.87	78.85	120.7	105.56	108.97	77.77	100.51	113.56
2917507057	1,4-alpha-glucan branching enzyme	124.76	141.86	131.08	33.55	38.84	36.99	154.51	102.88	103.37	31.52	39.54	58.9
2917507058	putative Ca2+/H+ antiporter (TMEM165/GDT1 family)	114.06	100.7	72.8	7.52	10.4	26.88	48.46	63.28	71.01	16.29	14.03	15.65
2917507059	2,3-bisphosphoglycerate-independent phosphoglycerate mutase	206.29	257.48	209.14	24.45	34.85	23.17	231.98	195.75	209.21	29.09	28.33	39.23
2917507060	aspartate kinase	208.91	200.91	183.42	42.41	58.67	59.04	172.06	170.88	171.31	47.07	42.52	42.97
2917507061	2-isopropylmalate synthase	167.63	171.61	143.71	31.07	21.75	26.51	120.81	120.47	118.61	20.19	28.56	28.82
2917507062	glutamate-ammonia-ligase adenylyltransferase	51.82	47.77	48.21	6.91	12.53	9.55	54.36	57.6	64.11	8.02	10.1	12.93
2917507063	glutamine synthetase	636.1	573.26	503.05	35.53	46.57	34.49	1040.07	579.9	1283.29	41.52	49.28	51.85
2917507064	nitrogen regulatory protein P-II 1	628.37	716.97	634.18	123.08	69.21	95.83	1950.91	388.33	815.58	60.46	64.19	72.91
2917507065	lysophospholipid acyltransferase (LPLAT)-like uncharacterized protein	52.45	60.9	50.21	1.09	0.57	0	25.92	39.73	45.36	1.09	1.22	1.36
2917507066	lipid-A-disaccharide synthase	101.92	93.48	101.85	1.2	1.24	2.76	54.33	92.8	84.65	1.2	0.67	2.25
2917507067	DUF1009 family protein	114.49	130.35	130.47	4.09	0.64	1.25	58.65	91.42	99.44	2.05	1.83	7.66
2917507068	predicted dehydrogenase	313.15	254.8	325.4	2.92	9.08	5.59	305.27	438.66	392.32	4.01	13.47	15.49
2917507069	UDP-N-acetylglucosamine acyltransferase	174.85	192.77	194.18	6.4	12.08	9.79	117.71	191.25	165.25	5.94	9.2	11.98
2917507070	beta-hydroxyacyl-ACP dehydratase FabZ	337.16	318.63	343.43	1.64	6.79	2.51	231.98	316.24	294.58	2.45	5.5	7.15
2917507071	outer membrane protein	416.75	275.28	340.09	9.02	11.35	3.94	471.39	496.62	474.78	14.81	22.34	13.67
2917507072	outer membrane protein insertion porin family	286.22	289.13	315.18	5.83	5.96	6.45	330.72	342.37	329.94	5.02	9.24	12.13
2917507073	ATP-dependent Clp protease ATP-binding subunit ClpC	1663.13	1696.33	1769.39	2095.29	3305.44	2534.79	1946.22	1595.52	1683.1	2005.4	2012.62	2195.57
2917507074	5-methyltetrahydrofolate--homocysteine methyltransferase	195.78	212.01	186.53	89.42	57.26	74.58	196.94	167.06	171.02	46.15	56.89	87.91
2917507075	glucose/arabinose dehydrogenase	66.37	62.32	57.27	92.19	137.11	93.79	57.04	47.35	50.02	76.37	86.54	101.94
2917507076	formylglycine-generating enzyme required for sulfatase activity	99.4	88.27	94.27	189.23	253.9	221.08	74.54	74.23	65.94	157.34	145.12	174.1
2917507077	hypothetical protein	96.83	95.87	88.97	99.9	99.84	114.45	55.26	43.11	43	59.26	60.71	83.88
2917507078	SAM-dependent methyltransferase/predicted metal-dependent enzyme (double-stranded beta helix superfamily)	59.8	74.65	60.55	62.37	75.03	62.58	53.68	37.72	42.04	30.53	45.73	86.99
2917507079	very-short-patch-repair endonuclease	78.37	76.6	57	33.98	14.86	26.02	58.99	40.41	40.74	25.47	33.27	26.51
2917507080	hypothetical protein	60.16	59.04	47.52	27.17	27.03	32.21	61.39	59.81	55.63	36.79	22.55	37.19
2917507081	excinuclease ABC subunit C	23.51	21.79	22.61	43.98	78.5	39.58	16.31	14.84	12.86	36.05	49	52.73
2917507082	polar amino acid transport system substrate-binding protein	27.6	25.49	22.88	3.84	1.62	4.41	19.13	15.89	18.64	3.12	3.22	2.7
2917507083	ABC-type polar amino acid transport system ATPase subunit	17.66	19.74	13.32	1.87	2.42	0	17.7	9.67	13.67	1.4	0.52	7.01
2917507084	NSS family neurotransmitter:Na+ symporter	82.62	68.35	57.58	11.97	12.14	15.14	68.71	60.27	73.92	13	13.39	12.34
2917507085	signal transduction histidine kinase	98.58	108.31	102.9	72.39	77.69	95.28	110.07	82.66	97.28	59.2	78.33	83.64
2917507086	hypothetical protein	61.57	46.04	48.28	10.25	9.56	25.11	19.81	27.98	25.28	3.07	12.61	8.96
2917507087	hypothetical protein	147.27	169.42	134.29	1548.24	759.07	1293.7	63.77	74.89	92.16	856.65	771.24	781.52
2917507088	phosphoribosylformylglycinamidine cyclo-ligase	197.9	186.15	168.42	64.06	94.14	71.6	189.54	162.43	159.16	66.9	80.28	84.76
2917507089	SSS family solute:Na+ symporter/sodium/pantothenate symporter	14.36	21.83	15.28	0	2.05	0	31.07	13.27	13.8	0.7	0.78	1.16
2917507090	hypothetical protein	33.72	16.04	19.37	3.93	2.04	6.02	9.49	4.88	12.56	0	2.2	7.36
2917507091	glutamate dehydrogenase (NAD(P)+)	48.13	44.92	47.57	256.57	305.74	262.93	81.71	36.13	43.07	183.52	235.72	322.74
2917507092	secondary thiamine-phosphate synthase enzyme	27.45	20.63	34.12	1.68	3.05	2.58	37.96	18.81	33.84	0.84	2.83	6.31
2917507093	tetratricopeptide (TPR) repeat protein	72.3	64.17	73.24	27.05	26.44	27.22	81.52	64.9	66.36	26.26	27.67	41.48
2917507094	tetratricopeptide (TPR) repeat protein	52.77	61.38	40.42	2.05	5.31	9.42	42.91	34.77	27.15	8.19	17.2	7.68
2917507095	intracellular sulfur oxidation DsrE/DsrF family protein	539.04	503.22	559.79	5538.79	6027.36	6849.37	397.87	299.2	307.61	4819.62	3750.03	4540.7
2917507096	hypothetical protein	139.18	163	95.03	71.66	75.27	63.53	95.66	105.31	93.02	40.52	53.81	74.15
2917507097	hypothetical protein	55.85	56.1	41.98	76.65	71.59	95.22	54.73	36.49	43.59	53.48	42.88	93.87
2917507098	hypothetical protein	163.08	184.99	200.93	774.52	873.13	885.84	178.18	169.16	163.69	745.28	504.65	526.94
2917507099	SulP family sulfate permease	12.19	11.6	17.11	1.22	3.05	1.24	14.21	11.41	10.75	2.64	3.63	6.08
2917507100	glycyl-tRNA synthetase alpha chain	173.58	165.09	142.45	5.32	4.93	3.49	145.41	107.26	122.25	5.32	3.83	10.44
2917507101	hypothetical protein	32.31	35.99	49.1	112.93	105.7	130.39	40.41	35.96	38.48	123.18	130.88	146
2917507103	hypothetical protein	114.53	110.35	84.71	1439.29	788.12	1264.33	100.93	65.52	72.35	1145.61	1171.59	1238.48
2917507104	hypothetical protein	5.91	3.51	6.6	0	0.89	0	3.46	3.56	3.14	0.86	0	0
2917507105	hypothetical protein	0	0	0	5.48	0	0	4.41	11.34	2.5	0	6.13	3.42
2917507106	aryl-alcohol dehydrogenase-like predicted oxidoreductase	64.32	73.24	62.81	84.55	55.95	60.81	66.02	47.43	48.86	45.46	57.7	69.16
2917507107	phage repressor protein C with HTH and peptisase S24 domain	61.14	59.89	64.85	0	0.54	1.6	41.33	41.61	41.63	2.09	2.93	2.62
2917507108	hypothetical protein	31.19	36.75	17.63	2.08	1.61	3.18	31.35	19.76	26.09	4.67	4.65	6.48
2917507109	iron complex outermembrane receptor protein	62.45	63.24	67.93	9.57	11.51	8.89	77.85	58.23	59.61	8.88	11.28	14.07
2917507110	aspartate aminotransferase	42.91	38.89	31.3	4.76	6.94	8.2	53.44	46.05	44.32	8.03	7.66	7.43
2917507111	adenylyltransferase/sulfurtransferase	407.21	349.05	348.99	438.56	549.08	554.04	350.91	351.5	343.58	382.02	349.64	400.31
2917507112	hypothetical protein	927.6	1013.46	870.25	902.65	489.77	991.92	726.8	675.46	755.4	749.91	686.21	711.69
2917507113	protein-L-isoaspartate(D-aspartate) O-methyltransferase	94.21	102.24	100.01	30.04	59.6	24.77	153.51	115.2	124.55	38.69	34.91	38.94
2917507114	AmmeMemoRadiSam system protein B	28.68	41.9	39.51	36.06	34.2	49.83	33.64	35.29	31.34	25.05	33.95	43.37
2917507115	lactoylglutathione lyase	139.68	120.96	138.34	54.25	58.19	68.76	186.03	148.59	142.7	81.34	76.41	71.23
2917507116	phosphomannomutase/phosphoglucomutase	171.82	190.21	177.33	164.7	209.17	182.06	242.02	203.12	183.12	178.5	207.61	180.53
2917507117	CDP-paratose 2-epimerase	198.31	173.99	216.41	362.55	575.69	399.6	221.08	165.09	168.32	255.18	232.19	235.4
2917507118	NAD(P)-dependent dehydrogenase (short-subunit alcohol dehydrogenase family)	172.64	169.48	159.22	15.07	19.06	9.5	132.72	133.81	130.33	13.29	18.34	27.1
2917507119	hypothetical protein	207.35	195.19	139.88	0	0	3.01	109.93	151.15	144.45	0	0	0
2917507120	ferredoxin	884.55	920.12	853.21	0	7.19	0	707.1	875.7	870.81	6.93	14.22	18.75
2917507121	bifunctional enzyme CysN/CysC	493.62	503.16	425.95	33.67	38.22	30.23	328.18	369.88	341.73	28.05	32.7	38.89
2917507122	sulfate adenylyltransferase subunit 2	851.46	862.02	900.47	100.27	188.99	156.24	781.86	785.93	742	126.59	151.57	171.28
2917507123	hypothetical protein	286.68	282.05	321.7	153.11	139.53	165.7	283.98	279.35	285.67	146.97	155.49	158.61
2917507124	cysteinyl-tRNA synthetase	260.34	239.15	254.75	133.79	216.06	150.84	222.75	229.49	203.47	108.01	118.17	138.86
2917507125	Flp pilus assembly protein TadD/plastocyanin	403.71	380.88	385.48	5.49	12.81	10.51	290.92	303.89	279.9	11.49	19.96	25.48
2917507126	putative FmdB family regulatory protein	404.59	479.36	440.26	68.16	23.56	56.54	293.85	325.43	291.86	34.06	58.79	70.9
2917507127	dCTP deaminase	439.69	506.26	466.75	21.05	13.09	26.7	327.55	454.73	436.15	16.23	20.52	27.02
2917507128	segregation and condensation protein B	200.54	218.77	191.17	24.49	56.87	34.38	141.32	155.77	160.8	26.52	39.39	69.42
2917507129	pseudouridine synthase	214.23	204.77	190.07	60.76	47.06	51.57	145.59	181.7	169.86	44.63	62.25	81.33
2917507130	hypothetical protein	74.44	68.05	44.61	23.18	6.69	14.2	27.99	46.57	47.48	14.89	10.74	15.7
2917507131	predicted PurR-regulated permease PerM	167.54	171.73	176.04	21.25	16.35	20.34	78.33	135.14	126.77	16.26	23.78	29.42
2917507132	cyclic dehypoxanthinyl futalosine synthase	273.4	279.77	305.03	20.55	27.14	21.64	192.13	196.35	196.55	8.02	21.56	38.48
2917507133	parvulin-like peptidyl-prolyl isomerase	613.87	583.64	745.78	63	109.55	105.8	622.58	687.63	566.17	93.43	131.88	136.98
2917507134	high-affinity nickel-transport protein	90.35	109.03	90.26	20.6	26.99	45.56	56.66	54.44	66.9	15.44	15.36	23.57
2917507135	hypothetical protein	59.83	54.23	73.65	39.84	49.05	61.01	62.82	48.76	69	39.82	56.65	87.03
2917507136	uroporphyrinogen III methyltransferase/synthase	114.58	110.92	105.42	13.81	18.97	19.04	92.12	111.42	103.67	15.88	23.44	25.57
2917507137	16S rRNA (adenine1518-N6/adenine1519-N6)-dimethyltransferase	123.07	137.86	137.96	17.03	22.53	31.57	120.88	90.84	88.01	18.81	22.57	27.41
2917507138	4-hydroxythreonine-4-phosphate dehydrogenase	115.68	128.73	126.8	26.82	59.45	28.1	74.44	51.09	61.89	13.05	20.14	51.1
2917507139	phosphoenolpyruvate carboxykinase (ATP)	294.58	289.24	310.31	295.09	574.85	321.44	385.14	324.39	308.65	321.37	354.73	359.48
2917507140	spermidine synthase	99.84	83.84	75.81	55.51	47.5	44.25	41.63	63.86	50.36	49.02	43.82	44.14
2917507141	hypothetical protein	0	4.22	0	0	0	0	0	0	0	0	0	0
2917507142	peptide chain release factor 2	155.41	152.46	147.51	14.83	27.72	28.69	105.58	101.06	92.69	21.06	24.45	30.2
2917507143	ribonuclease Z	74.05	67.8	50.73	5.61	10	19.34	35.31	42.08	37.17	10.17	5.1	11.38
2917507144	glycosyltransferase involved in cell wall biosynthesis	58.29	55.06	49.24	26.97	29	45.89	28.55	19.01	18.25	9.48	10.06	36.16
2917507145	hypothetical protein	500.02	511.56	496.99	231.28	479.55	292.86	593.57	448.01	478.4	266.72	284.91	322
2917507146	CRP-like cAMP-binding protein	38.03	36.19	21.36	267.63	161.7	211.69	39.24	16.86	24.29	173.6	168.57	199.11
2917507147	uncharacterized protein (TIGR00730 family)	127.09	141.94	156.28	2.72	2.47	2.08	176.13	193.34	174.99	4.75	4.94	7.21
2917507148	uncharacterized protein YqhQ	494.77	450.37	505.59	457.25	513.8	360.97	546.53	594.48	561.67	505.27	419.48	409.46
2917507149	uncharacterized protein YajQ (UPF0234 family)	140.15	142.07	128.34	42.6	33.12	45.66	98.9	130.41	131.66	34.77	23.04	29.25
2917507150	putative membrane protein	136.33	140.09	181.05	39.29	57.56	41.85	194.61	124.01	124.05	37.56	43.96	51.17
2917507151	dihydroflavonol-4-reductase	87.05	88.48	72.78	32.86	37.21	37.19	55.79	46.1	54.81	25.35	24.78	51.27
2917507152	parvulin-like peptidyl-prolyl isomerase	226.1	211.21	267.28	213.27	375.14	270.98	225.95	192.29	199.65	186.44	200.22	257.57
2917507153	hypothetical protein	2195.62	1774.59	1796.19	664.7	1125.28	655.46	3791.12	2669.73	3080.27	1141.63	1806.39	1951.64
2917507154	CheY-like chemotaxis protein	379	370.63	311.5	168.72	123.57	217.71	362.33	312.65	359.57	141.89	152.91	138.45
2917507155	molybdopterin molybdotransferase	141.86	125.57	142.83	33.18	60.8	44.56	127.71	97.99	111.12	20.36	28	57.03
2917507156	molybdopterin-guanine dinucleotide biosynthesis protein A	161.94	142.51	152.47	46.39	92.62	79.68	195.35	162.61	142.6	65.48	62.08	83.73
2917507157	nitrite reductase (NO-forming)	69.63	72.36	76.63	409.19	340.66	383.46	74.06	58.16	83.38	288.04	269.24	256.7
2917507158	nitrite reductase (NO-forming)	62.1	66.81	43.56	100.31	63.88	68.02	77.3	65.21	75.59	127.47	184.39	208.39
2917507159	PAS domain S-box-containing protein	57.73	65.61	61.22	16.95	29.11	7.3	68.03	58.73	56.37	10.85	12.45	25.46
2917507160	hypothetical protein	45.72	36.81	45.1	551.37	601.35	615.62	43.88	38.07	38.71	636.21	582.63	644.42
2917507161	hypothetical protein	45.14	44.42	67.23	447.1	566.54	468.36	38.04	31.83	30.7	405.98	386.93	560.53
2917507162	transcription elongation factor Elf1	10.11	5.35	4.3	510.74	127.29	379.01	7.91	4.88	7.18	296.47	327.51	237.85
2917507163	hypothetical protein	211.09	344.11	299.41	5018.53	2883.96	4655.93	713.81	124.36	190.36	2641.15	2834.5	2119.42
2917507164	deferrochelatase/peroxidase EfeB	183.46	201.92	169.19	0	0.42	0	106.03	127.78	127.71	1.62	0.45	2.03
2917507165	tetratricopeptide (TPR) repeat protein	354.02	344.74	289.75	4.21	4.36	2.15	183.02	254.81	217.89	3.51	4.71	9.63
2917507166	glutamate dehydrogenase (NAD(P)+)/glutamate dehydrogenase (NADP+)	48.11	46.4	138.19	11842.3	12180.8	10375.3	410.89	36.11	52.38	13814.3	14985	15006.1
2917507167	chromosome segregation ATPase	127.7	136.06	123.03	19.82	17.75	22.89	112.54	104.7	113.38	20.5	24.31	25.17
2917507168	molybdate transport system ATP-binding protein	8.82	7.43	6.33	3.21	1.33	1.97	8.02	7.97	14.67	0.64	1.08	3.61
2917507169	molybdate transport system permease protein	4.46	9.19	13.65	1.04	5.65	1.59	21.32	10.74	19.92	2.59	2.32	1.94
2917507170	molybdate transport system substrate-binding protein	10.39	20.93	16.84	3.73	5.8	1.43	34.88	27.37	28.94	4.66	9.38	7.56
2917507171	hypothetical protein	12.8	10.15	22.88	14.92	1.55	13.71	15.62	7.41	24.53	8.95	11.69	13.04
2917507172	acylphosphatase	274.22	283.43	384.49	220.01	199.58	216.58	259.39	198.28	172.26	161	143.6	227.22
2917507173	ABC-2 type transport system ATP-binding protein	120.75	105.71	116.11	33.81	40.73	32.18	133.89	106.96	96.4	29.22	45.49	64.44
2917507174	uncharacterized iron-regulated protein	96.9	99.43	115.73	1059.89	1138.67	1017.83	100.29	88.85	84.54	805.71	953.13	1088.35
2917507175	small subunit ribosomal protein S21	314.34	291.24	178.78	7.25	2.82	5.55	240.9	198.03	286.55	14.5	18.26	20.37
2917507176	23S rRNA (guanosine2251-2'-O)-methyltransferase	116.71	138.22	125.15	19.95	21.38	9.72	89.06	88.51	91.51	16.31	12.17	27.73
2917507177	hypothetical protein	44.62	49.67	44.57	94.33	67.34	90.24	33.71	26.72	28.08	59.63	62.37	82.56
2917507178	Tfp pilus assembly protein PilF/peptidoglycan/LPS O-acetylase OafA/YrhL	67.94	74.36	67.5	157.99	204.46	151.41	106.01	73.8	83.94	165.78	169.96	188.26
2917507179	sodium pump decarboxylase gamma subunit	293.44	340.26	265.34	0	2.69	3.97	195.01	219.67	259.1	2.59	4.35	6.47
2917507180	sodium ion-translocating decarboxylase beta subunit	386.93	347.18	373.7	5.61	5.01	14.32	374.83	398.05	361.73	5.61	9.42	11.29
2917507181	oxaloacetate decarboxylase alpha subunit	493.62	497.89	537.05	13.93	15.55	18.97	462.81	501.98	485.82	14.7	16.24	23.92
2917507182	trk system potassium uptake protein TrkH	124.43	90.51	93.36	52.33	70.55	66.9	97.8	120.15	109.86	47.98	71.98	76.71
2917507183	trk system potassium uptake protein TrkH	82.81	94.76	77.31	28.33	41.93	28.67	75.19	67.13	69.29	25.91	31.43	47.04
2917507184	trk system potassium uptake protein TrkA	198.29	203.45	202.62	127.45	173.62	146.77	192.51	179.6	166.82	93.98	120.87	134.51
2917507185	membrane protease subunit HflC	459.63	485.83	461.28	407.31	416.02	417.09	500.99	450.01	423.81	357.57	370.01	372.75
2917507186	membrane protease subunit HflK	566.09	519.04	534.93	794.99	985.77	747.21	564.62	482.37	485.85	559.64	552.65	806.91
2917507187	hypothetical protein	738.73	683.77	716.4	258.48	410.61	323.62	892.39	792.21	800.43	327.81	339.71	358.68
2917507188	chemotaxis protein histidine kinase CheA	200.27	196.8	187.23	635.67	395.91	535.43	253.07	170.97	183.39	545.03	493.24	475.21
2917507189	L-lactate utilization protein LutC	87.43	142.76	107.24	119.86	57.99	140.72	63.53	52.06	61.13	68.88	93.88	92.26
2917507190	Zn-dependent M28 family amino/carboxypeptidase	16.21	14.53	14.4	0	2.34	11.32	16.53	14.61	15.76	2.05	2.76	2.56
2917507191	hypothetical protein	825.74	880.91	874.5	293.58	279.94	406.91	660.85	679.93	677.31	250.6	285.34	290.23
2917507192	protein-L-isoaspartate(D-aspartate) O-methyltransferase	310.67	312.27	367.76	169.43	230.48	185.32	369.43	340.86	340.3	163.03	200.77	236.45
2917507193	orotate phosphoribosyltransferase	372.18	365.18	415.9	273.49	280.17	285.18	364.92	363.11	394.37	302.64	314.77	309.69
2917507194	TPR repeat protein	37.35	29.62	38.41	48.35	40.73	48.13	17.03	22	29.26	29.6	37.87	45.27
2917507195	hypothetical protein	11.45	14.27	13.57	148.68	40.35	114.81	24.56	13.67	15.09	80.65	77.49	114.61
2917507196	membrane-bound lytic murein transglycosylase A	92.24	74.09	64.69	28.14	41.37	24.02	106.04	85.11	93.76	33.89	38.97	46.93
2917507197	ribonuclease HI	165.14	150.61	149.32	161.96	103.91	159.61	154.94	132.67	145.02	112.99	101.38	77.06
2917507198	rubrerythrin	81.16	75.89	64.17	71.99	36.59	60.52	34.66	51.97	58.02	59.25	59.23	42.29
2917507199	hypothetical protein	3394.82	3435.47	3621.99	1048.15	1534.82	1524.45	3192.18	3235.62	3041.14	876.12	794.97	704.14
2917507200	pyruvate ferredoxin oxidoreductase alpha subunit	2381.1	2219.56	2478.63	1015.08	2570.02	1424	3036.58	2853.77	2752.4	1271.02	1464.9	1501.85
2917507201	pyruvate ferredoxin oxidoreductase beta subunit	4301.32	4142.43	4185.06	1494.23	2147.74	2036.28	4014.18	3938.1	3977.86	1442.58	1768.79	1468.78
2917507202	pyruvate ferredoxin oxidoreductase gamma subunit	3998.62	3686.04	3661.2	1287.93	2298.53	1739.33	3226.61	3572.59	3499.96	1281.57	1445.91	1313.43
2917507203	hypothetical protein	3.46	0	2.21	2.01	0.52	0	0	3.33	4.6	0	0	0
2917507204	hypothetical protein	351.82	327.2	367.46	57.77	49.99	44.23	259.94	307.57	279.16	34.92	31.8	56.99
2917507205	uncharacterized protein YfaS (alpha-2-macroglobulin family)/tetratricopeptide (TPR) repeat protein	162.98	122	110.7	35.4	62.45	42.79	46.76	106.92	64.78	58.28	83.39	80.62
2917507206	fructosamine-3-kinase	278.5	231.31	308.65	42.79	125.54	81.59	127.4	272.84	232.29	67.37	97.1	100.77
2917507207	protein-tyrosine phosphatase	660.26	551.18	624.22	118.59	191.91	161.66	222.99	568.93	488.78	114.91	131.07	143.51
2917507208	adenylosuccinate lyase	96	94.33	82.19	14.73	11.74	11.7	84.14	79.91	86.48	9	8.24	6.81
2917507209	phosphoribosylaminoimidazole-succinocarboxamide synthase	291.82	305.16	267.58	61.19	51.74	59.9	295.2	313.29	314.29	46.12	42.09	42.57
2917507210	hypothetical protein	208.89	204.03	185.26	12.81	9.96	7.85	117.59	107.05	136.92	5.12	4.3	14.39
2917507211	oligoribonuclease	448.39	413.48	444.6	55.89	62.67	55.82	423.14	473.99	526.11	59.51	72.06	76.59
2917507212	ornithine carbamoyltransferase	275.38	276.36	272.82	45.62	30.75	37.26	232.96	232.46	212.9	37.24	50.2	45.09
2917507213	N-dimethylarginine dimethylaminohydrolase	39.34	31.75	19.73	473.9	266.45	432.41	35.26	22.69	19.07	283.05	290.78	310.59
2917507214	tetratricopeptide (TPR) repeat protein	85.8	80.22	80.12	70.51	49.1	45.12	120.32	74.44	81.23	59.43	52.4	59.77
2917507215	[protein-PII] uridylyltransferase	116.43	110.73	116.17	122.15	155.74	154.81	161.34	109.34	129.98	123.52	143.08	140.15
2917507216	3-deoxy-7-phosphoheptulonate synthase	371.27	391.64	334.95	425	355.98	451.21	255.39	214.82	213.11	270.25	256.01	271.74
2917507217	DNA polymerase-3 subunit beta	317.11	333	315.82	1.27	1.32	6.83	355.23	355.26	351.22	1.59	5.7	6.36
2917507218	spore photoproduct lyase	91.7	85.06	88.68	5.83	6.38	0.99	83.95	69.92	75.72	1.29	3.99	2.83
2917507219	murein DD-endopeptidase MepM/ murein hydrolase activator NlpD	150.87	154.99	143.5	23.4	30.18	31.46	176.93	141.19	131.65	16.54	25.23	41.68
2917507220	23S rRNA (cytosine1962-C5)-methyltransferase	57.23	50.16	44.22	10.53	8.64	21.5	41.21	42.59	38.2	11.11	14.4	12.78
2917507221	hypothetical protein	15547.5	15648.4	13343.6	24639.4	12919.6	20014.6	17234.4	16135.8	18587.7	26739.4	29853.9	24840.5
2917507222	YfiH family protein	34.23	33.94	34.76	19.95	6.11	9.72	25.55	23.63	28.57	11.78	7.1	14.15
2917507223	hypothetical protein	108.21	101.27	94.16	39.16	34.51	57.56	66.68	62.85	64.56	24.66	33.08	35.93
2917507224	hypothetical protein	363.16	456.17	399.81	17.04	6.62	30.44	252.69	327.78	308.72	9.94	30.19	26.59
2917507225	phosphoribosylaminoimidazolecarboxamide formyltransferase/IMP cyclohydrolase	372.24	407.11	388.36	9.08	10.01	6.96	327.67	363.56	325.69	7.94	9.66	12.76
2917507226	hypothetical protein	26.39	20.93	14.5	92.24	68.62	78.47	14.44	20.49	23.8	69.57	76.45	78.36
2917507227	hypothetical protein	97.4	123.79	127.53	4.37	2.64	8.91	113.65	140.85	148.87	7.27	8.95	10.9
2917507228	N-acetyl-anhydromuramyl-L-alanine amidase AmpD	73.21	78.94	74.6	17.96	25.02	6.88	55.74	57.58	56.4	10.1	10.05	20.55
2917507229	NAD+ kinase	187.05	164.83	184.4	82.34	105.25	105.08	182.98	159.96	159.65	61.32	74.97	76.08
2917507230	bifunctional DNase/RNase	1008.95	1039.8	1038.62	677.71	686.96	667.79	1082.45	934.91	927.93	659.69	670.12	736.53
2917507231	anti-sigma factor RsiW	434.94	389.05	424.48	274.03	216.13	288.77	427.05	342.51	351.26	248.86	237.39	240.91
2917507232	RNA polymerase sigma-70 factor (ECF subfamily)	500.88	502.89	490.41	1457.41	878.27	1782.27	359.07	332.86	318.85	935.62	634.68	600.52
2917507233	hypothetical protein	126.53	149.28	151.06	5.46	6.13	15.33	151.69	135.54	138.43	5	4.58	7.38
2917507234	hopanoid biosynthesis associated RND transporter like protein HpnN	65.88	57.16	62.37	0.52	0.6	0.39	66.07	64.26	66.36	0.26	0.72	0.64
2917507235	rhamnulose-1-phosphate aldolase/alcohol dehydrogenase	178.84	175.78	165.42	2.39	3.28	3.66	148.68	140.05	147.92	3.41	4.4	5.97
2917507236	phosphoribosylformylglycinamidine synthase	887.18	935.53	866.51	147.68	145.01	169.61	937.57	831.8	889.85	156.12	220.86	163.08
2917507237	phosphoribosylformylglycinamidine synthase	207.51	217.58	187.31	9.11	9.18	10.84	148.26	169.08	151.1	8.09	9.06	13.89
2917507238	phosphoribosylformylglycinamidine synthase	332.64	328.83	302.96	191.74	117.11	196.23	241.65	228.8	257.82	106.26	98.07	96.57
2917507239	amidophosphoribosyltransferase	232.28	254.88	225.62	119.09	121.05	134.89	182.87	202.76	201.39	90.5	90.03	106.27
2917507240	uncharacterized membrane protein (UPF0182 family)	315.64	308.36	309.78	63.4	88.09	73.97	277.41	253.1	233.48	65.63	86.7	99.39
2917507241	peroxiredoxin	316.39	306.42	337.18	111.72	132.62	126.59	288.3	289.3	265.84	98.82	123.13	137.36
2917507242	MoaA/NifB/PqqE/SkfB family radical SAM enzyme	147.55	145.61	125.29	105.03	153.05	126.28	155.03	152.55	135.74	136.46	132.75	151.49
2917507243	hypothetical protein	98.38	75.83	85.37	0	3.67	0.99	82.19	65.01	73.84	2.57	4.32	5.63
2917507244	UDP-N-acetylmuramate: L-alanyl-gamma-D-glutamyl-meso-diaminopimelate ligase	89.39	84.46	70.98	0	0.9	0	103.13	96.28	98.79	0.75	1.12	1.87
2917507245	hypothetical protein	42.91	49.43	39.78	33.33	27.15	27.35	26.84	26.1	39.15	20.23	15.32	18.58
2917507246	phosphoglycolate phosphatase	89.39	85.07	104.5	8.77	19.32	1.68	59.15	49.44	53.58	3.29	3.07	15.74
2917507247	hypothetical protein	547.5	488.65	592.3	897.48	621.06	897.45	468.41	396.31	385.22	699.24	673.93	936.73
2917507248	glyoxylase-like metal-dependent hydrolase (beta-lactamase superfamily II)	90.89	75.33	77.85	9.57	9.56	8.37	72.89	55.12	57.42	4.78	6.88	3.41
2917507249	sugar/nucleoside kinase (ribokinase family)	161.59	154.17	142.3	1.42	1.83	2.17	158.45	148.17	122.86	1.77	1.58	3.98
2917507250	D-alanyl-D-alanine carboxypeptidase/D-alanyl-D-alanine-endopeptidase (penicillin-binding protein 4)	101.15	93.53	84.46	43.79	54.94	45.66	92.46	71.5	70.64	39.34	44.57	63.09
2917507251	hypothetical protein	850.59	865.58	895.44	372.77	824.67	488.56	690.78	922.97	886.85	495.86	698.67	830.05
2917507252	oligoendopeptidase F	909.83	845.52	907.7	510.93	679.16	569.88	775.88	895.24	835.43	540.36	601.45	727.56
2917507253	valyl-tRNA synthetase	336.32	376.46	326.24	88.36	54.32	89.93	325	408.83	402	185.57	169.37	135.13
2917507254	CheY-like chemotaxis protein	145.63	150.54	142.5	310.34	314.04	357.93	160.03	127.83	117.62	274.87	269.3	288.06
2917507255	ATP-binding cassette subfamily F protein 3	82.41	90.9	71.38	10.47	17.59	21.56	53.05	57.34	54.41	9.56	12.12	18.93
2917507256	peptide/nickel transport system permease protein	65.58	64.76	62.78	40.37	47.64	46.36	46.43	50.69	47.08	34.22	51.62	47.24
2917507257	peptide/nickel transport system permease protein	104.94	102.78	103.3	84.71	124.29	103.78	78	79.23	80.08	78.04	94.79	112.64
2917507258	dinuclear metal center YbgI/SA1388 family protein	128.66	168.77	131.7	89.58	60.61	79.41	101.73	105.31	88.28	58.43	69.63	72.38
2917507259	YegS/Rv2252/BmrU family lipid kinase	41	36.24	34.75	6.27	6.7	10.79	23.96	15.87	22.18	4.7	6.13	7.33
2917507260	hypothetical protein	827.17	887.72	1127.65	1089.57	2210.36	1740.66	1001.72	767.1	916.34	1041.89	841.11	2095.68
2917507261	hypothetical protein	526.4	560.94	505.57	703.85	609.9	760.06	405	416.15	394.64	558.73	580.47	603
2917507262	predicted membrane-bound spermidine synthase/tetratricopeptide (TPR) repeat protein	41.85	43.21	42.96	1.1	1.59	1.01	53.69	46.17	43.85	1.87	2.21	2.61
2917507263	predicted aldo/keto reductase-like oxidoreductase	18.52	19.21	20.61	5.53	9.47	5.93	25.4	21.97	18.7	9.4	5.88	5.87
2917507264	DnaJ-domain-containing protein 1	63.99	80.22	72.47	9.62	6.86	11.05	56.17	41.79	47.24	3.61	4.04	0
2917507265	DNA repair exonuclease SbcCD nuclease subunit	34.36	39.53	38.61	33.84	31.28	31.95	40.18	31.73	29.62	20.85	19.56	27.1
2917507266	uncharacterized protein YhaN	20.43	25.28	15.76	11.77	5.7	10.42	13.59	10.82	12.19	6.01	6.59	5.23
2917507267	hypothetical protein	95.33	105.42	77.99	74.58	72.05	83.05	59.42	57.6	61.69	56.56	69.15	69.33
2917507268	flagellar assembly factor FliW	81.46	63.53	112.66	6.33	5.74	12.11	90.44	87.04	88.15	7.91	7.97	6.91
2917507269	carbon storage regulator	422.52	487.39	560.61	35.81	51.04	45.69	437.26	507.31	487.9	49.21	43.4	80.08
2917507271	membrane-associated PAP2 superfamily phosphatase	59.35	96.79	80.57	0	0	0	80	110	105.88	0.49	0	0
2917507272	phosphoglycerol transferase MdoB-like AlkP superfamily enzyme	11.24	11.64	17.34	2.18	3.96	3.9	16.7	15.05	14.62	8.73	17.71	11.58
2917507273	tetratricopeptide (TPR) repeat protein/pimeloyl-ACP methyl ester carboxylesterase	5.41	6.44	6.48	1336.3	1387.97	1280.28	10.47	6.52	8.46	1333.25	1363.15	1489.68
2917507274	formylglycine-generating enzyme required for sulfatase activity	13.54	24.84	23.77	40.44	17.64	42.29	15.88	15.91	10.36	19.72	20.42	26.47
2917507275	uncharacterized protein YjbI with pentapeptide repeats	230.31	248.05	327.77	810.53	1410.4	838.55	305.14	239.28	264.19	673.28	838.97	1020.81
2917507276	hypothetical protein	85.52	92.61	81.58	18.22	13.33	18.05	152.27	118.79	124.3	25.17	35.37	45.47
2917507277	Ran GTPase-activating protein (RanGAP) involved in mRNA processing and transport	1355.46	1253.41	1287.82	581.81	654.91	723.28	1030.4	1040.87	1065.35	541.36	664.84	626.51
2917507278	iron(II)-dependent oxidoreductase	218.85	196.97	242.62	26.01	29.14	32.11	277.61	233.55	220.69	37.73	46.46	59.16
2917507279	3-isopropylmalate/(R)-2-methylmalate dehydratase small subunit	280.85	308.92	203.3	25.08	14.3	36.48	147.9	129.15	135.15	11.91	15.43	15.65
2917507280	3-isopropylmalate/(R)-2-methylmalate dehydratase large subunit	399	418.45	453.11	80.93	133.03	99.81	412.4	394.1	390.72	68.67	85.39	106.44
2917507281	sodium-dependent dicarboxylate transporter 2/3/5	132.06	148.42	119.73	9.31	6.22	3.75	131.01	113.53	119.08	3.43	4.94	8.87
2917507282	rhodanese-related sulfurtransferase	84.41	99.26	75.24	23.74	19.78	20.77	69.64	63.84	63.51	18.64	23.72	26.46
2917507283	hypothetical protein	0	0	0	0	0	0	2.43	0	5.52	0	0	0
2917507284	hypothetical protein	108.55	135	121.25	20.12	29.06	13.21	98.37	122.49	133.92	14.37	25.73	16.15
2917507285	predicted RNA binding protein YcfA (HicA-like mRNA interferase family)	31.94	23.22	28.88	12.41	4.82	0	14.98	32.08	19.83	10.85	8.68	7.74
2917507286	predicted RNase H-like HicB family nuclease	164.83	124.78	132.31	104.77	69.39	53.48	118.33	95.11	95.7	46.54	78.15	79.92
2917507287	hypothetical protein	132.04	106.06	102.65	160.77	245.16	188.79	237.45	117.51	126.13	243.98	253.28	235.77
2917507288	hypothetical protein	103.2	91.14	87.2	224.11	278.57	277.26	174.4	69.53	104.86	334.63	340.22	276.34
2917507289	hypothetical protein	46.73	49.26	55.88	145.43	215.63	164.65	54.11	34.5	33.05	103.68	101.8	175.95
2917507290	gamma-glutamyl:cysteine ligase YbdK (ATP-grasp superfamily)	70.95	76.36	77.63	239.17	637.76	299.17	85.98	42.34	53.05	217.16	263.76	442.29
2917507291	3-dehydroquinate dehydratase/shikimate dehydrogenase	93.81	89.6	101.01	0.48	5.05	0.73	105.42	95.74	99.63	2.38	6.12	7.12
2917507292	hypothetical protein	89.76	114.75	109.45	49.95	107.22	50.2	104.33	109.14	94.12	57.73	82.1	68.2
2917507293	Spy/CpxP family protein refolding chaperone	47.11	36.26	29.18	29.06	22.6	12.36	33.8	38.07	23.6	30.66	37.94	31.24
2917507294	flagellar capping protein FliD	35.99	40.7	39.35	24.08	16.71	26.17	21.58	26.51	30.33	21.74	17.16	22.54
2917507295	hypothetical protein	42.46	49.11	49.69	32.99	29.21	27.36	38.46	35.25	37.98	21.98	18.46	21.88
2917507296	hypothetical protein	253.12	226.54	264.08	92.39	131.71	103.39	358.14	345.95	362.49	127.87	180.26	195.18
2917507297	flagellin	41.31	45.76	44.1	154.38	311.51	162.69	80.87	36.74	45.87	116.56	136.99	251.77
2917507298	hypothetical protein	288.57	405.8	284.83	17.33	29.65	21.23	212.13	195.03	224.83	15.59	17.45	15.14
2917507299	DNA-binding NtrC family response regulator	115.52	124.88	93.17	23.44	10.93	20.51	95.98	85.6	88.09	12.38	7.49	19.64
2917507300	tRNA modification GTPase	40.99	31.46	34.6	0.51	0.27	0.79	26.67	40.36	34.01	1.03	0.29	0.64
2917507301	YidC/Oxa1 family membrane protein insertase	316.45	342.06	332.72	2.53	0.65	2.58	307.58	357.66	340.1	1.05	3.3	2.36
2917507302	putative membrane protein insertion efficiency factor	712.31	648.5	705.62	3.32	3.44	0	757.86	861.14	765.78	4.98	3.71	10.36
2917507303	ribonuclease P protein component	620.96	583.13	558.03	4.1	7.97	3.14	459.65	463.82	507.43	3.07	11.47	5.12
2917507304	large subunit ribosomal protein L34	755.24	951.89	774.72	15.71	29.87	40.11	560.97	721.6	823.03	31.41	55.68	29.42
2917507305	hypothetical protein	350.92	365.3	327.51	136.07	131.46	169.43	408.37	226.58	309.5	98.91	154.95	153.99
2917507306	tyrosyl-tRNA synthetase	143.42	186.37	163.17	0.59	1.37	2.69	116.15	125.17	131.77	0.88	1.97	1.83
2917507307	ABC-type uncharacterized transport system permease subunit	233.8	180.16	245.54	142.98	92.15	183.44	206.14	219.8	230.33	100.42	118.91	107.33
2917507308	histidine ammonia-lyase	45.31	44.44	52.51	83.36	69.14	73.75	49.59	48.28	52.03	54.39	52.08	69.66
2917507309	hypothetical protein	59.12	54.19	45.35	68.88	46.68	45.48	52.92	50.46	54.55	61.59	61.17	43.39
2917507310	molybdate transport system regulatory protein	16.45	27.39	25.19	9.58	5.46	5.87	16.2	13.48	18.38	7.66	10.72	10.77
2917507311	hypothetical protein	50.4	46.63	54.51	35.07	32.35	19.98	59.11	47.91	42.47	26.5	23.27	26.98
2917507312	hypothetical protein	1264.69	1249.45	1181.75	184.21	196.24	196.02	1275.18	1359.37	1417.46	185.67	183.41	265.99
2917507313	uncharacterized protein YceK	272.05	235.11	207.04	12.19	5.27	12.45	145.62	201.75	228.32	6.09	2.27	2.54
2917507314	HAD superfamily hydrolase (TIGR01509 family)	186.33	192.8	155.74	6.2	7.24	6.33	132.78	172.79	157.72	2.58	5.78	9.68
2917507315	signal peptidase I	233.1	213.25	202.45	13.58	13.83	16.34	158.56	192.62	173.68	7.76	14.65	9.08
2917507316	GTP-binding protein LepA	290.15	267.21	271.56	12.94	14.03	18.62	244.91	279.07	240.95	13.52	19.09	20.32
2917507317	CTP:molybdopterin cytidylyltransferase MocA	276.38	275.22	308.8	498.01	444.89	446.38	343.24	311.49	315.41	466.56	433.17	431.42
2917507318	aminomethyltransferase	207.18	238.28	229.51	96.69	134.32	119.03	248.57	258.55	238.13	78.96	84.15	105.31
2917507319	glycine cleavage system H protein	515.78	478.84	442.56	68.38	62.96	66.13	352.8	370.7	368.2	36.87	39.26	42.68
2917507320	glycine dehydrogenase subunit 1	227.13	222.38	228.56	18.42	26.87	20.95	195.73	185.23	165.34	10.26	16.78	26.27
2917507321	hypothetical protein	87.14	64.17	91.38	2121.52	1823.51	1904.79	201.48	91.51	107.66	2279.92	2175.04	1683.99
2917507322	hypothetical protein	58.42	43.75	42.81	823.14	440.75	731.58	49.23	37.55	51.24	922.88	1045.18	970.07
2917507323	pyruvate/2-oxoglutarate dehydrogenase complex dihydrolipoamide dehydrogenase (E3) component	108.66	106.84	115.31	0.51	0.4	0	87.03	93.47	80.63	1.03	0.86	1.28
2917507324	tetratricopeptide (TPR) repeat protein	413.84	407.04	413.19	20.2	16.41	12.38	385.02	415.68	436.81	24.91	28.64	21.86
2917507325	hypothetical protein	135.61	169.25	151.82	2.59	2.01	0	241.94	241.1	223.61	16.83	2.9	9.7
2917507326	nitrite reductase/ring-hydroxylating ferredoxin subunit	316.56	346.12	386.17	2.18	0.57	0	260.1	260.94	251.22	1.09	0	2.72
2917507327	dihydrolipoamide dehydrogenase	41.22	36.69	42.95	28.91	39.76	31.52	42.62	32.44	36.71	25.23	26.05	41.29
2917507328	uncharacterized protein YjbI with pentapeptide repeats	67.34	61.32	71.21	132.32	261.54	174.12	94.9	62.72	69.4	184.76	207.4	220.58
2917507329	peptidoglycan/LPS O-acetylase OafA/YrhL	26.77	20.82	20.37	49.18	75.4	55.11	53.12	19.11	22.19	36.57	42.95	75.62
2917507330	DMSO/TMAO reductase YedYZ molybdopterin-dependent catalytic subunit	13.98	21.52	19.95	1.92	3.23	2.93	21.6	20.22	16.63	4.31	2.68	4.19
2917507331	formylglycine-generating enzyme required for sulfatase activity	6.42	13.58	6.83	0	0	3.82	1.51	2.06	2.28	0.62	0.7	0.78
2917507332	deoxyribonuclease-1	15.44	13.47	18.73	3.6	7.46	5.51	18.84	15.63	17.26	7.19	7.05	6.18
2917507333	hypothetical protein	76.94	84.33	99.32	236.73	121.67	217.5	85.17	74.59	95.7	197.34	160.63	216.28
2917507334	5-methylcytosine-specific restriction protein A	31.06	24.63	16.61	23.47	21.3	22.47	46.07	35.61	42.44	35.19	33.38	15.87
2917507335	hypothetical protein	76.77	79.8	83.43	198.25	121.57	211.03	137.24	94.51	112.08	282.12	201.54	141.84
2917507336	hypothetical protein	24.77	36.02	21.08	48.11	27.43	66.3	40.67	37.81	37.35	28.85	43.06	27.02
2917507337	hypothetical protein	7.87	10.7	12.91	3.93	8.49	2.01	16.87	21.13	27.51	7.85	13.19	6.54
2917507338	integrase/recombinase XerD	37.5	40.69	28.97	19.55	13.41	19.37	41.66	32.35	43.07	20.11	18.66	15.07
2917507339	hypothetical protein	39.97	42.27	64.95	49.4	55.61	84.3	97.17	78.83	93.48	119.21	73.44	78.41
2917507340	integrase	161.16	127.04	138.08	50.75	35.23	60.45	81.05	162.83	141.92	49.32	37.23	33.44
2917507341	GMP synthase (glutamine-hydrolysing)	249.37	285.69	246.57	0.91	1.64	0	198.2	194.09	161.91	1.13	2.28	3.68
2917507342	IMP dehydrogenase	452.07	461.32	493.03	3.37	4.61	4.42	453.2	472.04	424.07	4.57	5.65	12.91
2917507343	hypothetical protein	167.81	174.11	203.48	132.32	145.57	111.07	145.8	131.17	122.21	116.33	125.3	168.23
2917507344	ribonucleoside-diphosphate reductase alpha chain	453.57	503.78	512.84	382.51	349.97	318.16	640.3	502.44	502.43	293.72	305.21	395.74
2917507345	formylglycine-generating enzyme required for sulfatase activity	81.41	73.37	90.94	51.74	65.57	52.82	69.44	69.86	67.29	38.79	43.42	60.55
2917507346	Flp pilus assembly protein TadD	149.21	142.23	154.76	409.59	338.85	455.69	185.09	182.58	218.38	530.53	435.86	413.2
2917507347	hypothetical protein	38.21	32.44	39.31	22	19.82	10.43	43.23	39.01	40.67	21.99	20.51	20.6
2917507348	predicted nicotinamide N-methyase	15.78	19.91	15.11	0	1.52	1.28	29.28	15.56	23.67	1.67	1.4	2.09
2917507349	phosphate transport system substrate-binding protein	71.28	102.83	79.73	79.89	63.76	61.78	57	62.17	53.47	50.6	50.45	63.69
2917507350	phosphate transport system permease protein	36.91	50.41	37.08	38.23	26.42	39.02	30.46	28.33	22.92	21.89	27.62	42.25
2917507351	phosphate transport system permease protein	42.17	34.58	37.87	44.98	23.53	34.44	23.14	19.98	18.26	19.98	16.78	25.47
2917507352	phosphate transport system ATP-binding protein	25.83	21.16	22.53	20.06	14.56	13.82	20.6	12.03	13.74	6.02	14.59	13.77
2917507353	tetratricopeptide (TPR) repeat protein	49.71	41.25	51.65	35.92	49.11	40.57	51.16	50.15	49.22	31.41	29.14	43.72
2917507354	tetratricopeptide (TPR) repeat protein	34.96	29.71	37.62	11.64	8.6	8.02	28.82	24.32	25.79	4.36	8.47	7.27
2917507355	uncharacterized membrane protein YdjX (TVP38/TMEM64 family)	34.7	32.89	30.79	22.68	17.89	19.63	33.35	31.42	29.28	19.22	20.97	26.47
2917507356	hypothetical protein	112.89	104.54	167.44	3.8	8.67	10.48	143.57	162.31	193.8	6.08	7.23	11.39
2917507357	6-phosphogluconate dehydrogenase	41.95	29.51	25.91	117.47	74.38	111.07	25.07	18.26	21.96	52.01	54.25	78.73
2917507358	glucose-6-phosphate 1-dehydrogenase	72.84	73.78	73.03	135.16	202.54	158.94	63.14	50.19	47.41	115.73	124.4	116.6
2917507359	6-phosphogluconolactonase	19.66	36.37	21.43	39.13	23.5	46.76	21.9	13.42	19.18	23.85	22.96	29.19
2917507360	DMSO/TMAO reductase YedYZ molybdopterin-dependent catalytic subunit	79.18	77.47	80.05	20.88	46.43	27.85	60.19	63.8	67.06	22.21	35.42	61.79
2917507361	hypothetical protein	336.94	283.88	318.19	204.35	237.84	205.09	270.84	263.09	264.62	177.47	214.09	249.82
2917507362	ubiquinone/menaquinone biosynthesis C-methylase UbiE	403.97	408.73	386.97	220.49	305.86	207.69	382.23	338.74	329.29	171.08	214.26	260.29
2917507363	hypothetical protein	152.8	150.19	123.63	132.91	182.64	145.92	153.46	174.28	140.88	161.66	161.34	195.64
2917507364	RNA polymerase sigma-70 factor (ECF subfamily)	450.62	395.56	391.46	69.84	70.15	99.31	349.47	377.15	372.55	67.32	92.11	63.83
2917507365	DNA-binding transcriptional ArsR family regulator	158.23	171.55	143.18	58.35	65.33	42.89	137.18	134.2	135.38	53.65	49.62	77.2
2917507366	tRNA dimethylallyltransferase	51.58	51.05	54.5	120.2	145.27	129.18	52.15	36.28	39.04	107.46	111.33	140.32
2917507367	tRNA1Val (adenine37-N6)-methyltransferase	111.1	120.32	139.7	296.59	377.6	281.08	119.01	87.92	93.99	213.39	264.84	376.85
2917507368	predicted Zn-dependent protease	325.04	319.06	313.37	1194.51	645.98	1180.24	416.92	287.06	361.7	923.88	729.05	990.19
2917507369	predicted deacylase	48.7	44.07	45.43	0.73	1.32	2.23	19.92	42.74	43.53	2.55	1.63	3.18
2917507370	predicted deacylase	60.5	64.47	63.96	5.14	3.62	3.37	41.69	51.03	55.68	2.2	3.29	4.58
2917507371	two-component system nitrogen regulation response regulator GlnG	116.77	100.43	105.24	3.83	9.69	11.74	86.8	90.18	86	5.99	7.51	6.88
2917507372	PAS domain S-box-containing protein	143.22	166.62	177.14	14.94	24.57	16.9	147.97	139.96	148.59	10.38	15.26	17.02
2917507373	putative FmdB family regulatory protein	262.4	241.81	218.94	75.16	89.87	88.93	178.8	177.36	191.92	55.49	74.54	97.02
2917507374	branched-chain amino acid aminotransferase	479.96	430.96	538	49.3	81.66	51.9	488.77	516.24	456.34	40.81	60.77	61.06
2917507377	TolA-binding protein	15.08	4.98	6.42	61.49	23.15	76.23	3.54	10.9	7.36	59.27	49.97	50.26
2917507378	mannose-6-phosphate isomerase-like protein (cupin superfamily)	68.55	64.97	44.82	0	0	0	55.69	52.38	62.29	0	0	0
2917507379	tetratricopeptide (TPR) repeat protein	126.68	116.82	123.48	81.24	43.89	84.11	102.73	101.3	111.85	74.34	89.63	84.99
2917507380	diguanylate cyclase (GGDEF)-like protein/PAS domain S-box-containing protein	150.37	135.23	152.84	82.32	121.08	100.75	197.79	139.23	156.44	121.44	135.77	140.11
2917507381	hypothetical protein	85.34	90.24	67.59	233.88	96.42	183.3	45.97	62.47	54.67	161.06	145.28	152.87
2917507382	GDPmannose 4,6-dehydratase	43.19	47.77	47.15	42.38	34.5	33.46	80.77	34.51	51.41	32.43	40.38	48.35
2917507383	GDPmannose 4,6-dehydratase	31.5	19.69	22.04	26.82	34.57	36.74	68.19	18.69	31.59	16.22	23.69	46.69
2917507384	dolichol-phosphate mannosyltransferase	43.5	23	30.85	32.18	109.68	50.51	105.91	30.62	46.67	43.02	53.11	89.88
2917507385	dTDP-4-dehydrorhamnose reductase	43.58	36.63	41.93	16.68	38.9	19.73	30.82	32.61	31.85	25.76	25.87	26.02
2917507386	glucose-1-phosphate thymidylyltransferase	47.05	33.05	46.33	37.59	40.39	56.36	40.67	39.2	31.12	37.18	43.38	48.88
2917507387	dTDP-glucose 4,6-dehydratase	69.15	84.75	75.87	61.26	78.7	58.12	57.1	52.06	53.22	44.26	54.76	71.07
2917507388	NAD+ synthetase	28.42	25.47	25.92	10.75	10.59	7.9	34.64	26.51	29.67	6.66	9.39	9.67
2917507389	dTDP-4-amino-4,6-dideoxygalactose transaminase	266.89	275.77	286.63	3.61	4.32	4.14	211.39	221.87	212.65	3.83	6.05	5.63
2917507390	hypothetical protein	220.36	146.11	212.13	122.07	66.55	83.8	145.74	137.56	126.89	75.73	96.56	99.83
2917507391	formylglycine-generating enzyme required for sulfatase activity	196.96	199.67	184.24	6.22	3.81	2.6	152.02	151.3	182.02	7.06	10.12	13.05
2917507392	23S rRNA (cytosine1962-C5)-methyltransferase	118.61	123.85	100.52	23.03	15.13	23.52	111.9	102.28	97.84	19.95	19.33	30.19
2917507393	AcrR family transcriptional regulator	74.43	74.92	69.43	118.97	96.26	95.35	54.61	58.42	52.82	79.46	49.14	60.38
2917507394	HlyD family secretion protein	62.69	53.95	55.91	75.64	92.38	93.61	48.6	38.79	45.91	60.07	49.56	75.99
2917507395	HAE1 family hydrophobic/amphiphilic exporter-1	38.37	48.31	33.89	34.3	27.85	37.89	25.25	28.1	28.55	26.79	28.3	28.45
2917507396	hypothetical protein	32.98	30.94	29.78	16.87	23.32	18.66	71.51	33.34	49.66	17.1	28.58	29.25
2917507397	23S rRNA pseudouridine1911/1915/1917 synthase	57.54	51.34	64.85	1.05	3.53	0	44.71	39.01	33.02	0	0.59	1.96
2917507398	uncharacterized membrane protein	153.31	173.38	155.76	38.05	45.75	27.52	152.78	186.28	134.7	35.92	54.41	47.5
2917507400	AhpD family alkylhydroperoxidase	47.44	58.64	64.12	1758.99	1132.61	1608.16	106.68	32.28	42.32	1744.28	1608.96	1428.61
2917507401	flavorubredoxin	111.93	115.06	102.66	5.8	5.01	4.44	103.46	75.93	99.28	3.38	4.86	7.84
2917507402	predicted transcriptional regulator	1484.24	1184.05	1416.12	7.69	10.63	23.54	1344.07	1307.95	1445.28	29.45	24.37	23.99
2917507403	NADH-quinone oxidoreductase subunit L	412.48	432.65	479.4	5.85	8.45	8.32	528.68	450.57	436.19	6.06	9.82	8.61
2917507404	hypothetical protein	466.31	493.34	465.84	5.71	5.18	3.5	448.77	429.25	456.2	4.85	10.22	9.97
2917507405	uncharacterized protein YbcC (UPF0753/DUF2309 family)	503.5	504.83	477.89	6.52	7.05	11.65	432.22	561.33	565.73	9.35	9.61	11.54
2917507406	nitrogen regulatory protein PII	1544.46	1588.89	1676.09	362.65	327.22	399.14	1366.93	1672.72	1845.82	255.99	232.06	273.03
2917507407	4-amino-4-deoxy-L-arabinose transferase-like glycosyltransferase	23.7	21.48	26.47	0	2.05	1.51	29.38	24.28	21.4	1.97	2.76	3.08
2917507408	membrane protein YqaA with SNARE-associated domain	20.78	14.28	12.38	0	2.93	0	16.9	10.02	15.49	2.42	1.81	0
2917507409	uncharacterized OsmC-like protein	12.91	12.8	12.36	0	0	1.92	3.03	17.12	6.3	1.88	0.7	3.13
2917507410	AcrR family transcriptional regulator	114.7	99.24	87.19	13.37	7.24	13.02	56.74	113.6	58.83	25.5	16.32	25.03
2917507411	SulP family sulfate permease	46.4	58.29	53.78	65.31	73.54	63.58	70	52.25	60.05	59.01	57.59	71.27
2917507412	arsenate reductase	263.33	298.73	210.38	136.15	51.09	186.71	111.26	78.18	122.51	49.76	56.85	81.17
2917507413	predicted TPR repeat methyltransferase	66.9	70.11	55.41	0	0.12	0	67.44	71.6	63.37	0	1.04	0.58
2917507414	ABC-type antimicrobial peptide transport system permease subunit	111.74	72.4	79.24	52.76	60.21	40.4	115.11	98.22	114.27	50.61	59.99	67.98
2917507415	Rrf2 family protein	28.56	31.14	20.51	4.16	3.59	2.12	23.45	16.63	16.47	2.77	4.65	4.33
2917507416	AhpD family alkylhydroperoxidase	13.31	20.05	16.14	1.55	0.4	0	19.98	25.66	20.54	3.1	6.07	0.97
2917507417	ATP-dependent RNA helicase RhlE	2103.51	1985.75	2174.37	10.25	12.58	6.61	1638.93	2653.6	2373.79	7.01	6.64	8.08
2917507418	small subunit ribosomal protein S21	1958.08	1910.04	1724.86	93.4	84.15	95.35	1106.57	1698.2	1450.42	102.24	109.49	63.85
2917507419	hypothetical protein	34.2	28.78	26.89	0.97	0.38	0	17.41	33.78	30.63	0	0.27	0.91
2917507420	HAE1 family hydrophobic/amphiphilic exporter-1	76.97	71.32	69.37	36.06	37.91	41.76	53.35	61.99	65.57	44.82	41.23	48.38
2917507421	membrane fusion protein (multidrug efflux system)	80.2	81.43	73.36	35.12	56.78	47.4	67.34	57.13	57.37	42.54	41.3	66.5
2917507422	NodT family efflux transporter outer membrane factor (OMF) lipoprotein	69.45	76.53	63.66	34.35	54.88	36.74	56.83	51.58	49.43	31.04	42.12	59.61
2917507423	4,5-DOPA dioxygenase extradiol	29.85	23.67	21.17	70.52	91.4	71.01	22.17	16.79	21.62	51.18	47.02	45.83
2917507424	protocatechuate 3,4-dioxygenase beta subunit	2.99	12.43	12.39	160.92	359.37	143.85	17.51	10.79	11.12	156.05	137.72	118.35
2917507425	putative oxidoreductase	11.05	7.89	9.17	177.76	187.3	216.97	4.67	5.33	7.65	97.2	67.02	78.79
2917507426	CDGSH-type Zn-finger protein	37.27	29.55	32.28	555.19	932.53	821.67	22.48	15.4	15.58	424.71	293.26	301.99
2917507427	hypothetical protein	6.04	8.78	3.85	408.12	346.82	488.47	5.67	5.34	3.21	292.45	244.74	211.53
2917507428	transcriptional regulator with GAF, ATPase, and Fis domain	24.47	36.49	19.81	10.21	7.28	6.52	17.64	18.66	19.43	8.51	6.9	7.17
2917507429	HlyD family secretion protein	31.89	23.63	25.69	36.55	16.42	32.65	17.17	20.16	18.08	24.05	23.17	28.13
2917507430	ABC-2 type transport system ATP-binding protein	21.77	25.89	29.83	39.54	52.4	62.83	39.94	27.77	29.3	38.4	40.48	42.37
2917507431	ABC-2 type transport system ATP-binding protein	14.32	21.72	24.23	47.14	18.42	37.76	15.18	8.1	8.94	17.4	14.61	25.8
2917507432	ABC-2 type transport system permease protein	33.72	34.38	29.04	58	73.7	51.57	52.72	22.96	21.93	50.17	46.4	53.32
2917507433	ABC-2 type transport system permease protein	27.9	24.68	16.1	28.76	42.3	22.98	22.66	16.55	16.56	30.31	32.88	45.66
2917507434	isocitrate dehydrogenase	1015.02	991.7	938.56	16.48	17.9	13.1	1072.35	1216.29	1046.98	18.84	31.91	28.28
2917507435	SAM-dependent methyltransferase	935.16	920.28	1077.9	720.12	1574.87	1051.16	1263.25	1126.22	1126.34	941.12	1015.92	1175.9
2917507436	tetratricopeptide (TPR) repeat protein	58.82	63.34	55.86	11.7	13.43	6.83	43.08	34.58	33.85	6.68	8.73	12.52
2917507437	hypothetical protein	3108.62	2727.33	3165.61	2145.09	2235.14	2598.95	3661.56	3005.02	3247.88	2823.31	3275.07	4249.4
2917507438	dihydrolipoamide dehydrogenase	93.74	97.5	103.52	174.25	163.8	151.7	112.9	71.45	86.55	163.5	168.83	220.05
2917507439	pyruvate dehydrogenase E2 component (dihydrolipoamide acetyltransferase)	122.95	120.32	119.66	232.68	257.82	218.6	86.92	43.71	63.35	131.77	138.42	212.44
2917507440	pyruvate dehydrogenase E1 component	161.29	152.71	165.7	359.53	378.35	376.73	169.72	111.38	127.32	338.23	342.33	376.13
2917507441	hypothetical protein	512.48	481.29	544.46	3.93	10.18	6.02	593.13	619.21	748.27	15.71	19.78	29.42
2917507442	signal transduction histidine kinase	161.84	179.23	161.47	64.76	49.99	74.38	145.51	141.44	143.99	56.16	51.95	39.23
2917507443	DNA-binding NarL/FixJ family response regulator	315.21	322.36	344.72	108.54	104.29	141.03	276.76	257.62	284.94	93.69	101.21	90.33
2917507444	nitrate reductase alpha subunit	14473.8	15249.3	16595.1	309.49	829.72	344.56	16688.8	17122.3	14623.8	491.39	714.86	546.31
2917507445	nitrate reductase beta subunit	7396.17	7742.51	7405.65	4432.83	8981.56	4767.96	8263.66	7859.41	6674.43	6441.48	8362.42	7055.68
2917507446	DMSO reductase family type II enzyme heme b subunit	13935.5	14549	14688.2	14.78	10.76	10.78	14526.8	14803	12685.1	16.18	15.35	13.61
2917507447	hypothetical protein	255.36	213.03	182.04	0	0	0	140.02	180.64	169.44	0	0	2.41
2917507448	tetratricopeptide (TPR) repeat protein	148.86	127.13	140.49	658.25	616.35	731.01	322.9	123.88	177.41	621.61	525.04	679.17
2917507449	tetratricopeptide (TPR) repeat protein	41.57	36.26	50.41	188.9	250.67	316.46	124.15	42.75	64.89	394.55	347.77	421.21
2917507450	PAS domain S-box-containing protein	52.77	60.81	47.36	46.25	28.47	51.11	45.7	42.07	47.05	37.03	36.76	38.87
2917507451	response regulator RpfG family c-di-GMP phosphodiesterase	59.07	47.67	46.38	15.23	12.95	14.92	52.72	65.51	66.49	17.35	12.95	14.07
2917507452	PAS domain S-box-containing protein	86.44	74.39	68.12	84.89	77.65	93.82	73.16	63.04	76.6	69.93	72.62	78.91
2917507453	putative two-component system response regulator	214.38	194.6	209.95	121.84	131.72	138.76	218.64	198.32	210.02	121.47	130.17	144.45
2917507454	hypothetical protein	25.76	30.64	24.66	8.83	8.01	16.22	53.67	31.41	37.9	8.38	12.84	14.88
2917507455	alpha-1,3-rhamnosyl/mannosyltransferase	162.58	146.15	126.08	81.45	106.84	84.1	183.34	113.34	118.94	60.13	71.12	85.5
2917507456	mannose-1-phosphate guanylyltransferase/mannose-6-phosphate isomerase	107.86	116.85	93.27	23.24	16.47	16.7	105.78	98.3	89.68	29.39	26.54	37.3
2917507457	hypothetical protein	82.63	63.27	69.11	0	0	0	102.92	98.89	80.37	1.66	0	2.07
2917507458	G3E family GTPase	90.73	114.73	122.08	0.71	2.41	0	123.08	127.95	114.84	1.43	3.6	3.57
2917507459	nucleoside-diphosphate-sugar epimerase	47.84	61.79	58.45	0	1.03	0	42.96	35.91	36.01	0	0	0
2917507460	CNT family concentrative nucleoside transporter	33.01	40.76	30.4	1.65	0.71	0	17.25	29.78	20.83	1.1	0.31	1.37
2917507461	hypothetical protein	76.54	104.06	111.67	0	9.08	0	116.7	98.83	77.11	4.78	3.56	3.98
2917507462	hypothetical protein	187.49	207.39	189.74	18.69	10.06	17.61	157.97	171.24	170.03	7.18	16.08	22.43
2917507463	hypothetical protein	127.95	94.61	133.54	8.06	6.27	3.09	158.98	149.19	168.4	10.07	11.27	7.54
2917507464	nitrite reductase (NO-forming)	122.62	131.75	117.94	321.98	396.11	353.91	121.14	92.88	98.04	234.62	236.5	290.55
2917507465	hypothetical protein	62.68	41.8	47.28	69.72	60.24	86.43	106.26	79.66	68.24	68.03	89.16	69.42
2917507466	hypothetical protein	36.41	70.59	41.32	80.15	48.88	57.75	87.31	68.26	64.6	44.76	65.94	47.08
2917507467	carbamoyltransferase	24.09	19.11	20.64	7.31	10.27	11.78	45.21	28.95	28.98	9.42	9.68	12.72
2917507468	type III pantothenate kinase	50.97	55.96	50.05	6.4	4.97	8.39	62.16	51.4	59.26	5.94	6.13	6.84
2917507469	TusA-related sulfurtransferase	1682.39	1673.36	1672.03	9199.21	5305.39	7781.32	231.84	1866.32	1635.41	6889.16	5377.11	3050.47
2917507470	Leucine-rich repeat (LRR) protein	68.94	63.36	69.49	9.01	6.42	10.35	55.91	64.28	63.09	4.5	7.14	10.31
2917507471	alpha-D-ribose 1-methylphosphonate 5-triphosphate synthase subunit PhnH	275.45	230.62	274.96	55.77	62.73	54.79	253.77	193.72	227.34	45.75	66.53	68.31
2917507472	TPR repeat protein	240.39	291.69	233.93	56.64	56.73	79.69	212.6	198.19	189.46	55.84	88.21	86.94
2917507473	shikimate kinase	153.18	153.94	130.61	16.35	20.48	27.12	140.43	132.46	107.66	32.68	25.16	28.91
2917507474	Leucine-rich repeat (LRR) protein	144.71	149.01	165.39	25.6	22.88	32.45	104.85	97.88	90.73	20.74	21.24	34.71
2917507475	DNA-3-methyladenine glycosylase II	35.86	37.92	45.78	7.5	8.61	3.28	27.61	13.74	23.49	0	1.8	6.02
2917507476	caffeoyl-CoA O-methyltransferase	94.92	95.8	64.87	11.17	7.82	17.11	47.23	48.06	37.76	8.93	8.75	14.64
2917507477	hypothetical protein	310.14	319.74	332.92	31.21	21.5	17.61	205.01	220.51	207.08	19.29	17	16.92
2917507478	SAM-dependent methyltransferase	186.49	173.8	210.49	0	0.32	0	170.03	202.14	187.85	1.84	0.69	0.77
2917507479	large subunit ribosomal protein L21	1550.29	1841.88	1600.35	4.53	2.35	13.88	821.25	1131.71	1133.58	3.4	6.34	9.9
2917507480	large subunit ribosomal protein L27	477.51	610.01	453.42	0	0.71	4.2	109.25	131.53	136.46	0	0	3.42
2917507481	GTP-binding protein	220.58	246.99	207.18	2	0.17	0	105.89	143.24	130.47	0.67	0.37	1.25
2917507482	flagellar basal body-associated protein FliL	22.9	28.49	30.57	243.8	128.16	191.92	32.82	16.2	18.89	147.65	156.94	151.71
2917507483	soluble lytic murein transglycosylase	346.2	397.77	356.08	7.29	5.98	5.58	335.09	323.7	323.55	12.75	9.52	12.89
2917507484	hypothetical protein	142.8	154.14	140.94	70.87	53.51	68.42	89.32	125.56	114.7	55.44	42.24	60.58
2917507485	DNA-binding protein HU-beta	5570.77	5156.23	4885.76	392.87	325.85	442.47	6826.69	6775.58	7727.52	545.94	718.97	745.11
2917507486	peptide deformylase	265.51	273.23	237.39	275.01	150.52	257.56	221.43	156.43	167.1	179.16	188.21	146.36
2917507487	hypothetical protein	695.29	754.97	697.69	374.39	200.75	160.77	341.32	335.15	413.47	135.62	141.86	189.16
2917507488	MFS family permease	27.06	33.47	29.86	37.95	33.8	20.46	48.42	23.22	20.75	23.77	29.31	45.37
2917507489	cytidylate kinase	137.15	154.31	169.06	2032.62	1824.63	1593.75	227.2	181.8	184.76	1850.38	2086.64	1997.38
2917507490	hypothetical protein	355.39	311.11	319.31	89.19	59.03	112.19	294.96	286.61	273.53	101.09	111.39	88.47
2917507491	sterol desaturase/sphingolipid hydroxylase (fatty acid hydroxylase superfamily)	66.94	80.22	80.23	13.87	14.6	11.94	69.08	62.02	57.39	12.13	17.45	18.39
2917507492	CHASE2 domain-containing sensor protein	118.49	96.26	40.58	16.84	6.11	51.57	59.65	72.44	69.21	21.88	28.26	25.22
2917507493	hypothetical protein	283.22	299.47	304.73	34.57	48.06	24.06	194.86	234.03	215.33	78.53	79.13	98.08
2917507494	hypothetical protein	371.74	378.45	284.73	112.83	47.52	120.32	229.54	284.2	311.95	132.9	148.79	118.2
2917507495	HSP20 family protein	144.69	212.49	153.92	3173.69	1361.94	2048.66	103.7	142.07	110.52	2302.2	3376.52	3053.53
2917507496	hypothetical protein	8.65	2.74	3.31	0	0	0	1.62	2.5	12.88	0	0	0
2917507497	hypothetical protein	80.92	64.17	90.38	7759.26	6767.52	8434.56	507.72	82.89	89.72	10460.8	8475.6	10068.1
2917507498	Zn-dependent protease with chaperone function	47.27	26.99	13.88	1.1	0	0	50.55	11.85	35.22	0	0	0
2917507500	RNA polymerase primary sigma factor	220.53	217.46	172.82	374.83	251.56	323.52	235.64	202.65	195.37	298.91	340.92	231.94
2917507501	DNA primase	108.19	119.85	129.78	52.03	56.01	49.03	137.6	91.06	109.68	47.2	53.29	60.45
2917507502	uncharacterized protein YqeY	396.45	418.84	474.02	183.52	101.69	179.27	310.81	251.96	302.76	122.55	120.38	199.46
2917507503	predicted Zn-dependent protease	67.79	63.2	48.1	27.31	29.41	27.67	45.34	43.98	43.95	23.94	24.68	27.27
2917507504	hypothetical protein	42.21	28.85	40.87	9018.57	10220.8	10621.2	79.88	33.67	47.25	10662.3	9142.54	8880.29
2917507505	spermidine/putrescine-binding protein	12.17	28.95	16.5	11876.6	13742.7	15839	53.52	12.46	21.86	10386.9	9750.33	8057.46
2917507506	PAS domain S-box-containing protein	5.15	6.13	5.21	133.13	101.31	119.56	5.44	4.76	3.89	91.54	111.44	113.08
2917507507	uncharacterized protein YbbC (DUF1343 family)	73.42	79.81	82.91	82.56	130.57	104.44	92.49	65.83	62.85	88.2	103.1	110.16
2917507508	glucose-1-phosphate adenylyltransferase	139.94	124.22	145.1	173.36	256.85	169.09	198.09	135.62	145.56	176.42	225.03	204.97
2917507509	hypothetical protein	449.55	432.91	571.82	117.24	298.05	162.34	709.49	605.2	596.43	181.38	242.83	393.11
2917507510	hypothetical protein	51.56	49.45	62.37	1.14	6.82	3.5	44.92	52.78	37.63	5.43	8	5.71
2917507511	hypothetical protein	47.97	44.66	53.91	3.65	3.46	5.58	28.86	43.73	38.85	6.07	3.4	8.34
2917507512	hypothetical protein	63.52	57.35	79.84	347.32	415.87	341.78	51.81	77.73	61.37	263.49	228.72	259.42
2917507513	hypothetical protein	271.73	236.88	297.14	1.75	5.28	0.89	375.15	448.56	400.09	1.75	3.91	3.63
2917507514	chaperonin GroEL	779.45	1178.05	1268.95	125.78	124.19	167.71	347.39	744	468.37	143.24	238.87	274.75
2917507515	chaperonin GroES	396.34	492.75	509.9	40.89	59.85	66.3	198.52	465.67	291.13	86.55	133.23	127.61
2917507516	hypothetical protein	312.11	224.6	247.17	87.55	64.59	113.45	135.57	200.6	159.96	57.22	86.67	75.66
2917507517	7-cyano-7-deazaguanine reductase	107.19	149.66	106.96	33.42	20.06	26.94	104.82	110.61	103.65	30.77	33.46	34.04
2917507518	Fe-S-cluster containining protein	155.21	196.39	200.36	67.06	50.56	40.45	101.44	105.08	111.38	37.57	32.97	74.83
2917507519	hypothetical protein	65.26	84.87	72.47	15.21	31.53	37.26	88.17	64.8	66.68	19	12.76	36.07
2917507520	5-methylcytosine-specific restriction endonuclease McrA	41.92	50.59	36.06	16.99	8.26	9.76	41.89	26.35	27.16	14.86	7.13	17.23
2917507521	hypothetical protein	67.43	64.17	64.56	0	8.15	12.03	28.47	26	28.71	3.93	4.4	14.71
2917507522	parvulin-like peptidyl-prolyl isomerase	261.69	275.97	275.42	630.4	840.79	721.93	249.87	225.44	210.39	623.59	597.7	763.28
2917507523	Cof subfamily protein (haloacid dehalogenase superfamily)	147.92	147.21	142.08	13.52	42.26	24.58	126.53	132.11	131.59	17.31	23.63	32.69
2917507524	hypothetical protein	20.9	22.54	18.67	68.18	57.56	67.12	9.8	10.88	9.34	33.1	41.96	62.01
2917507525	cell division protein FtsZ	190.19	169.63	133.63	91.7	71.46	64.81	137.97	186.03	158.68	96.36	95.7	98.33
2917507526	cell division protein FtsA	115.18	85.88	78.54	48.75	33.6	23.71	94.9	117.21	80.42	34.39	34.33	51.19
2917507527	hypothetical protein	70.1	69.36	64.77	37.34	43.15	20.25	39.15	53.42	46.19	24.88	20.46	51.95
2917507528	D-alanine-D-alanine ligase	126.76	103.13	82.17	61.99	31.54	41.02	60.08	86.43	62.92	28.3	35.97	34.87
2917507529	UDP-N-acetylmuramate dehydrogenase	90.29	82.48	77.33	65.26	69.21	43.85	103.75	117.35	91.85	70.22	78.23	104.32
2917507530	UDP-N-acetylmuramate--alanine ligase	123.6	95.31	96.36	50.33	73.24	54.18	78.05	86.59	99.24	53.55	55.49	88.96
2917507531	UDP-N-acetylglucosamine--N-acetylmuramyl-(pentapeptide) pyrophosphoryl-undecaprenol N-acetylglucosamine transferase	73.16	64.61	51.29	45.21	42.68	26.7	66.56	68.93	84.95	40.67	40.11	60.86
2917507532	cell division protein FtsW	61.24	60.7	61.42	37.59	40.13	39.02	51.55	65.36	76.82	33.75	31.37	43.34
2917507533	UDP-N-acetylmuramoylalanine--D-glutamate ligase	49.89	56.47	39.37	26.43	25.62	29.95	42.13	40.23	48.76	27.21	28.39	53.11
2917507534	phospho-N-acetylmuramoyl-pentapeptide-transferase	153.68	146.69	149.81	82.05	96.54	79.77	152.84	165.13	181.72	109.99	111.84	122.33
2917507535	UDP-N-acetylmuramoyl-tripeptide--D-alanyl-D-alanine ligase	73.09	84.87	74.42	49.17	63.07	41.14	63.06	52.64	60.43	29.89	38.29	60.75
2917507536	UDP-N-acetylmuramoyl-L-alanyl-D-glutamate--2,6-diaminopimelate ligase	64.61	63.72	52.32	31.05	44.88	37.47	80.69	44.57	53.29	39.5	34.75	38.47
2917507537	cell division protein FtsI (penicillin-binding protein 3)	79.04	80.08	76.23	49.9	49.11	53.43	102.9	77.04	81.35	44	44.49	75.46
2917507538	cell division protein FtsL	290.33	273.33	254.65	163.7	207.05	123.66	297.88	212.18	211.34	172.34	142.87	200.25
2917507539	16S rRNA (cytosine1402-N4)-methyltransferase	412.68	461.46	411.31	240.87	294.6	271.71	851.34	653.16	683.18	346.98	402.36	275.52
2917507540	MraZ protein	400.13	427.03	334.2	211.46	121.3	167.21	314.01	293.26	296.08	118.67	95.03	99.52
2917507541	cytochrome c-type biogenesis protein CcmE	545.59	586.3	488.31	728.6	632.82	809.44	513.61	536.03	537.67	673.97	768.91	603.65
2917507542	cytochrome c-type biogenesis protein CcmF	694.49	735.31	748.59	265.54	356.04	337.33	594.68	611.05	567	278.73	303.8	305.19
2917507543	cytochrome c-type biogenesis protein CcmH	291.4	277.89	233.65	123.47	136.01	150.4	186.98	179.35	185.21	104.48	113.83	138.37
2917507544	hypothetical protein	532.54	523.8	443.65	163.19	182.77	185.11	681.33	610.08	556.73	239.63	181.48	188.62
2917507545	heme exporter protein A	269.46	270.2	276.02	25.77	22.51	21.92	141.77	189.5	167.82	16.22	23.49	29.78
2917507546	heme exporter protein B	222.79	221.21	211.6	16.61	19.38	20.67	123.33	195.89	190.19	19.2	18.59	20.74
2917507547	CcmD family protein	214.2	204.47	225.33	4.62	13.18	7.08	120.95	225.62	253.33	23.1	7.76	20.19
2917507548	heme exporter protein C	209.85	240.98	221.27	180.95	182.28	149.78	95.69	175.6	155.02	67.94	78.25	133.08
2917507549	peroxiredoxin	167.07	177.99	158.67	89.13	115.51	104.16	84.99	151.36	126.41	76.19	75.45	77.59
2917507550	ketosteroid isomerase-like protein	126.07	147.64	116.02	30.75	16.38	34	68.08	141.32	138.09	36.71	49.69	17.06
2917507551	oligopeptide/dipeptide ABC transporter ATP-binding protein	16.39	12.99	14.48	11.02	7.8	10.12	12.71	5.77	11.07	6.24	6.57	12.37
2917507552	oligopeptide/dipeptide ABC transporter ATP-binding protein	20.97	19.08	19.68	18.69	17.32	15.41	27.2	14.57	15.76	9.34	12.46	18.39
2917507553	hypothetical protein	46.43	57.86	51.51	81.15	97.15	124.27	57.56	36.77	52.95	56	62.7	80.39
2917507554	exodeoxyribonuclease-3	27.55	33.09	25.62	0	0	0	32.49	27.7	31	0.46	0	0
2917507555	Zn-dependent M16 (insulinase) family peptidase	189.65	192.16	182.97	109.89	99.72	113.17	173.27	162.95	154.66	92.82	80.8	99.19
2917507556	thiol peroxidase	85.07	64.17	62.24	236.93	316.76	238.79	78.35	71.51	76.75	227.15	299.61	260.29
2917507557	DNA mismatch repair protein MutS2	44.18	44.26	45.51	65.63	69.45	60.39	45.21	39.6	36.85	46.04	40.93	53.17
2917507558	predicted esterase	110.34	137.83	125.89	303.76	550.01	317.49	148.61	115.24	96.41	247.12	311.12	296.59
2917507559	hypothetical protein	490.61	520.45	422.44	229.23	168.62	223.12	286.94	295.99	292.47	160.93	166.67	239.8
2917507560	signal transduction histidine kinase/HAMP domain-containing protein	5.04	8	13.04	666.32	728.59	595.91	17.99	5.71	5.91	663.63	740.31	766.43
2917507561	two-component system chemotaxis response regulator CheY	122.6	195.68	506.7	31749.5	23134	27633	3352.42	103.42	252.85	37896.4	37277.6	35513.4
2917507562	pyridoxal phosphate enzyme (YggS family)	88.07	107.88	98.51	47.75	46.88	63.79	108.81	85.32	91.42	38.59	43.77	49.46
2917507563	pyrroline-5-carboxylate reductase	129.7	158.75	149.82	35.32	32.57	28.93	172.28	145.08	156.81	41.87	45.49	38.45
2917507564	hypothetical protein	95.96	90.5	61.25	39.29	6.27	23.14	26.77	36.25	34.51	13.59	18.6	15.09
2917507565	uncharacterized protein	138.37	166.99	159.36	145.47	167.17	157	94.9	67.79	87.25	73.57	67.66	143.84
2917507566	cyclic pyranopterin phosphate synthase	512.92	594.26	551.63	462.38	333.5	426.11	363.32	311.87	321.4	280.56	341.41	400.89
2917507567	NifU-like protein	256.51	234.87	180.25	561.02	386.87	544.34	178.79	186.05	198.1	406.18	317.57	316.61
2917507568	Fe-S cluster assembly protein SufB	462.1	462.59	453.11	954.95	970.31	963.31	377.47	400.42	382.22	659.35	639.99	730.5
2917507569	Fe-S cluster assembly ATP-binding protein	438.58	446	421.97	173.49	122.93	153.05	303.68	300.34	301.46	104.61	106.03	98.28
2917507570	Fe-S cluster assembly protein SufD	218.89	230.96	232.65	103.63	104.38	113.47	194.77	173.04	159.66	68.43	72.7	91.16
2917507571	cysteine desulfurase/selenocysteine lyase	207.62	197.28	202.02	139.29	251.84	144.21	227.03	201.56	201.94	145.98	151.13	213.64
2917507572	nitrogen fixation NifU-like protein	320.75	287.09	248.9	190.75	189.32	232.73	221.02	238.65	231.62	166.63	177	166.48
2917507573	pyruvate formate lyase activating enzyme	56	41.69	44.86	160.48	241.63	222.29	55.49	58.12	71.17	231.94	234.33	203.23
2917507574	signal transduction histidine kinase	83.02	80.84	88.54	285.32	244.71	314.09	99.34	71.68	83.06	259.47	252.12	261
2917507575	flavin reductase (DIM6/NTAB) family NADH-FMN oxidoreductase RutF	183.21	214.92	177.85	449.21	372.73	367.78	103.26	109.17	112.4	164.48	150.96	172.11
2917507576	hypothetical protein	372.77	364.13	319.18	137.73	148.97	150.06	211.13	214.75	225.01	132.36	139.29	148.78
2917507577	formylglycine-generating enzyme required for sulfatase activity/regulator of sirC expression with transglutaminase-like and TPR domain	177.37	189.22	178.85	134.5	114.59	166.23	129.75	144.87	148.88	133.44	164.54	199.39
2917507578	5S rRNA maturation endonuclease (ribonuclease M5)	79.06	84.57	101.46	70.82	92.79	85.85	68.5	71.34	59.75	62.26	59.06	74.69
2917507579	uncharacterized protein (DUF58 family)	164.61	128.45	185.66	184.88	439.26	230.03	171.5	142.76	150.94	182.48	193.94	250.01
2917507580	Ran GTPase-activating protein (RanGAP) involved in mRNA processing and transport	639.72	669.44	653.72	1189.73	800.02	1235.98	787.52	544.23	650.5	1041.71	925.93	787.99
2917507581	hypothetical protein	367.68	325.55	360.97	423.27	328.68	363.6	571.48	363.72	387.43	487.54	477.47	540.17
2917507582	spermidine synthase	25.29	31.9	23.92	0	0.9	0.82	26.53	24.16	22.76	0.27	0.3	0.17
2917507583	parvulin-like peptidyl-prolyl isomerase	237.45	241.33	222.93	28.88	33.25	31.88	219.81	243.37	238.64	29.2	37.2	41.92
2917507584	hypothetical protein	685.66	638.89	639.89	52.15	68.94	55.9	611.39	588.96	599.78	41.7	57.19	82.68
2917507585	NDP-sugar pyrophosphorylase family protein	57.37	72.79	62.06	0.7	0	1.08	39.38	39.88	53.35	0.7	1.18	0
2917507586	methylthioribose-1-phosphate isomerase	105.52	116.51	100.84	2.04	2.82	3.12	68.37	59.58	75.71	0	0.76	2.12
2917507587	uncharacterized protein (TIGR00251 family)	198.25	223	218.21	4.71	6.72	0	211.63	262.31	248.7	1.18	2.64	7.36
2917507588	YggT family protein	360.53	393.93	374.58	28.01	52.63	10.72	454.77	422.88	412.54	23.33	39.17	43.7
2917507589	asparaginyl-tRNA synthetase	100.07	102.03	92.62	35.33	45.14	35.56	114.81	94.59	91.76	31.53	36.15	35.91
2917507590	23S rRNA (uracil1939-C5)-methyltransferase	91.43	93.53	100.36	2.57	4.14	0.79	94.9	86.02	98.26	2.31	3.46	3.85
2917507591	adenosylhomocysteine nucleosidase	43.98	47.56	28.58	13.98	10.14	24.25	18	18.12	28.51	11.17	7.3	23.84
2917507592	hypothetical protein	14.8	16.96	28.34	13.42	18.38	8.8	16.2	19.82	15.76	2.87	17.16	8.37
2917507593	Zn-dependent peptidase ImmA (M78 family)/DNA-binding XRE family transcriptional regulator	186.27	158.68	179.22	30.27	69.28	49.31	167.76	242.18	255.04	45.7	47.56	39.8
2917507594	hypothetical protein	559.5	456	581.63	150.78	339.89	240.64	675.42	677.76	720.67	228.17	241.78	251.83
2917507595	N-acetylneuraminic acid mutarotase	51.84	69.69	53.26	20.63	7.45	11.28	45.67	35.35	34.65	4.42	14.84	25.75
2917507596	2-dehydro-3-deoxyphosphooctonate aldolase (KDO 8-P synthase)	150.82	151.81	162.44	24.5	33.72	25.88	156.47	123.73	114.22	13.09	24.58	28.48
2917507597	DNA-binding NtrC family response regulator	479.9	511.74	444.85	125.6	66	142.28	419.08	365.14	354.43	103.18	113.59	98.8
2917507598	membrane-bound serine protease (ClpP class)	69.96	71.03	62.29	232.09	311.41	271.12	60.41	46.82	51.46	184.49	204.79	303.32
2917507599	fermentation-respiration switch protein FrsA (DUF1100 family)	44.95	57.38	57.84	90.03	51.13	80.21	35.92	26.41	28.79	55.63	63.19	94
2917507600	ankyrin repeat protein	39.18	40.47	28.5	4.25	4.68	11.38	24.79	10.1	5.82	2.12	7.13	11.93
2917507601	glutamate 5-kinase	133.33	114.65	142.16	14.29	35.49	15.5	137.56	102.19	112.01	14.58	13.65	29.35
2917507602	Fe-S-cluster containining protein	87.12	86.66	78.23	20.65	17.84	28.98	83.82	74.02	73.87	14.62	22.14	13.96
2917507603	adenylosuccinate synthase	337.63	348.91	334.39	4.4	2.42	3.37	223.65	264.35	244.69	3.84	6.76	12.35
2917507604	hypothetical protein	163.08	112.96	147.57	0	1.25	7.37	114.27	153.23	123.05	2.4	2.69	0
2917507605	carbon starvation protein	105.42	107.05	97.07	180.94	155.75	141.08	67.33	72.28	69.94	112.62	99.38	106.97
2917507606	Fe-S cluster biogenesis protein NfuA	531.14	525.98	569.55	383.19	268.1	354.37	428.13	417.66	431.64	304.46	271.59	272.75
2917507607	hypothetical protein	91.08	80.56	77.42	163.78	199.29	189.08	74.05	61.63	65.6	121.37	141.02	165.75
2917507608	uncharacterized membrane protein	916.21	791.81	444.84	1355.03	748.14	1741.95	584.71	691.4	750.18	1459.22	1336.69	1471.23
2917507609	hypothetical protein	22.87	33.48	38.17	28.7	31.88	31.39	28.88	28.83	23.41	12.29	37.84	39.66
2917507610	aryl-alcohol dehydrogenase-like predicted oxidoreductase	53.78	73.11	83.77	98.47	129.73	54.83	70.87	72.52	59.62	75.68	101.83	154.11
2917507611	uncharacterized membrane protein HdeD (DUF308 family)	121.38	158.9	134.04	386.14	143.72	330.03	98.52	118.87	127.15	179.51	315.26	445.57
2917507612	DNA polymerase	69.45	52.68	64.24	17.59	38	16.16	51.46	69.86	61.6	14.07	24.28	31.47
2917507613	hypothetical protein	161.84	186.1	123.96	70.72	32.99	72.19	100.59	107.26	101.2	42.41	44.84	50.02
2917507614	uncharacterized membrane protein	459.63	371.59	467.11	0	6.29	2.65	353.78	484.7	378.41	6.06	9.7	17.31
2917507615	divalent metal cation (Fe/Co/Zn/Cd) transporter	413.97	406.92	404.46	7.81	7.28	0	228.77	237.65	227.45	3.12	8.73	10.72
2917507616	hypothetical protein	476.55	446.84	472.29	11.07	22.55	16.96	494.88	571.99	531.82	30.83	30.98	29.62
2917507617	farnesyl-diphosphate farnesyltransferase	541.63	565.39	573.06	28.52	29.23	25.23	459.19	475.24	448.89	30.08	33.68	47.06
2917507618	4-hydroxy-3-methylbut-2-enyl diphosphate reductase	988.78	899.29	954.35	199.64	210.72	248.01	883.15	895.2	838.98	229.19	233.71	200.17
2917507619	succinate dehydrogenase / fumarate reductase iron-sulfur subunit	108.8	115.05	116.26	382.23	276.03	342.27	111.91	60.61	63.05	252.97	225.41	281.94
2917507620	succinate dehydrogenase / fumarate reductase flavoprotein subunit	136.64	143.32	173.03	482.74	575.18	431.82	138.32	112.43	115.49	354.68	389.73	443.87
2917507621	succinate dehydrogenase / fumarate reductase cytochrome b subunit	305.22	306.79	343.19	1055.59	2230.58	1022.74	322.16	285.7	274.83	1075.72	1154.54	1353.14
2917507622	predicted nucleic-acid-binding Zn-ribbon protein	860.32	766.9	1064.18	1056.87	1366.29	1209.83	812.39	775.82	726.44	926.88	866.65	995.91
2917507623	nucleoid DNA-binding protein	92.28	121.03	56.63	363.93	152.21	224.81	52.44	61.59	27.39	270.74	246.41	246.5
2917507624	phosphoglycerate dehydrogenase-like enzyme	72.25	67.55	63.1	10.63	8.73	6.79	59.58	56.09	61.93	10.19	12.39	15.49
2917507625	hypothetical protein	225.54	245.77	254.4	361.11	441.46	387.08	271.78	292.54	294.59	392.51	393.96	415.07
2917507626	aspartyl-tRNA(Asn)/glutamyl-tRNA(Gln) amidotransferase subunit A	122.46	110.38	131.79	1.95	1.89	2.24	115.88	113.63	120.57	0.24	0.54	1.82
2917507627	aspartyl-tRNA(Asn)/glutamyl-tRNA(Gln) amidotransferase subunit C	295.02	260.7	410.23	0	3.18	0	530.85	500.77	471.03	3.68	2.75	1.53
2917507628	hypothetical protein	1389.3	1026.29	1581.73	10.4	37.74	21.23	1967.78	1881.43	2091.54	12.13	38.79	41.11
2917507629	competence protein ComEC	34.67	30.32	30.92	28.22	31.34	34.74	29.85	17.63	14.28	19.08	19.66	37.13
2917507630	ribonuclease R	87.75	99.29	100.5	126.46	137.55	140	72.71	64.57	59.51	99.18	121.01	155.27
2917507631	phenylalanyl-tRNA synthetase beta chain	86.99	96.26	73.97	4.04	6.28	9.28	74.56	67.98	70.29	3.2	6.03	8.2
2917507632	predicted nucleic acid-binding Zn-ribbon protein	97.89	113.85	94.41	20.28	5.26	3.88	68.37	82.83	91.46	7.6	12.76	9.49
2917507633	cell division protein ZapA	138.61	167.86	150.64	21.83	11.88	36.76	133.56	125.5	146.54	22.91	13.43	8.17
2917507635	5-formyltetrahydrofolate cyclo-ligase	406.71	467.85	442.12	183.89	136.27	243.79	373.14	399.24	434.04	158.51	140.17	145.58
2917507636	ribonuclease Y	208.92	232.76	190.32	27.71	31.55	33.38	183.22	166.66	164.09	21.79	29.98	36.28
2917507637	lysyl-tRNA synthetase class 2	279.42	247.85	222.68	10.35	9.63	15.85	199.46	245.24	219.2	11.52	14.74	11.45
2917507638	lipoprotein-releasing system permease protein	120.04	104.68	90.05	6.69	3.9	6.83	55.86	100.97	112.25	7.52	5.3	11.13
2917507639	lipoprotein-releasing system ATP-binding protein	84.5	80.55	84.99	4.97	1.55	7.62	46.05	92.99	77.23	2.98	4.45	13.04
2917507640	UDP-3-O-[3-hydroxymyristoyl] glucosamine N-acyltransferase	105.62	97.02	89.51	2.78	3.6	5.32	46.75	107.29	99.09	4.17	6.61	4.34
2917507641	Ran GTPase-activating protein (RanGAP) involved in mRNA processing and transport	147.59	159.98	128.39	98.94	109.97	115.92	93.56	146.13	120.4	96.23	84.33	110.24
2917507642	acetyl-CoA carboxylase carboxyl transferase subunit alpha	162.46	162.9	187.13	84.86	103.96	117.73	145.12	182.72	149.41	107.29	112.4	125.85
2917507643	ATP-binding cassette subfamily B protein/subfamily B ATP-binding cassette protein MsbA	66.85	68.08	65.57	11.48	16.47	18.21	65.03	51.89	51.49	11.88	13.76	26.87
2917507644	aryl-alcohol dehydrogenase-like predicted oxidoreductase	35.96	37.18	32.38	19.46	25.41	18.33	39.77	28.17	34.52	22.81	15.07	16.35
2917507645	hypothetical protein	324.27	322.44	329.13	13.87	7.79	12.39	400.07	364.72	429.6	17.9	22.63	31.73
2917507646	leader peptidase (prepilin peptidase)/N-methyltransferase	84.86	99.14	94.79	128.02	161.78	124.38	98.45	75.23	93.55	92.65	101.75	146.57
2917507647	regulatory protein	175.41	166.52	150.37	7.46	1.16	0	112.92	169.1	132.88	0.75	2.5	1.86
2917507648	recombination protein RecA	293.64	284.87	281.85	15.02	25.89	15	227.13	205.83	208.47	14.03	26.3	41.57
2917507649	2'-5' RNA ligase	583.42	700.23	643.46	144.56	73.92	153.56	471.88	459.01	491.93	108.69	119.5	171.51
2917507650	MscS family membrane protein	69.44	64.61	64.21	51.6	82.73	51.71	92.85	76.17	81.18	49.99	76.28	79.13
2917507651	hypothetical protein	112.99	119.96	124.47	157.15	129.9	143.09	157.31	134.41	180.41	137.97	142.57	124.59
2917507652	hypothetical protein	25.78	36.7	20.25	34.67	25.36	41.29	23.57	18.48	19.7	27.33	28.45	34.62
2917507653	hypothetical protein	70.36	62.78	101.05	20.5	26.56	47.08	47.45	44.52	39.79	17.93	17.2	9.59
2917507654	formylglycine-generating enzyme required for sulfatase activity	107.59	115.1	93.35	63.99	101.88	100.99	95.16	95.62	81.72	73.75	90.6	93.73
2917507655	lipoate-protein ligase A	36.18	31.03	40.06	12.9	3.57	7.9	35.67	29.18	24.36	3.87	6.74	8.59
2917507656	hypothetical protein	41.14	36.08	34.6	3.95	4.24	3.45	31.78	36.63	24.98	2.82	4.1	5.63
2917507657	uncharacterized tellurite resistance protein B-like protein	83.06	61.62	58.57	42.15	23.87	41.83	43.99	46.82	43.14	30.82	26.2	27.28
2917507658	hypothetical protein	97.89	72.45	68.73	22.81	13.8	40.75	36.74	28.31	20.84	36.1	14.89	28.48
2917507659	D-tyrosyl-tRNA(Tyr) deacylase	20.78	28.57	23.88	3.23	9.62	4.94	19.5	16.7	15.49	4.84	8.13	8.06
2917507660	Flp pilus assembly protein TadD	21.51	24.37	27.46	101.45	143.23	97.78	39.88	34.31	33.53	86.19	99.5	124.78
2917507661	NADH-quinone oxidoreductase subunit N	242.99	270.73	280.69	2.3	2.15	0.71	258.94	266.64	295.24	1.84	1.55	2.87
2917507662	hypothetical protein	156.95	127.24	145.26	27.43	28.97	21.78	136.21	136.18	153.61	27.42	36.38	39.32
2917507663	2-aminoethylphosphonate-pyruvate transaminase	112.45	125.02	113.64	34.68	43.62	31.47	92.06	88.21	80.67	25.68	26.95	30.87
2917507664	hypothetical protein	109.19	98	122.64	157.81	161.31	200.87	95.3	92.21	80.19	106.96	103.19	97.26
2917507665	uncharacterized membrane protein	41.09	44.49	49.93	39.29	36.91	40.42	38.43	36.95	32.1	21.01	26.1	25.67
2917507666	hypothetical protein	240.76	222.88	193.83	60.12	56.18	75.1	233.54	190.88	211.47	57.71	67.56	78.99
2917507667	NADH-quinone oxidoreductase subunit A	1316.64	1264.42	1473.95	419.51	722.81	510.86	1072.85	1268.49	1275.55	344.42	316.29	266.82
2917507668	NADH-quinone oxidoreductase subunit B	296.7	343.08	277.44	72.53	76.76	94.41	220.46	265.04	266.12	54.37	52.08	58.09
2917507669	NADH-quinone oxidoreductase subunit C	168.95	259.16	217.09	53.1	39.95	65.45	126.71	137.7	133.69	20.07	22.46	31.53
2917507670	NADH-quinone oxidoreductase subunit D	272.42	306.06	249.87	46.44	36.41	32.41	204	239.53	221.5	25.85	29.6	31.19
2917507671	NADH-quinone oxidoreductase subunit E	329.53	361.22	287.48	38.55	23.06	54.49	211.88	243.48	255.96	31.12	28.2	18.51
2917507672	NADH-quinone oxidoreductase subunit F	274.65	275.56	231.51	28.84	26.45	36.52	141.35	251.7	233.82	20.23	25.14	29.77
2917507673	NADH-quinone oxidoreductase chain G	283.51	290.21	260.9	28.22	26.37	30.55	129.1	217.9	209.6	19.94	20.89	27.75
2917507674	NADH-quinone oxidoreductase subunit H	267.75	323.69	232.04	41.6	29.83	57.33	138.72	246.08	219.13	19.75	17.07	24.66
2917507675	NADH-quinone oxidoreductase subunit I	854.28	835.02	822.95	133.48	124.03	143.52	519.09	989.82	977.41	124.19	105.66	112.56
2917507676	NADH-quinone oxidoreductase subunit J	522.26	568.06	552.72	26.46	26.18	31.31	260.49	476.12	392.76	11.42	17.49	21.02
2917507677	NADH-quinone oxidoreductase subunit K	297.38	391.45	364.12	16.5	17.11	25.27	204.04	474.89	375.75	18.85	14.51	19.13
2917507678	NADH-quinone oxidoreductase subunit L	371.85	404.94	348.05	15.49	13.9	16.2	206.99	320.36	266.57	13.03	15.01	16.98
2917507679	NADH-quinone oxidoreductase subunit M	580.45	567.07	531.57	24.27	24.92	35.02	324.35	535.07	324.91	20.06	23.76	20.68
2917507680	sugar fermentation stimulation protein A	137.21	163.92	157.75	3.07	1.86	9.42	64.37	137.79	65.07	1.02	2.87	0.64
2917507681	hypothetical protein	303.44	289.03	310.5	211.4	290.45	189.08	543.04	360.64	376.83	250.56	280.51	259.22
2917507682	ubiquinone/menaquinone biosynthesis C-methylase UbiE	86.05	126.31	88.65	14.07	5.02	8.08	38.24	45.48	52.23	4.4	4.43	11.53
2917507683	hypothetical protein	215.04	272.86	244.01	11.14	17.8	8.53	180.09	238.79	181.42	6.49	22.85	26.64
2917507684	queuine tRNA-ribosyltransferase	113.72	119.24	121.79	16.56	23.12	22.44	105.16	84.6	95.73	9.55	15.68	23.86
2917507685	predicted nucleic acid-binding Zn-ribbon protein	66.63	62.1	53.05	43.22	45.33	42.9	61.39	43.21	56.67	42.2	49.04	59.7
2917507686	predicted acetylornithine/succinylornithine family transaminase	161.33	172.86	145.58	65.41	79.58	74	144.96	135.54	138.08	54.78	62.31	83.86
2917507687	hypothetical protein	0	0	4.17	0	0	0	0	0	0	0	0	0
2917507688	ComF family protein	17.31	19.73	13.81	11.35	3.59	9.65	17.76	15.12	15.55	6.3	3.53	2.36
2917507689	Na+/H+ antiporter NhaD/arsenite permease-like protein	207.75	212.71	213.56	14.3	17.16	14.6	211.34	181.44	207.1	11.12	20.75	19.18
2917507690	geranylgeranyl diphosphate synthase type II	1246.47	1284.53	1318.16	410.33	228.96	435.1	1010.35	984.98	1078.09	334.37	346.36	321.99
2917507691	1-deoxy-D-xylulose-5-phosphate synthase	855.19	871.02	879.93	143.42	165.26	164.17	913.84	884.81	853.21	184.86	197.03	236.42
2917507692	imidazoleglycerol-phosphate dehydratase	870.08	844.72	845.87	85.39	88.53	134.44	638.64	647.27	697.62	73.93	123.13	171.14
2917507693	glutamine amidotransferase	269.4	268.43	260.13	16.1	9.54	12.33	249.06	291.11	287.81	11.49	17.37	20.81
2917507694	drug/metabolite transporter (DMT)-like permease	28.42	20.93	25.48	0	0.41	0	8.57	23.48	21.24	0.79	1.32	0.49
2917507695	SsrA-binding protein	194.41	172.93	157.63	3.06	5.55	9.38	146.05	107.64	130.74	6.12	11.99	11.46
2917507696	S-adenosylmethionine hydrolase	44.61	38.43	31.91	0.9	2.56	0	46.19	32.63	46.67	1.79	3.01	5.59
2917507697	threonylcarbamoyladenosine tRNA methylthiotransferase MtaB	138.18	154.34	149.87	17.89	22.64	17.73	177.94	161.29	156.93	16.83	26.2	33.5
2917507698	DNA-binding protein Fis	695.54	769.71	931.41	7.95	8.24	4.06	919.15	1098.94	1141.97	10.59	22.23	18.18
2917507699	UDP-N-acetylglucosamine diphosphorylase/glucosamine-1-phosphate N-acetyltransferase	204.9	205.88	206.15	21.25	14.16	27.89	200.39	197.54	171.43	22.75	27.17	38.52
2917507700	bifunctional UDP-N-acetylglucosamine pyrophosphorylase/glucosamine-1-phosphate N-acetyltransferase	95.11	107.75	82.55	9.97	8.97	9.88	93.96	95.09	83.02	8.79	13.78	17.2
2917507701	glucosamine--fructose-6-phosphate aminotransferase (isomerizing)	189.99	174.94	166.29	8.14	6.53	14.84	150.62	176.9	168.23	13.95	13.67	19.6
2917507702	hydroxymethylpyrimidine/phosphomethylpyrimidine kinase	120.15	127.51	106.53	0.51	0.66	2.34	87.32	107.2	104.87	1.02	0.85	0.95
2917507703	peptidyl-prolyl cis-trans isomerase D	240.01	237.8	227.8	187.42	188.47	202.45	178.39	185.86	181.15	157.37	172.52	172.74
2917507704	rod shape-determining protein MreB	162.55	172.19	163.58	72.58	103.74	102.68	162.81	132.11	142.08	57.69	70.78	93.62
2917507705	rod shape-determining protein MreC	155.04	138.18	175.77	25.81	49.5	44.79	206.77	170.47	176.04	24.08	31.29	31.68
2917507706	rod shape-determining protein MreD	55.17	69.03	39.91	70	24.44	74.38	53.49	49.05	40.46	34.98	34.37	41.02
2917507707	penicillin-binding protein 2	105.11	90.13	95.78	51.28	73.81	49.15	100.54	74.62	74.47	47.01	55.11	68.84
2917507708	excinuclease ABC subunit B	77.81	73.32	81.6	85.33	120.07	101.27	50.96	48.39	50.99	73.56	83.35	125.82
2917507709	pheromone shutdown-related protein TraB	181.51	192.2	173.78	2.95	9.95	5.43	136.76	136.37	127.9	4.72	7.93	10.32
2917507710	D-3-phosphoglycerate dehydrogenase	76.91	65.1	59.82	100.92	56.22	85.34	58.21	59.5	51.6	86.56	69.94	63.93
2917507711	formylglycine-generating enzyme required for sulfatase activity	54.2	81.73	55.55	107.63	70.78	133.49	41.9	40.85	43.88	83.57	78.63	75.5
2917507712	SAM-dependent methyltransferase	135.84	137.18	152.82	241.42	194.21	226.69	115.99	130.02	122.23	208.29	200.05	175.55
2917507713	putative SOS response-associated peptidase YedK	15.49	15.18	18.03	20.17	29.45	29.27	17.95	18.89	19.88	29.19	29.7	29.82
2917507714	Xaa-Pro aminopeptidase	106.95	111.04	95.68	29.03	22.31	30.66	82.01	85.92	77.03	26.76	33.6	25.61
2917507715	peroxiredoxin Q/BCP	446.63	457.33	475.4	33.67	38.88	65.63	517.64	466.67	497.77	33.66	52.24	42.04
2917507716	hypothetical protein	948.55	996.46	880.89	227.87	95.04	132.35	820.36	724.85	783.56	106.02	161.19	166.74
2917507717	tetratricopeptide (TPR) repeat protein	309.08	258.24	269.52	43.81	73.36	65.08	208.67	272.42	246.55	52.11	65.7	60.44
2917507718	hypothetical protein	206.51	206.39	188.97	87.17	119.01	127.84	164.59	151.86	171.59	79.15	85.17	114.94
2917507719	aspartyl-tRNA(Asn)/glutamyl-tRNA(Gln) amidotransferase subunit B	102.62	100.06	88.05	18.62	26.67	15.76	83.26	91.63	96.7	24.74	27.14	23.86
2917507720	meso-butanediol dehydrogenase/(S,S)-butanediol dehydrogenase/diacetyl reductase	119.09	146.2	139.01	237.63	250.55	254.71	115.56	111.67	111.14	168.15	191.44	201.11
2917507721	hypothetical protein	57.17	69.75	46.32	28.18	19.26	47.08	64.99	78.43	81.92	62.74	48.74	25.59
2917507722	DNA-binding ferritin-like protein	370.88	325.32	285.14	736.64	888.45	782.09	388.83	433.39	409.72	806.61	533.02	615.06
2917507723	heavy metal response regulator	528.87	529.5	550.07	1146.91	1196.74	1335.41	439.6	427.66	428.24	723.19	642.85	599.05
2917507724	heavy metal sensor kinase	84.82	86.1	75.25	143.81	159.08	183.13	63.47	60.31	52.82	94.34	104.51	110.11
2917507725	multiple sugar transport system substrate-binding protein	37.64	35.07	44.14	109.64	126.03	109.13	38.62	28.8	29.29	79.72	88.64	114.62
2917507726	multiple sugar transport system permease protein	33.83	30.12	37.46	62.75	75.49	73.92	27.21	19.64	18.74	56.69	56.26	85.86
2917507727	multiple sugar transport system permease protein	18.66	27.82	26.68	22.62	24.57	35.96	16.11	10.79	9.93	26.08	26.77	29.32
2917507728	ABC-type sugar transport system ATPase subunit	35.39	29.93	23.72	49.48	38.83	61.04	23.24	19.33	22.91	52.89	62.67	57.05
2917507729	fructokinase	192.53	156.56	166.52	65.03	56.25	73.44	115.52	100.54	102.84	71.9	68.21	60.88
2917507730	sucrose-phosphate synthase	52.35	58.89	57.75	24.53	26.38	36.55	55.39	40.05	50.58	25.52	35.61	37.25
2917507731	sucrose synthase	56.61	54.47	46.57	45.15	22.34	46.24	33.17	34.69	44.06	25.05	32.31	34.22
2917507732	SH3-like domain-containing protein	509.63	507	499.93	105.77	115.14	120.32	420.36	486.94	434.11	126.11	162.32	195.22
2917507733	curved DNA-binding protein CbpA	49.56	39.95	38.89	0.95	1.96	7.25	35.44	43.86	31.56	1.89	3.18	3.55
2917507734	membrane protein DedA with SNARE-associated domain	42.53	33.73	47.68	3.63	0.94	0	40.88	42.51	35.89	1.81	2.71	3.77
2917507735	NMD protein affecting ribosome stability and mRNA decay	187.07	155.26	143	10.14	9.2	3.88	118.37	91.22	108.82	17.73	9.93	15.82
2917507736	hypothetical protein	59.92	54.67	56.75	16.52	12.06	22.99	42.01	50.62	54.18	12.01	11.34	14.06
2917507737	chlorobactene glucosyltransferase	59.25	39.37	51.1	21.15	37.72	12.38	49.58	33.96	36.08	13.37	11.48	27.56
2917507738	DNA transformation protein	88.86	88.46	78.44	83.72	162.16	124.82	95.79	61.06	99.61	167.34	109.7	119.62
2917507739	hypothetical protein	28.15	19.85	17.97	19.44	9.45	27.91	20.06	8.04	16.09	17.61	15.64	9.1
2917507740	hypothetical protein	54.27	62.61	38.84	34.5	12.91	70.43	50.15	21.41	25.38	23.94	26.81	34.69
2917507741	tetrapyrrole methylase family protein/MazG family protein	80.77	71.69	69.05	10.36	12.76	19.83	55.62	42.51	39.44	10.36	7.25	17.78
2917507742	oxygen-independent coproporphyrinogen-3 oxidase	34.16	41.91	39.52	31.72	30.15	18.1	31.3	20.07	28.12	12.43	17.05	24.46
2917507743	GTP-binding protein Era	154.49	179.66	121.16	19.37	14.44	18.54	94.58	99.85	100.29	16.54	12.19	9.07
2917507744	methionyl aminopeptidase	293.89	276.02	236.89	191.18	385.59	230.22	307.12	242.63	258.99	217.98	197.82	247.33
2917507745	bacterioferritin	338.43	300.68	272.05	382.5	420.38	379.13	472.71	366.75	411.7	449.72	423.85	360.87
2917507746	NADH:ubiquinone oxidoreductase subunit E	2.38	0	0	0	0	0	2.23	1.15	7.6	0	0	1.73
2917507747	hypothetical protein	32.42	47.44	25.65	1.06	0.97	0	62.98	33.02	52.98	0.8	0.6	0.66
2917507748	Na+-translocating ferredoxin:NAD+ oxidoreductase RnfG subunit	101.68	115.07	96	49.37	45.74	69.93	120.74	91.9	140.92	50.57	37.98	39.28
2917507749	Na+-translocating ferredoxin:NAD+ oxidoreductase RnfG subunit	86.86	101.14	80.7	0	0.66	0	72.72	75.78	91.28	0.64	0.72	1.6
2917507750	hypothetical protein	678.17	637.91	653.6	85.31	55.57	84.23	440.16	471.31	500.38	48.24	99.23	88.97
2917507751	glycine oxidase	129.93	125.65	128.77	63.24	55.3	63.58	91.81	79.01	74.11	33.52	33.95	59.01
2917507752	adenosylmethionine-8-amino-7-oxononanoate aminotransferase	45.05	51.84	43.7	3.6	6.14	3.15	28.8	32.58	27.03	3.34	3.46	6.42
2917507753	6-pyruvoyltetrahydropterin/6-carboxytetrahydropterin synthase	69.08	92.61	56.69	7.67	7.45	14.67	57.87	53.12	49.89	4.79	9.65	4.78
2917507754	formate--tetrahydrofolate ligase	41.41	33.42	34.39	45.27	56.01	48.39	40.75	24.02	27.31	37.99	44.2	68.76
2917507755	nucleoside-diphosphate-sugar epimerase	39.13	27.69	43.04	0	2.91	5.37	50.56	51.95	46.14	3.51	1.57	2.19
2917507756	dethiobiotin synthetase	82.1	63.1	71.31	1.97	6.39	7.55	82.99	62.83	61.27	5.42	5.52	7.39
2917507757	hypothetical protein	257.09	217.25	243.45	110.5	99.92	127.84	172.01	219.4	162.62	77.31	89.29	73.56
2917507758	phosphoribosyl 1,2-cyclic phosphate phosphodiesterase	108.68	97.52	111.4	120.17	283.68	138.72	125.04	86.42	95.42	97.01	102.92	117.7
2917507759	cobalt-zinc-cadmium efflux system protein	174.65	165.78	160.11	248.3	342.14	308.02	192.33	144.32	179.8	202.23	201.78	214.8
2917507760	alkyl hydroperoxide reductase subunit AhpC	686.36	572.97	637.7	288.64	356.3	379.38	785.35	766.17	786.06	273.47	279.91	374.56
2917507761	5'-nucleotidase	76.76	67.22	81.66	3.73	9.18	2.85	93.4	69.38	67.66	10.24	6.78	12.21
2917507762	polyribonucleotide nucleotidyltransferase	1199.66	1150.44	1169.63	60.44	135.86	75.59	928.45	1331.7	1128.18	66.62	81.16	99.76
2917507763	small subunit ribosomal protein S15	1719.52	1479.53	1591.06	91.67	120.16	88.24	1879.02	3030.49	2850.71	200.26	221.27	201.07
2917507764	hypothetical protein	18.39	21.88	11.74	0	0	0	15.1	31.03	41.6	0	0	3.34
2917507765	tRNA pseudouridine55 synthase	430.7	495.27	444.43	58.55	47.3	80.34	390.32	524.05	552.91	61.18	65.52	75.93
2917507766	ribosome-binding factor A	125.8	137.51	116.1	13.87	4.62	12.13	38.28	107.35	104.05	6.93	9.97	17.31
2917507767	uncharacterized protein YlxP (DUF503 family)	138.95	162.05	155.21	2.38	13.58	10.94	77.65	161.54	127.24	13.09	7.99	32.69
2917507768	translation initiation factor IF-2	467.78	462.26	470.37	28.82	44.01	35.4	432.68	581.18	512.12	33.66	41.83	47.91
2917507769	N utilization substance protein A	271.33	284.91	234.13	12.81	8.82	11.03	179.65	174.83	167.62	8	8.51	14.74
2917507770	ribosome maturation factor RimP	1000.64	1011.29	1071.4	98.22	77.46	103.13	845.63	852.08	860.03	98.87	102.05	98.08
2917507771	prolyl-tRNA synthetase	102.92	93.73	83.36	1.65	0.96	0.63	63.1	75.62	74.61	0.62	0.46	2.84
2917507772	phosphoenolpyruvate phosphomutase	253.38	235.75	237.23	28.37	46.39	33.04	210.71	227.25	220.07	29.95	46.27	58.85
2917507773	vacuolar-type H+-ATPase subunit I/STV1	111.06	84.93	103.8	16.18	26.95	35.39	70.71	98.47	101.33	11.55	16.81	23.08
2917507774	regulator of sigma E protease	259.28	295.64	253.45	92.64	122.86	113.49	159.96	200.56	178.66	82.31	93.01	116.61
2917507775	outer membrane lipoprotein carrier protein	224.47	188.27	152.7	65.66	49.38	69.23	107.47	176.77	205.99	68.85	86.11	67.85
2917507776	phosphoribosylglycinamide formyltransferase-1	176.53	160.43	155.92	63.38	92.8	91.94	92.66	126.03	130.52	53.34	69.05	93.69
2917507777	two-component system nitrogen regulation response regulator NtrX	282.98	247.47	238.74	16.59	18.36	25.93	257.98	267.8	247.06	22.8	29.78	34.52
2917507778	tRNA (guanine-N7-)-methyltransferase	166.17	193.38	205.79	16.84	22.64	19.34	205.48	180.22	187.45	20.51	32.38	30.21
2917507779	transcription elongation factor GreA	378.37	309.97	337.15	48.02	85.99	69.07	584.63	503.82	511.74	95.26	118.86	105.35
2917507780	rare lipoprotein A	191.65	176.19	179.41	33.91	60.03	46.86	247.74	199.13	221.75	46.29	72.65	57.82
2917507781	HD-like signal output (HDOD) protein	195.2	186.33	189.38	90.98	123.69	119.06	205.12	173.81	211.55	77.29	90.7	97.57
2917507782	phosphoribosyl 1,2-cyclic phosphodiesterase	339.32	354.18	337.45	10.54	10.74	16.15	293.49	253.6	278.62	10.91	8.85	21.62
2917507783	5-oxoprolinase (ATP-hydrolysing)	22.89	23.31	20.1	1.51	1.03	0.87	14.32	12.76	13.48	1.04	0.64	2.13
2917507784	uncharacterized peroxidase-related enzyme	56.78	41.28	58.9	15.16	26.8	19	42.73	33.07	34	28.24	25.45	30.11
2917507785	threonine dehydrogenase-like Zn-dependent dehydrogenase	62.88	75.28	70.05	96.09	136.89	99.5	52.88	48.04	52.41	63.22	67.68	103.55
2917507786	Fe-S-cluster containining protein	105.29	115.06	109.54	149.74	91.4	122.79	47.84	58.75	44.12	68.07	83.24	89.24
2917507787	hypothetical protein	435.72	393.79	384.65	11.54	12.82	25.24	400.84	345.05	387.74	32.95	24.9	39.1
2917507788	tetratricopeptide (TPR) repeat protein	89.91	95.26	81.6	8.18	11.24	11.28	74.14	72.8	77.01	9.41	15.57	19.92
2917507789	TRAP-type C4-dicarboxylate transport system substrate-binding protein	128.68	132.36	119.44	17.02	11.37	19.05	90.16	92.91	82.24	11.13	17.95	20.84
2917507790	acyl-CoA synthetase (AMP-forming)/AMP-acid ligase II	27.95	23.04	21.83	10.71	9.33	11.81	24.33	19.68	26.04	9.21	10.31	12.3
2917507791	chromosomal replication initiator protein	86.12	75.38	62.75	17.04	10.8	13.05	67.84	58.74	57.08	16.09	22.25	33.09
2917507792	hypothetical protein	338.08	385.69	328.11	82.34	61.1	79.12	397.8	304.56	362.81	75.04	104.78	129.99
2917507793	uncharacterized protein YjeT (DUF2065 family)	1437.21	1381.63	1310.48	302.57	375.7	398.68	1753.53	1611.15	1634.25	407.91	531.46	836.62
2917507794	serine protease Do	943.64	949.22	999.9	325.8	505.29	446.07	785.82	837.98	759.12	375.67	429.15	527.49
2917507795	serine protease Do	191.88	165.25	183.71	7.08	11.41	9.3	159.25	160.5	136.08	13.65	18.68	30.62
2917507796	DNA ligase (NAD+)	32.61	38.31	32.95	1.41	0.55	0.54	24.22	34.35	28.28	1.76	3.35	3.73
2917507797	hypothetical protein	58.11	80.22	60.44	0	2.6	0	22.21	42.53	46.96	2.51	4.21	3.13
2917507798	ATP-dependent RNA helicase RhlB	797.83	744.98	791.46	78.41	112.56	102.13	726.2	766.41	753.42	83.45	112.8	116.62
2917507799	succinate dehydrogenase/fumarate reductase flavoprotein subunit	385.07	338.59	308.53	9.1	6.54	13.93	331.98	406.82	406.67	11.99	9.95	6.97
2917507800	succinate dehydrogenase / fumarate reductase iron-sulfur subunit	349.01	346.49	293.72	12.05	14.84	23.06	260.44	308.74	284.47	8.66	8.01	11.75
2917507801	succinate dehydrogenase / fumarate reductase cytochrome b subunit	406.65	378.51	347.53	8.79	10.98	9.79	251.89	364.27	313.14	8.79	13.41	11.47
2917507802	sodium-dependent dicarboxylate transporter 2/3/5	138.37	126.43	115.19	441.93	396.6	397.13	89.23	68.95	64.31	154.8	191.34	250.02
2917507803	enoyl-CoA hydratase/carnithine racemase	238.59	248	216.35	520.03	357.25	422.96	166.98	150.74	146.7	280.12	260.24	391.95
2917507804	glycine dehydrogenase subunit 2	237.97	240.16	235.73	11.34	9.8	20.98	172.11	150.86	152.54	10.86	11.36	19.75
2917507805	uncharacterized protein YbaR (Trm112 family)	140.99	184.74	162.38	28.57	10.18	32.82	80.52	85.69	91.35	10.71	9.99	11.15
2917507806	lipopolysaccharide heptosyltransferase I	95.79	91.27	92.85	9.16	6.37	8.93	78.8	80.63	82.75	3.95	8.85	8.32
2917507807	rSAM/selenodomain-associated transferase 1	60.78	91.58	89.77	2.02	2.1	0	70.87	67.8	76.24	1.52	2.26	3.79
2917507808	histidinol dehydrogenase	82.24	83.59	80.55	3.86	2	2.53	83.81	76.55	82.26	4.13	5.24	5.5
2917507809	cytochrome bd-type quinol oxidase subunit 1	6105.77	6144.38	6579.9	263.26	642.11	383.33	6539.38	7389.93	6977.6	323.17	441.4	434.34
2917507810	hypothetical protein	5010.97	5155.41	4685.12	262.26	336.78	270.92	3945.16	5259.46	4838.24	230.92	297.83	224.09
2917507811	hypothetical protein	6046.01	5733.51	6427.22	342.36	812.26	413.61	6726.9	9172.89	8204.92	437.2	628.01	609.51
2917507812	mono/diheme cytochrome c family protein	7715.2	7338.61	7095.1	436.01	643.66	465.09	5209.06	7396.49	6531.39	360	427.69	401.5
2917507813	DNA-directed RNA polymerase subunit K/omega	1582.83	1877.48	1919.36	50.97	42.93	39.02	1377.33	1602.37	1540.76	42.98	65.94	61.63
2917507814	threonine aldolase	66.85	69.75	69.24	30.75	40.2	51.27	61.07	56.25	76.46	26.97	34.02	37.1
2917507815	UDP-N-acetylmuramyl pentapeptide phosphotransferase/UDP-N-acetylglucosamine-1-phosphate transferase	159.91	149.74	141.42	101.02	219.37	161.57	84.05	97.51	108.69	56.1	91.69	124.7
2917507816	hypothetical protein	16.35	31.19	25.43	1.19	1.23	0.91	328.8	14.04	400.21	1.78	1.67	1.49
2917507817	Amt family ammonium transporter	65.7	71.22	61.54	1.65	1.71	0	1105.32	20.96	504.61	2.48	3.08	2.06
2917507818	flagellar FliL protein	34.48	47.4	26.41	77.68	34.02	65.63	43.14	23.27	25.08	54.22	38.22	47.65
2917507819	flagellar motor switch protein FliM	155.9	171.72	150.05	440.45	699.35	419.47	195.31	152.38	146.84	409.24	387.18	418.87
2917507820	flagellar motor switch protein FliN/FliY	96.33	131.15	107.6	261.92	233.72	252.1	85.86	65.78	76.9	189.79	174.8	239.37
2917507821	flagellar biosynthetic protein FliO	44.95	46.96	50.77	33.75	41.78	37.79	56.37	42.71	56.36	30.46	33.53	29.24
2917507822	flagellar biosynthetic protein FliP	36.49	26.42	21.27	29.58	17.49	22.65	28.66	19.5	28.29	11.55	15	16.73
2917507823	flagellar biosynthetic protein FliQ	42.71	53.48	64.56	20.95	31.23	24.06	68.54	40.09	55.03	24.87	19.05	26.16
2917507824	flagellar biosynthetic protein FliR	17.18	16.11	25.92	14.56	18.87	2.79	32.61	25.23	33.26	15.46	15.28	15.34
2917507825	flagellar biosynthetic protein FlhB	22.04	27.34	25.97	66.5	48.81	58.48	31.28	22.88	33.98	41.46	40.52	55.48
2917507826	flagellar biosynthesis protein FlhA	37.73	37.52	37.61	66.96	68.9	56.97	46.02	35.82	45.41	56.62	59.41	67.55
2917507827	flagellar biosynthesis protein FlhF	22.54	27.47	23.16	35.23	20.26	26.48	24.24	15.37	21.65	20.17	28.31	31.98
2917507828	flagellar biosynthesis protein FlhG	147.12	150.51	125.36	172.29	156.85	183.76	147.7	115.95	120.58	137.08	156.34	150.33
2917507829	hypothetical protein	33.72	28.65	12.3	33.67	24	30.08	32.76	20.9	34.61	37.86	43.96	31.53
2917507830	RNA polymerase sigma factor for flagellar operon FliA	74.87	66.95	68.63	116.01	88.52	113.69	116.57	82.16	91.56	94.15	103.84	106.58
2917507831	putative oxidoreductase	109.27	103.05	96.13	46.46	58.42	42.16	133.69	96.09	121.81	70.51	79.9	76.25
2917507832	KDO2-lipid IV(A) lauroyltransferase	97.28	122.11	90.88	9.76	10.12	11.5	69.21	74.84	77.15	4.88	6.72	12.18
2917507833	holo-[acyl-carrier protein] synthase	174.46	160.43	129.12	51.9	57.17	76.17	145.4	150.3	181.75	103.75	71.39	80.99
2917507834	L-threonylcarbamoyladenylate synthase	116.53	124.94	121.39	1.09	1.13	1.66	75.66	75.04	85.83	1.63	2.43	0.68
2917507835	phosphoribosylaminoimidazole carboxylase PurE protein	118.2	119.87	106.63	1.32	4.12	8.11	71.97	56.43	73.79	3.31	2.22	0.83
2917507836	MFS family permease	95.95	98.58	77.23	2.2	6.71	7.59	45.9	53.54	49.05	1.65	3.39	3.44
2917507837	tetratricopeptide (TPR) repeat protein	297.57	232.88	224.92	38.02	16.95	27.95	168.37	156.65	185.46	33.44	32.33	26.58
2917507838	nicotinamide-nucleotide amidase	39.98	34.38	40.58	8.98	7.71	7.73	32.76	30.88	32.3	7.01	6.59	4.9
2917507839	membrane associated rhomboid family serine protease	132.38	144.91	114.25	9.78	16.05	33.27	115.02	116.39	134.46	17.91	32.82	31.87
2917507840	formylglycine-generating enzyme required for sulfatase activity	87.67	98.9	74.61	41.1	28.68	41.81	60.63	59.62	58.19	26.99	28.91	40.12
2917507841	response regulator RpfG family c-di-GMP phosphodiesterase	87.66	74.87	80.34	69.15	113.23	93.85	118.73	87.11	102.16	85.08	78.84	72.25
2917507842	chemotaxis protein MotA	116.79	81.04	117.58	71.28	142.98	90.55	209.37	94.83	125.42	97.16	111.49	134.48
2917507843	chemotaxis protein MotB	28.9	37.61	26.96	26.77	11.41	14.54	30.24	46.08	23.27	15.1	16.91	20.48
2917507844	diaminohydroxyphosphoribosylaminopyrimidine deaminase/5-amino-6-(5-phosphoribosylamino)uracil reductase	179.15	194.09	163.6	46.89	42.29	53.11	139.38	142.15	133.48	35.31	41.33	48.91
2917507845	riboflavin synthase	93.72	94.93	78.18	18.38	20.18	6.62	76.62	84.99	83.46	17.83	17.54	14.85
2917507846	3,4-dihydroxy 2-butanone 4-phosphate synthase/GTP cyclohydrolase II	334.87	308.79	330.01	131.02	155.56	204.14	326.85	337.27	310.71	159.26	159.09	197.47
2917507847	6,7-dimethyl-8-ribityllumazine synthase	194.47	228.74	193.26	106.46	57.94	102.47	126.13	141.55	111.14	60.04	62.96	66.44
2917507848	N utilization substance protein B	236.01	252.9	210.72	91.67	87.4	107.79	164.1	198.41	166.73	86.72	89.75	88.89
2917507849	diadenosine tetraphosphatase ApaH/serine/threonine PP2A family protein phosphatase	216.45	218.53	216.8	286.17	318.31	320.86	180.04	193.82	190.96	222.51	247.48	194.35
2917507850	N-acetylmuramoyl-L-alanine amidase	224.43	236.26	203.43	85.11	79.55	108.21	204.96	179.88	205.43	80.68	85.42	92.07
2917507851	GTP-binding protein	116.18	141.64	113.42	277.14	218.24	308.12	149.62	131.34	154.71	253.65	219.21	174.96
2917507852	CRP-like cAMP-binding protein	193.51	210.39	199.93	521.75	579.36	543.24	213	184.62	199.3	402.95	389.26	471.49
2917507853	elongation factor G	179.08	199.1	183.96	326.02	354.05	349.57	176.32	141.16	164.35	344.95	390.16	346.8
2917507854	integration host factor subunit alpha	172.6	185.45	216.78	209.77	214.68	228.5	148.88	118.98	139.27	201.02	193.59	221.36
2917507855	DNA-binding transcriptional MerR regulator	229.5	188.74	278.86	140.64	141.7	139.53	263.97	134.39	179.14	108.89	129.67	113.74
2917507856	iron complex outermembrane receptor protein	44.39	41.58	39.17	4.86	4.32	11.7	44.86	29.58	33.62	2.78	4.27	6.5
2917507857	hypothetical protein	285.81	276.41	258.24	592.99	523.87	592.12	226.72	213.63	192.22	405.71	365.64	408.7
2917507858	hypothetical protein	166.43	160.43	164.84	173.87	92.3	151.04	105.67	87.83	118.35	142.03	100.08	116.86
2917507859	glyceraldehyde-3-phosphate dehydrogenase (NADP+)	150.28	135.4	145.3	123.82	234.45	172.95	122.22	120.66	121.86	96.57	102.32	119.31
2917507860	two-component system nitrogen regulation sensor histidine kinase NtrY	185.77	178.12	192.76	65.43	124.02	80.06	178.11	156.07	155.42	70.44	84.84	88.92
2917507861	hypothetical protein	790.62	717.68	804.67	424.76	667.05	577.2	966.88	719.33	746.89	600.96	553.65	756.94
2917507862	DNA mismatch repair protein MutS	74.46	77.22	68.73	17.62	22.76	28.21	83.08	69.68	76.69	20.28	29.42	29.32
2917507863	ATP adenylyltransferase	256.9	283.46	281.21	73.75	148.43	86.37	365.63	318.86	308.46	109.13	127.03	125.46
2917507864	rRNA maturation RNase YbeY	68.73	67.87	76.15	21.15	13.71	27.77	55.36	73.13	53.14	16.61	13.53	10.37
2917507865	phosphate starvation-inducible PhoH-like protein	232.95	253.29	244.55	185.01	219.21	204.55	214.82	191.18	199.99	132.44	143.47	224.7
2917507866	GTP cyclohydrolase I	362.63	332.81	325.55	112.85	122.19	144	315.49	295.65	281.76	80.21	112.24	145.56
2917507867	6-pyruvoyl-tetrahydropterin synthase	456.29	431.38	430.4	411.21	280.37	417.12	397.53	401.97	418.69	319.37	313.59	250.11
2917507868	ADP-heptose:LPS heptosyltransferase	31.32	36.74	33.74	6.84	9.46	13.97	31.23	30.83	27.09	11.02	8.51	11.39
2917507869	putative FmdB family regulatory protein	739.65	604.12	792.88	419.88	1314.54	462.49	984.59	943.13	898.32	660.79	756.26	813.77
2917507870	bifunctional DNA-binding transcriptional regulator/antitoxin component of YhaV-PrlF toxin-antitoxin module	606.89	665.32	646.36	284.26	350.77	288.77	542.05	726.18	673.22	412.31	436.76	378.19
2917507871	nucleoside-diphosphate kinase	819.3	819.35	713.85	31.99	28.37	5.16	655.49	961.2	879.77	31.97	36.74	32.58
2917507872	pyruvate ferredoxin oxidoreductase delta subunit	2197.68	2238.75	1991.1	913.43	568.62	857.29	1396.54	1566.86	1555.02	499.32	542.51	580.13
2917507873	pyruvate ferredoxin oxidoreductase gamma subunit	5364.26	4918.1	5378.04	879.51	1737.93	1296.75	4704.73	5275.53	4786.54	1083.97	1338.77	1133.71
2917507874	pyruvate ferredoxin oxidoreductase beta subunit	5207.93	4809.11	5223.44	954.96	2444.3	1453.72	6193.77	6358.64	6191.99	1467.09	1946.27	1853.35
2917507875	pyruvate ferredoxin oxidoreductase alpha subunit	3059.61	3019.86	3003.5	521.88	840.01	690.5	2909.33	3046.92	2934.26	632.09	790.96	795.63
2917507876	hypothetical protein	1103.96	1103.16	1262.92	33.67	21.53	24.06	686.9	811.68	799.79	20.19	33.91	42.04
2917507877	hypothetical protein	123.51	136.79	99.22	7.44	0.64	11.4	114.88	126.25	153	6.2	6.94	7.74
2917507878	hypothetical protein	168.35	171.2	110.92	20.57	19.27	41.18	109.55	98.17	107.66	22.93	26.55	19.75
2917507879	DNA-directed RNA polymerase subunit RPC12/RpoP	181.47	217.05	161.4	190.66	123.09	164.56	221.9	233.74	243.83	199.22	211.4	207.7
2917507880	succinyl-CoA synthetase alpha subunit	494.58	518.36	447.92	0	2.74	0	460.43	542.71	519.39	1.62	3.64	3.04
2917507881	succinyl-CoA synthetase beta subunit	732.87	756.14	753.04	4.26	2.53	2.8	892.6	904.07	894.7	2.13	4.43	1.9
2917507882	flagellar protein FliS	37.93	24.51	30.49	54.02	51.76	87.73	21.75	21.67	25.42	38.45	43.04	43.93
2917507883	flagellar hook-associated protein 2	36.03	30.36	29.47	71.72	138.06	85.72	36.8	34.74	34.36	88.95	103.01	129.65
2917507884	DEAD/DEAH box helicase domain-containing protein	364.13	422	421.61	2.05	7.7	3.14	350.31	403.62	398.36	10.24	13.19	8.96
2917507885	methylase of polypeptide subunit release factors	305.42	296.42	381.81	692.44	1246.29	957.4	401.66	358.63	383.13	1068.5	947.13	847.97
2917507886	hypothetical protein	185.59	221.51	214.41	404.41	486.25	519.92	279.91	238.41	245.46	566.31	405.32	362.41
2917507887	MoxR-like ATPase	243.12	265.29	292.86	607.06	666.73	612.12	241.82	194.73	186.47	527.98	499.32	574.31
2917507888	tetratricopeptide (TPR) repeat protein	107.89	138.73	139.2	440.92	547.08	452.41	126.35	84.7	97.41	367.32	360.48	402.7
2917507889	soluble cytochrome b562	91.41	96.61	101.69	347.33	425.64	366.81	67.82	68.55	62.89	258.4	265.19	310.67
2917507890	regulator of protease activity HflC (stomatin/prohibitin superfamily)	103.9	107.37	96.46	509.05	854.65	589.9	87.51	66.4	69.54	445.54	501.87	596.51
2917507891	hypothetical protein	109.43	119.9	120.39	226.5	178.51	256.91	55.39	69.75	66.28	136.25	147.84	213.62
2917507892	hypothetical protein	15.46	19.42	22.21	17.27	10.9	29.89	41.71	17.39	25.37	21.01	29.82	26.24
2917507893	serine protease Do	358.28	316.22	374.11	3056.35	2498.71	3172.7	21.48	320	184.73	2089.12	1537.81	1009.73
2917507894	CRP-like cAMP-binding protein	334.18	335.93	359.54	237.03	222.45	211.39	341.85	350.72	342.62	227.14	213.49	272.3
2917507895	uncharacterized membrane protein YgdD (TMEM256/DUF423 family)	80.92	110.38	65.08	3.77	1.47	2.89	39.48	82.69	75.8	12.25	4.22	14.12
2917507896	TatD DNase family protein	178.32	156.97	150.55	12.19	13.83	14	109.83	155.94	142.01	12.44	23.88	32.02
2917507897	methionyl-tRNA synthetase	210.78	184.6	207.52	15.01	23.24	12.89	198.35	158.08	156.48	16.1	21.09	29.47
2917507898	cell fate regulator YaaT (PSP1 superfamily)	183.35	194.23	212.9	33.9	30.24	33.8	138.38	129.47	142.95	25.22	25.58	43.3
2917507899	DNA polymerase-3 subunit delta'	293.6	283	316.52	84.83	89.57	124.58	262.87	281.03	278.53	102.51	80.92	108.93
2917507900	ferredoxin	185.59	254.63	143.34	121.11	33.63	92.73	210.7	195.92	242	74.57	66.55	72.89
2917507901	ATP synthase protein I	501.77	616.56	484.84	23.11	16.17	14.16	526.6	676.85	699.82	33.49	14.22	25.96
2917507902	F-type H+-transporting ATPase subunit a	696.43	721.94	712.28	24.15	31.55	44.38	600.52	671.4	639.37	22.21	17.84	13.87
2917507903	F-type H+-transporting ATPase subunit c	2826.83	2672.45	2993.56	55.83	96.47	85.49	4585.18	5614.69	4565.82	153.45	107.59	191.65
2917507904	F-type H+-transporting ATPase subunit b	887.27	784.33	852.5	20.68	32.16	35.89	1177.09	1317.28	1179.9	30.31	34.71	43.88
2917507905	F-type H+-transporting ATPase subunit delta	718.43	640.86	683.29	14.02	30.38	25.37	643.78	816.47	678.58	26.11	18.53	34.2
2917507906	F-type H+-transporting ATPase subunit alpha	670.96	632.14	627.6	12.68	20.45	20.85	296.23	565.46	501	8.21	16.55	20.81
2917507907	F-type H+-transporting ATPase subunit gamma	501.5	532.34	491.2	9.07	12.82	11.36	253.84	710.55	624.53	17.71	21.67	26.24
2917507908	F-type H+-transporting ATPase subunit beta	632.23	657.39	605.85	13.51	9.6	19.93	304.85	747.6	609.18	12.76	17.92	23.43
2917507909	F-type H+-transporting ATPase subunit epsilon	475.4	559.22	490.66	20.2	10.91	23.2	228.44	458.31	418.35	11.78	13.19	12.61
2917507910	signal-transduction protein with cAMP-binding, CBS, and nucleotidyltransferase domain	161.84	200.54	197.37	804.83	600.06	727.09	187.09	111.44	137.66	613.41	626.44	800.77
2917507911	excinuclease ABC subunit A	58.7	64.14	57.42	2.46	1.72	1.51	49.73	54.97	42.37	2.09	1.93	4.61
2917507912	4-hydroxy-3-polyprenylbenzoate decarboxylase	113.09	111.78	105.63	3.86	2.4	2.96	70.63	77.69	70.78	2.12	4.32	5.31
2917507913	oligopeptide transport system permease protein	40.46	52.27	40.82	0	4.93	6.99	55.1	40.89	48.97	3.8	4.68	13.29
2917507914	oligopeptide transport system permease protein	13.78	7.48	10.18	0	0.44	0	6.46	4.89	11.19	0	0.47	1.58
2917507915	hypothetical protein	2157.83	2032.13	2003.9	2398.84	1721.5	2795.71	1645.87	1704.56	1915.79	1754.32	1312.35	1384.69
2917507916	hypothetical protein	456.85	461.17	456.93	110.47	185.77	158.51	429.33	415.6	419.14	83.9	81.27	120.52
2917507917	flagellar biosynthesis/type III secretory pathway M-ring protein FliF/YscJ	14.45	11.46	6.59	12.03	3.12	3.68	12.59	9.95	7.69	3.61	5.38	6.01
2917507918	DnaJ-class molecular chaperone	98.59	93.42	110.32	55.95	78.3	73.11	79.88	79	73.59	57.78	78.46	84.74
2917507919	hypothetical protein	86.36	100.19	92.37	161.19	282.3	228.28	77.65	79.01	68.94	168.55	180.88	217.49
2917507920	outer membrane lipoprotein	117.82	128.7	114.22	521.96	242.71	466.08	58.4	76.62	80.45	285.44	261.59	167.33
2917507921	outer membrane lipoprotein	77.99	68.62	70.01	339.39	181.82	291.38	42.88	58.16	46.7	235.6	197.82	207.39
2917507922	BirA family biotin operon repressor/biotin-[acetyl-CoA-carboxylase] ligase	80	57.95	84.93	116.52	210.7	185.29	103.56	101.22	98.66	192.16	235.18	233.83
2917507923	uncharacterized protein (DUF2062 family)	196.35	179.31	199	48.53	27.31	44.59	225.53	212.23	243.83	62.37	58.96	60.58
2917507924	hypothetical protein	5444.79	6270.48	5346.15	75.23	42.9	76.8	2439.14	2966.88	3278.04	50.13	75.76	53.21
2917507925	tetratricopeptide (TPR) repeat protein	587.02	595.89	544.15	124.18	50.73	61.24	323.68	521.52	485.45	64.16	76.54	55.17
2917507926	hypothetical protein	66.09	73.61	67.62	17.64	26.51	20.7	47.57	67.36	55.85	14.1	19.08	16.88
2917507927	hypothetical protein	43.57	27.15	43.7	14.51	11.28	11.11	29.2	25.5	29.81	12.69	6.09	11.32
2917507928	hypothetical protein	345.72	374.74	370.98	3593.92	2780.83	2626.43	322.24	228.5	282.82	1799.55	1464.48	2268.33
2917507929	porphobilinogen synthase	240.27	258.17	225.27	42.79	30.27	44.43	244.4	225.03	238.19	39.87	40.98	39.84
2917507930	transcriptional regulator with XRE-family HTH domain	315.1	293.51	280.26	1153.64	1038.37	1357.36	202.48	190.53	181.09	784.44	682.5	821.04
2917507931	hypothetical protein	68.56	87.75	67.59	132.1	149.05	164.74	74.2	59.23	55.28	101.99	115.51	158.48
2917507932	penicillin-binding protein 1A	86.45	98.64	87.64	71.27	62.43	77.12	72.28	66.76	72.3	60.96	63.07	76.77
2917507933	CRISPR/Cas system-associated protein endoribonuclease Cas2	62.63	70.34	49.17	53.94	54.16	53.45	54.02	52.88	54.45	58.45	47.68	56.02
2917507934	glucose-6-phosphate isomerase	95.82	113.81	100.16	69.58	72.56	71.86	54.29	83.01	80.07	54.99	79.67	87.53
2917507935	transaldolase	289.62	323.56	287.66	108.53	127.32	154.95	169.77	224.26	215.33	119.21	149.91	146.42
2917507936	glucokinase	78.97	67.45	56.22	15.57	9.54	16.26	33.34	46.56	48.5	16.98	15.05	24.74
2917507937	argininosuccinate synthase	172.18	179.94	173.98	21.64	14.86	17.91	135.17	166.96	156.02	17.83	18.98	22.63
2917507938	two-component system response regulator PilR (NtrC family)	151.18	147.38	122.49	138.31	69.73	121.35	112.17	112.76	115.73	67.1	82.18	93.88
2917507939	ABC-type branched-subunit amino acid transport system substrate-binding protein	171.03	152.65	164.14	50.36	52.3	59.61	179.02	165.18	162.8	40.52	47.56	65.98
2917507940	penicillin-binding protein 1A	140.03	146.95	137.9	23.89	26.06	28.56	124.34	107.28	115.25	27.96	39.45	43.46
2917507941	predicted metal-binding transcription factor (methanogenesis marker protein 9)	174.15	140.9	181.89	43.05	71.19	47.08	221.16	184.85	152.6	82.97	99.77	76.76
2917507942	Ran GTPase-activating protein (RanGAP) involved in mRNA processing and transport	376.06	300.29	330.25	140.53	237.73	152.72	293.83	331.29	298.15	148.76	188.52	241.43
2917507943	Flp pilus assembly protein TadD	2201.66	2152.45	1910.99	4368.76	2084.94	4903.11	1194.16	1310.74	1466.93	3369.13	3710.28	3169.27
2917507944	TatA/E family protein of Tat protein translocase	764.48	760.5	823.95	1100.48	879.66	1360.1	661.16	589.93	625.17	946.32	888.93	1197.3
2917507945	putative membrane protein	123.42	128.44	122.97	15.43	25.46	17.19	109.02	117.54	110.87	18.58	22.37	33.72
2917507946	NADH-quinone oxidoreductase subunit D	843.33	836.51	776.68	86.1	97.72	101.83	804.38	852.81	851.55	105.93	110.62	112.66
2917507947	formate dehydrogenase alpha subunit	685.23	653.79	716.19	92.09	148.92	107.71	697.05	647.61	655.06	88.96	117.31	137.74
2917507948	NADH:ubiquinone oxidoreductase subunit E	1409.26	1313.19	1460.95	495.29	878.01	644.87	1587.18	1555.28	1575.05	538.05	576.43	554.6
2917507949	tetratricopeptide (TPR) repeat protein	18.46	10.98	10.57	2.85	5.99	3.39	9.55	10.99	8.24	4.74	7.08	9.28
2917507950	hypothetical protein	31.18	22.43	12.96	61.68	35.69	42.69	18.03	17.82	19.29	35.04	46.32	61.7
2917507951	UPF0755 protein	116.11	155.21	134.09	205.04	194.5	177.28	106.41	123.19	106.39	160.32	180.26	191.96
2917507952	histidinol-phosphate aminotransferase	260.74	257.14	273.31	18.99	25.29	25.07	253.86	239.18	236.86	22.25	23.81	41.28
2917507953	guanylate kinase	231.88	186.92	183.33	11.12	15.27	10.22	170.1	153.63	169.62	20.56	21.77	24.29
2917507954	uncharacterized protein (TIGR00255 family)	274.55	260.29	275.37	22.45	30.55	39.29	340.54	296.19	314.2	26.04	31.4	39.03
2917507955	sulfite reductase (ferredoxin)	483.49	509.57	530.2	301.43	545.37	401.12	470.11	465.38	473.05	337.06	341.9	397.05
2917507956	protein-S-isoprenylcysteine O-methyltransferase Ste14	78.05	99.8	80.83	67.75	33.19	73.9	70.99	76.4	77.57	47.31	45.69	45.18
2917507957	hypothetical protein	22.02	34.92	26.35	0	3.74	0	36.15	35.16	38.09	2.4	2.69	4
2917507958	putative endonuclease	50.57	45.28	37.49	7.6	11.33	0	50.51	35.39	46.02	17.1	20.21	15.42
2917507959	Fe-S cluster biogenesis protein NfuA	134.6	170.3	169.35	71.62	84.36	80.52	90.16	88.89	93.59	42.59	45.65	77.52
2917507960	hypothetical protein	161.84	189.73	166.17	34.85	37.19	50.22	190.63	167.04	135.75	51.22	76.84	33.26
2917507961	hypothetical protein	410.91	362.47	394.63	69.98	71.22	59.78	338.97	351.05	353.61	72.89	87.37	72.18
2917507962	ATP-dependent Clp protease adaptor protein ClpS	285.46	278.08	289.8	199.06	135.77	220.59	163.44	165.77	159.1	119.11	86.46	134.05
2917507963	citrate synthase	281.44	273.7	297.1	371.59	435.6	406.92	324.68	222.79	242.74	343.04	382.82	384.84
2917507964	Na+/H+-dicarboxylate symporter	68.41	62.39	60.82	2.28	2.95	0	47.68	64.54	52.53	1.42	1.27	2.84
2917507965	uncharacterized membrane protein YfcA	52.21	37.52	51.02	1.9	0.49	0	28.32	17.3	25.18	1.9	2.13	3.56
2917507966	hypothetical protein	96.99	87.91	79.6	290.62	201.7	318.94	102.7	97.51	108.4	254.16	196.02	170.3
2917507967	hypothetical protein	121.38	132.62	167.86	0	2.04	4.81	204.35	251.58	239.01	1.57	5.28	1.96
2917507968	hypothetical protein	12312	12389.3	12476.8	1390.93	950.44	1706.82	10760.8	11186.9	12252.4	1518.94	1738.92	1966.18
2917507969	hypothetical protein	492.9	395.99	401.71	1232.88	899.97	1271.97	248.55	262.36	270.87	889.12	598.7	1056.72
2917507970	histidinol phosphatase-like enzyme (inositol monophosphatase family)	68.43	82.9	79.2	12.27	9.31	13.42	51.86	56.55	54.03	9.2	8.33	12.03
2917507971	formylglycine-generating enzyme required for sulfatase activity	481.56	424.04	418.66	29.37	40.94	43.75	393.34	424.53	435.37	29.35	36.86	56.97
2917507972	spermidine synthase	108.8	121.67	101.99	3.71	5.13	3.03	104.27	108.78	99.97	3.34	5.4	5.41
2917507973	Flp pilus assembly protein TadD	558.37	575.21	507.56	2.87	6.71	2.93	445.18	547.02	537.88	3.83	6.97	13.16
2917507974	phospholipid-binding lipoprotein MlaA	275.39	256.46	305.37	3.44	2.9	2.63	256.3	293.96	273.09	1.29	2.41	3.76
2917507975	uncharacterized protein YyaL (SSP411 family)	104.2	110.63	99.68	19.75	17.2	19.34	73.78	85.06	91.25	10.52	16.49	22.63
2917507976	hypothetical protein	90.03	60.48	75.04	44.43	116.44	111.5	161.98	81.69	101.46	85.11	107.71	123.24
2917507977	hypothetical protein	186.49	170.46	187.63	151.01	217.66	298.92	492.29	291.02	383.55	401.26	531.65	648.26
2917507978	GNAT superfamily N-acetyltransferase	10.51	8.33	9.22	13.78	4.36	11.72	2.46	3.8	4.89	9.94	3.43	5.73
2917507979	NAD(P)H-dependent FMN reductase	53.95	44.56	40.17	141.43	168.36	194.52	42.71	39.55	39.48	182.59	171.45	178.18
2917507980	ornithine--oxo-acid transaminase	37.84	32.41	21.9	74.66	61.1	70.21	15.62	14.1	13.16	33.49	42.43	38.16
2917507981	chlorite dismutase	1059.5	960.56	1086.49	193.2	273.97	297	1339.41	1187.74	1256.2	250.89	290.89	298.9
2917507982	curved DNA-binding protein CbpA	209.55	241.73	203.23	94.08	108.22	105.21	195.76	224.76	206.16	104.07	140.75	114.8
2917507983	acetyl-CoA carboxylase carboxyl transferase subunit beta	189.52	182.95	206.14	13.23	16.29	21.53	124.2	177.58	182.46	12.81	20.82	27.88
2917507984	CDP-diacylglycerol--serine O-phosphatidyltransferase	394.2	333.55	350.62	70.81	101.67	82.75	336.84	440.54	399.17	56.34	59.43	66.87
2917507985	phosphatidylserine decarboxylase	298.27	319.37	276.86	78.94	74.45	73.87	327.96	401.39	317.99	69.59	79.13	66.38
2917507986	ketol-acid reductoisomerase	603.86	545.66	557.85	100.92	73.72	98.35	585.88	662.45	598.6	127.68	93.58	92.06
2917507987	acetolactate synthase-1/3 small subunit	538.63	501.96	555.3	1.45	6.75	2.21	497.21	548.59	585.22	1.45	6.47	10.83
2917507988	ribonuclease PH	255.8	302.3	284.92	0	0.5	0	321.17	355.4	325.66	0	0	0
2917507989	cytoskeletal protein CcmA (bactofilin family)	254.61	245.26	261.95	257.4	196.63	234.42	311.97	207.92	240.7	226.13	224.35	300.16
2917507990	cation:H+ antiporter	85.04	100.14	73.2	0.75	2.33	2.3	46.24	50.93	52.12	1.13	3.36	4.22
2917507991	hypothetical protein	202.3	238.66	186.74	247.41	179.76	271.47	142.74	141.84	136.14	220.03	276.84	269.93
2917507992	cell division septation protein DedD	402.82	417.5	388.87	257.09	395.88	344.08	535.27	481.29	533.28	277.97	288.44	380.71
2917507993	dihydroorotate dehydrogenase (NAD+) catalytic subunit	145.52	153.19	156.19	60.07	73.32	52.4	138.37	166.09	172.26	55.86	72.75	73.09
2917507994	alanine racemase	198.07	171.74	162.16	48.62	85.82	78.22	166.51	123.99	120.6	36.91	56.82	79.9
2917507995	hypothetical protein	471.6	369.99	526.97	240.14	435.32	358.71	685.65	642.98	656.08	360.77	427.79	368.73
2917507996	hypothetical protein	275.12	309.63	352.5	7.07	7.33	18.05	195.49	212.58	251.93	12.96	2.64	17.65
2917507997	formylglycine-generating enzyme required for sulfatase activity	89.15	118.01	108.11	3.2	1.45	0	76.24	88.59	79.2	2.4	1.34	2.49
2917507998	hypothetical protein	12.31	5.58	5.61	8.2	4.25	9.42	4.13	8.48	9.36	5.12	2.29	3.84
2917507999	uncharacterized protein YjbI with pentapeptide repeats	149.59	106.77	157.31	68.06	112.73	66.09	330.81	142.84	163.39	107.85	145.81	155.93
2917508000	chemotaxis protein MotA	147.72	176.01	169.06	94.12	98.02	125.95	259.78	165.21	194.42	132.63	147.06	197.4
2917508001	adenylate cyclase class 1	161.67	171.76	196.54	160.63	193.02	204.48	190.85	136.95	178.05	202.64	231.98	272.24
2917508002	flagellar motor protein MotB	61.72	70.74	75.24	148.49	143	156.32	88.17	54.9	74.18	131.95	155.25	136.12
2917508003	PAT family beta-lactamase induction signal transducer AmpG	37.48	43.78	39.61	6.1	2.8	5.75	33.65	42.54	37.1	2.11	2.63	3.52
2917508004	pimeloyl-ACP methyl ester carboxylesterase	34.49	39.18	33.32	13.04	3.1	13.31	45.92	31.01	40.68	9.77	6.69	12.2
2917508005	hypothetical protein	45.88	47.96	31.95	64.4	42.2	53.96	41.09	30.16	36.63	35.22	25.15	34.13
2917508006	DNA-binding response OmpR family regulator	126.65	91.68	111.22	129.75	123.22	142.57	117.23	136.85	140.69	108.89	95.31	89.02
2917508007	transcriptional regulator with XRE-family HTH domain	334.84	365.12	346.4	232.47	253.24	303.71	318.08	322.8	363.09	197.42	212.83	193.8
2917508008	tetratricopeptide (TPR) repeat protein	50.77	37.12	42.03	8.32	11.02	16.99	38.33	41.68	29.13	16.17	15.52	14.42
2917508009	hypothetical protein	39.18	47.73	44.78	17.02	17.1	13.98	37.59	27.64	29.95	14.1	15.79	14.51
2917508010	Ca-activated chloride channel family protein	40.18	35.22	37.34	13.14	14.48	20.12	30.42	32.28	27.76	18.47	28.03	32.3
2917508011	FtsH-binding integral membrane protein	426.11	441.02	382.42	405.25	594.33	551.43	311.35	371.38	308.79	394.51	368.71	376.26
2917508012	Ca-activated chloride channel family protein	25.13	24.31	27	3.57	7.41	4.38	19.27	14.18	19.58	3.93	6.39	4.01
2917508013	Ca-activated chloride channel family protein	30.37	26.98	28.69	7.08	7.89	2.17	36.19	40.12	38.15	8.84	10.3	14.14
2917508014	hypothetical protein	49.04	28.2	31.69	5	3.7	3.28	37.67	31.32	30.02	5.35	7.19	7.13
2917508015	hypothetical protein	54.02	45.36	50.03	3.7	8	15.12	53.16	36.76	32.69	6.17	6.9	15.41
2917508016	uncharacterized protein (DUF58 family)	54.54	58.34	55.86	8.13	11.87	11.32	54.44	54.72	41.85	14.4	15.3	17.53
2917508017	MoxR-like ATPase	109.4	81.43	106.5	15.67	15.51	19.63	97.48	94.27	103.11	17.08	13.15	23.56
2917508018	Leucine-rich repeat (LRR) protein	593.31	611.04	552.88	104.41	92.88	92.06	496.47	502.94	511.23	86.97	86.3	75.54
2917508019	photosystem II stability/assembly factor-like uncharacterized protein	327.73	347.89	305.91	17.74	16.2	27.17	243.88	268.77	272.44	19	23.16	15.82
2917508020	hypothetical protein	214.76	242.97	201.63	31.6	16.38	24.85	151.29	140.97	160.33	16.65	24.37	23.99
2917508021	anthranilate synthase component 1	160.46	172.03	161.27	18.46	12.88	18.12	125.96	140.2	153.28	8.99	12.18	16.25
2917508022	anthranilate synthase/aminodeoxychorismate synthase-like glutamine amidotransferase	96.19	105.38	68.36	6.93	5.69	15.92	46.52	56.4	56.47	6.93	10.34	10.1
2917508023	anthranilate phosphoribosyltransferase	94.68	111.46	86.71	10.96	9.24	10.49	63.45	60.66	63.53	6.51	7.28	14.11
2917508024	indole-3-glycerol phosphate synthase	147.8	126.1	108.16	20.01	21.64	23.98	102.95	124.5	111.24	16.52	18.49	20.09
2917508025	phosphoribosylanthranilate isomerase	88.63	64.17	71.94	16.84	12.51	17.19	63.27	86.83	99.97	19.63	21.35	14.71
2917508026	tryptophan synthase beta chain	157.73	156.46	125.29	26.26	15.58	19.66	64.36	114.89	107.4	12.83	22.85	20.39
2917508027	tryptophan synthase alpha chain	187.14	216.91	207.95	31.78	24.71	28.39	102.36	170.19	172.99	21.18	21.24	23.69
2917508028	glycosyltransferase involved in cell wall biosynthesis	70.09	71.07	67.39	9.3	3.75	9.5	45.37	85.54	73.19	5.68	5.21	7.74
2917508029	Ran GTPase-activating protein (RanGAP) involved in mRNA processing and transport	434.71	393.12	479.52	366.18	569.93	462.92	643.29	447	505.86	487.39	513.94	530.09
2917508030	sugar lactone lactonase YvrE	95.71	87.63	97.24	213.94	194.92	223.05	96.47	52.72	69.2	150.46	178.27	183.45
2917508031	Ran GTPase-activating protein (RanGAP) involved in mRNA processing and transport	123.63	108.44	106.8	98.95	94.29	150.4	98.12	59.59	85.73	82.9	85.48	77.19
2917508032	glutamate-5-semialdehyde dehydrogenase	131.14	142.36	144.26	57.98	36.66	64.72	118.24	87.65	96.28	39.27	44.57	44.98
2917508033	membrane-associated protease RseP (regulator of RpoE activity)	195.49	173.94	160.86	79.37	84.34	103.31	140.91	92.92	118.9	68.22	77.26	65.88
2917508034	outer membrane protein TolC	183.75	181.15	147.95	43.22	14	31.58	75.92	104.42	117.09	23.56	25.28	30.65
2917508035	DNA processing protein	105.99	130.56	99.93	62.07	28.76	60.48	88.09	95.18	109.67	76.76	84.53	54
2917508036	DNA topoisomerase-1	213.61	212.77	193.77	367.87	242.44	339.82	230.36	175.94	211.31	323.6	374.57	418.25
2917508037	methylenetetrahydrofolate--tRNA-(uracil-5-)-methyltransferase	271.58	260.06	288.02	303	224.72	279.38	328.03	221.74	298.17	230.49	283.34	335.23
2917508038	type II secretory ATPase GspE/PulE/Tfp pilus assembly ATPase PilB-like protein/transcriptional regulator with GAF, ATPase, and Fis domain	273.83	267.16	273.01	264.17	378.7	331.42	291.47	230.74	253.74	298.89	361.33	356.31
2917508039	type II secretory ATPase GspE/PulE/Tfp pilus assembly ATPase PilB-like protein/GAF domain-containing protein	273.97	265.08	270.07	257.32	431.39	297.62	312.56	259.5	276.17	262.78	283.12	308.37
2917508040	DNA gyrase/topoisomerase IV subunit B	68.72	57.04	62.1	10.48	17.65	13.18	66.28	74.91	75.54	9.91	13.82	17.05
2917508041	DNA gyrase subunit A	84.11	77.47	68.13	16.13	24.6	15.2	115	101.62	105.54	15.81	20.48	24.78
[truncated: 1,470 more rows]

## Sheet: Heterotroph_tpm counts
Accession	Annotation	Het_axenic_exp_1	Het_axenic_exp_2	Het_axenic_exp_3	Het_axenic_stat_1	Het_axenic_stat_2	Het_axenic_stat_3	Nb-211_coculture_exp_1	Nb-211_coculture_exp_2	Nb-211_coculture_exp_3	Nb-211_coculture_stat_1	Nb-211_coculture_stat_2	Nb-211_coculture_stat_3	CCS1_coculture_exp_1	CCS1_coculture_exp_2	CCS1_coculture_exp_3	CCS1_coculture_stat_1	CCS1_coculture_stat_2	CCS1_coculture_stat_3
[truncated: 3,118 more rows]
