# Supplementary material for: Metabolite release by nitrifiers facilitates metabolic interactions in the ocean
Source: ISME J. 2024 Sep 8;18(1):wrae172. doi: 10.1093/ismejo/wrae172 (PMC11428151; doi:10.1093/ismejo/wrae172)
Supplement: TableS2_wrae172 [file tables2_wrae172.xlsx]

## Sheet: comparisons
Table S2. Differential expression analyses (DESeq2 analyses results)
species	abbreviation
Nitrosopumilus adriaticus CCS1	CCS1
Nitrospina gracilis Nb-211	Nb-211
culture conditions	abbreviation
axenic	axenic
co-culture with heterotroph	coculture
exponential growth phase	exp
stationary growth phase	stat
Comparisons
CCS1_axenic_vs_coculture_exp	Comparison between Nitrosopumilus adriaticus CCS1 grown axenically versus in coculture during exponential growth phase
CCS1_axenic_vs_coculture_stat	Comparison between Nitrosopumilus adriaticus CCS1 grown axenically versus in coculture during stationary growth phase
CCS1_axenic_exp_vs_stat	Comparison between Nitrosopumilus adriaticus CCS1 grown axenically during exponential versus stationary growth phase
CCS1_coculture_exp_vs_stat	Comparison between Nitrosopumilus adriaticus CCS1 grown in co-culture during exponential versus stationary growth phase
Nb-211_axenic_vs_coculture_exp	Comparison between Nitrospina gracilis Nb-211 grown in co-culture during exponential versus stationary growth phase
Nb-211_axenic_vs_coculture_stat	Comparison between Nitrospina gracilis Nb-211 grown axenically versus in coculture during stationary growth phase
Nb-211_axenic_exp_vs_stat	Comparison between Nitrospina gracilis Nb-211 grown axenically during exponential versus stationary growth phase
Nb-211_coculture_exp_vs_stat	Comparison between Nitrospina gracilis Nb-211 grown in co-culture during exponential versus stationary growth phase

## Sheet: CCS1_axenic_vs_coculture_exp
Accession	Annotation	baseMean	log2FoldChange	pvalue	adj_pvalue
2932132424	hypothetical protein	297.721	3.97075	1.95781e-161	4.12314e-158
2932132725	hypothetical protein	873.592	3.30797	1.74037e-117	1.83261e-114
2932132514	hypothetical protein	307.662	3.86176	6.24e-97	4.38048e-94
2932132168	hypothetical protein	7653.29	-2.95303	4.51192e-96	2.37553e-93
2932133114	hypothetical protein	23.4985	4.2126	6.32843e-61	2.66554e-58
2932130944	large subunit ribosomal protein L2	351.74	1.52248	1.93896e-45	6.80576e-43
2932131047	hypothetical protein	211.231	2.43783	3.57671e-41	1.07608e-38
2932131750	hypothetical protein	170.923	3.41123	1.04571e-40	2.75284e-38
2932132771	phosphoribosyl-AMP cyclohydrolase	19.1799	3.64136	5.61027e-35	1.3128e-32
2932132958	peptidylprolyl isomerase	118.223	2.06988	4.11345e-34	8.66292e-32
2932132910	V/A-type H+-transporting ATPase subunit K	396.663	1.38334	2.50903e-32	4.80365e-30
2932132537	nitrite reductase (NO-forming)	27586.4	-0.74661	8.89546e-32	1.56115e-29
2932131712	hypothetical protein	175.769	2.90558	8.5203e-29	1.38029e-26
2932131379	anaerobic ribonucleoside-triphosphate reductase	29.0452	2.59827	8.11822e-27	1.22121e-24
2932131646	phosphoserine phosphatase	23.6425	2.54938	4.74148e-25	6.65704e-23
2932131645	hypothetical protein	122.407	1.67964	5.95701e-25	7.84091e-23
2932132631	hypothetical protein	37.0291	2.05684	1.58806e-23	1.9389e-21
2932131157	ferredoxin--NADP+ reductase	212.318	1.38564	1.65718e-23	1.9389e-21
2932131483	propanol-preferring alcohol dehydrogenase	158.06	1.13467	1.03634e-22	1.1487e-20
2932131487	translation initiation factor 1A	61.6477	2.07918	2.45032e-22	2.58019e-20
2932131254	nitroreductase	338.66	1.28284	3.60796e-22	3.61827e-20
2932132721	methane/ammonia monooxygenase subunit B	14988	-1.00291	1.47134e-21	1.40847e-19
2932132513	hypothetical protein	68.9601	3.18465	1.55669e-21	1.42538e-19
2932132954	SepF-like predicted cell division protein (DUF552 family)	79.2569	1.98522	1.92554e-21	1.68966e-19
2932132515	hypothetical protein	25.8688	4.13125	2.66282e-21	2.24316e-19
2932131091	small nuclear ribonucleoprotein	2067.29	-0.990891	1.76552e-20	1.43007e-18
2932131246	large subunit ribosomal protein L30e	330.995	-1.48552	2.33579e-20	1.82192e-18
2932131950	hypothetical protein	118.864	6.0897	5.51053e-20	4.14471e-18
2932131248	small subunit ribosomal protein S12	46.2234	1.57509	1.0821e-19	7.8583e-18
2932131477	transcription initiation factor TFIIB	1080.76	-0.944339	1.60415e-19	1.12611e-17
2932131335	large subunit ribosomal protein L1	137.259	1.28484	2.741e-19	1.86211e-17
2932132970	hypothetical protein	194.95	1.03676	3.18473e-19	2.09595e-17
2932132720	methane/ammonia monooxygenase subunit C	82150.6	1.09872	3.65454e-19	2.33226e-17
2932131614	hypothetical protein	47811.2	1.51822	1.30897e-18	8.10792e-17
2932131665	hypothetical protein	702.16	0.867134	1.93998e-18	1.16731e-16
2932131394	small subunit ribosomal protein S9	113.627	1.3181	2.54806e-18	1.49061e-16
2932131330	hypothetical protein	4830.85	1.93155	3.1351e-18	1.78447e-16
2932130909	small subunit ribosomal protein S6e	128.22	1.26598	3.56641e-18	1.97654e-16
2932131587	transcription initiation factor TFIID TATA-box-binding protein	575.483	-1.06296	3.75607e-18	2.02828e-16
2932131097	small subunit ribosomal protein S28e	17.5985	4.43253	4.29311e-18	2.26032e-16
2932131090	large subunit ribosomal protein L37e	111.177	1.55903	4.56357e-18	2.34412e-16
2932132241	V/A-type H+-transporting ATPase subunit F	50.4289	1.78306	5.86457e-18	2.94066e-16
2932131488	CspA family cold shock protein	381.456	1.52476	1.01468e-17	4.96956e-16
2932132430	DNA-directed RNA polymerase subunit E'	167.563	1.13182	1.13449e-17	5.43009e-16
2932132640	translation initiation factor 2 subunit 2	42.5813	2.20165	2.2746e-17	1.06451e-15
2932133015	predicted transcriptional regulator	3952.9	1.81415	9.78541e-17	4.48001e-15
2932132762	hypothetical protein	158.749	2.04288	2.02369e-16	9.06786e-15
2932131347	large subunit ribosomal protein L11	180.864	1.05692	2.61544e-16	1.14752e-14
2932132544	choice-of-anchor C domain-containing protein	5158.37	-1.07899	3.40081e-16	1.46165e-14
2932131395	large subunit ribosomal protein L13	183.213	-0.987581	9.26296e-16	3.90156e-14
2932132125	hypothetical protein	889.168	-1.40164	1.09731e-15	4.53126e-14
2932131591	methionyl aminopeptidase	59.085	1.45548	1.14732e-15	4.64666e-14
2932130924	small nuclear ribonucleoprotein	14.8541	2.41651	3.99566e-15	1.58771e-13
2932131032	cytochrome c oxidase subunit 2	232.794	0.930735	6.43986e-15	2.51155e-13
2932131605	preprotein translocase subunit Sec61beta	74.7991	1.53198	9.77914e-15	3.74452e-13
2932131612	hypothetical protein	392.818	0.700988	1.04973e-14	3.94772e-13
2932132139	hypothetical protein	788.706	1.76702	1.35202e-14	4.99535e-13
2932132533	hypothetical protein	2402.99	-1.53865	1.62388e-14	5.89637e-13
2932131022	hypothetical protein	36.8604	2.57889	3.12545e-14	1.11563e-12
2932131147	succinate dehydrogenase / fumarate reductase cytochrome b subunit	37.0205	1.73326	5.59091e-14	1.96241e-12
2932131426	hypothetical protein	397.803	0.739585	6.52207e-14	2.25172e-12
2932131689	peptide-methionine (R)-S-oxide reductase	296.021	1.0871	7.8778e-14	2.67591e-12
2932132516	hypothetical protein	1801.49	0.902744	1.39902e-13	4.67674e-12
2932132569	hypothetical protein	79.785	-1.40519	1.54019e-13	5.06818e-12
2932131671	arginyl-tRNA synthetase	36.5828	1.55029	1.98283e-13	6.42436e-12
2932132121	uncharacterized protein YbgA (DUF1722 family)	881.053	-0.693512	2.06873e-13	6.60113e-12
2932132060	hypothetical protein	609.292	-0.709905	3.06311e-13	9.55759e-12
2932131782	bifunctional DNase/RNase	126.05	1.09803	3.08602e-13	9.55759e-12
2932133093	hypothetical protein	93.0365	1.09456	3.13746e-13	9.57607e-12
2932131401	exosome complex component RRP42	215.915	0.866707	3.50994e-13	1.05599e-11
2932132790	IMP dehydrogenase	157.159	0.97852	5.54914e-13	1.64599e-11
2932131893	PleD family two-component response regulator	68.472	1.07246	6.96162e-13	2.03627e-11
2932132451	hypothetical protein	648.897	0.845063	7.29512e-13	2.10459e-11
2932131728	hypothetical protein	498.232	-0.91221	8.15922e-13	2.32207e-11
2932132041	hypothetical protein	20.8787	1.94195	9.84097e-13	2.76335e-11
2932133012	hypothetical protein	36.0086	2.37011	1.96669e-12	5.44979e-11
2932132482	DNA primase	984.715	0.542092	3.0482e-12	8.33703e-11
2932131221	small subunit ribosomal protein S13	263.44	0.888017	4.6159e-12	1.24629e-10
2932132242	predicted metalloprotease	255.485	-0.735285	5.20101e-12	1.3865e-10
2932132595	prohibitin 2	981.162	1.08131	8.05339e-12	2.12005e-10
2932131891	DNA-binding Lrp family transcriptional regulator	157.146	1.53972	9.40369e-12	2.44496e-10
2932131016	glucose-1-phosphate cytidylyltransferase	31.5374	1.6421	1.02363e-11	2.62898e-10
2932131360	large subunit ribosomal protein L18	119.538	0.98557	1.28356e-11	3.25684e-10
2932131736	hypothetical protein	1329.95	-1.28241	1.32854e-11	3.33083e-10
2932132358	ferritin-like protein	559.508	-0.822462	1.3902e-11	3.44441e-10
2932131430	inhibitor of cysteine peptidase	851.683	-0.729709	1.46475e-11	3.58693e-10
2932132818	uncharacterized surface protein with fasciclin (FAS1) repeats	17601.1	-0.811771	1.7468e-11	4.22846e-10
2932130943	transitional endoplasmic reticulum ATPase	1437.43	0.641031	1.77673e-11	4.25204e-10
2932131096	large subunit ribosomal protein L7Ae	204.898	0.815245	2.24329e-11	5.30827e-10
2932131034	nitrite reductase (NO-forming)	454.852	0.719387	6.2196e-11	1.45539e-09
2932131526	chemotaxis protein histidine kinase CheA	3667.54	-0.812718	6.43809e-11	1.48996e-09
2932131716	CxxC-x17-CxxC domain-containing protein	404.536	0.816956	7.87489e-11	1.80267e-09
2932131455	nitrogen fixation NifU-like protein	45.3582	1.26177	8.50329e-11	1.92558e-09
2932132953	tRNA-specific 2-thiouridylase	91.2686	0.884766	1.41619e-10	3.17288e-09
2932131667	small GTP-binding protein	23.0638	1.70402	1.96179e-10	4.30367e-09
2932131887	hypothetical protein	242.474	-0.831591	1.94759e-10	4.30367e-09
2932131262	hypothetical protein	14.7455	2.19434	2.25473e-10	4.89532e-09
2932132695	DNA-binding Lrp family transcriptional regulator	183.92	0.888026	2.29243e-10	4.92638e-09
2932132062	hypothetical protein	56.2233	1.21482	2.74497e-10	5.83931e-09
2932131276	DNA-binding Lrp family transcriptional regulator	487.499	1.75324	2.98195e-10	6.28e-09
2932131876	hypothetical protein	77.4417	-3.09633	4.06134e-10	8.46849e-09
2932132096	transcription initiation factor TFIID TATA-box-binding protein	198.114	-0.88312	4.94682e-10	1.02137e-08
2932132980	hypothetical protein	68.4699	-1.36791	6.04724e-10	1.23645e-08
2932132369	hypothetical protein	321.319	0.801769	1.23416e-09	2.49918e-08
2932131139	ferredoxin--NADP+ reductase	130.043	0.734654	1.61428e-09	3.23779e-08
2932131031	heme/copper-type cytochrome/quinol oxidase subunit 2	193.821	0.713734	1.9041e-09	3.78305e-08
2932131528	hypothetical protein	5104.1	-0.956164	1.95751e-09	3.85282e-08
2932131272	uncharacterized membrane protein YeiH	16.4033	2.23757	2.44781e-09	4.73403e-08
2932131099	nucleoside-diphosphate kinase	78.7549	-1.2563	2.45019e-09	4.73403e-08
2932130923	S-adenosylmethionine synthetase	117.879	0.776617	2.68899e-09	5.1482e-08
2932133034	predicted small metal-binding protein	37.5213	-1.62886	3.2292e-09	6.12675e-08
2932131989	hypothetical protein	5481.7	-0.7308	3.38866e-09	6.3719e-08
2932131120	hypothetical protein	1855.22	-0.6827	4.60183e-09	8.51106e-08
2932133040	aspartokinase	133.345	1.07465	4.60713e-09	8.51106e-08
2932132634	HSP20 family protein	111.192	0.879089	4.97975e-09	9.11944e-08
2932132132	hypothetical protein	1969.13	0.862304	5.1528e-09	9.355e-08
2932132046	flagellin-like protein	277.685	-0.786074	5.24709e-09	9.44476e-08
2932132236	acetolactate synthase-1/3 small subunit	78.6922	0.973505	5.46235e-09	9.74891e-08
2932132065	peptidyl-prolyl cis-trans isomerase C	54.9387	-1.58328	6.36604e-09	1.12663e-07
2932131501	ribosomal protein S24E	198.38	0.965289	8.98015e-09	1.57602e-07
2932132448	large subunit ribosomal protein L15e	207.374	0.968045	9.74708e-09	1.69648e-07
2932131238	predicted secreted protein with PEFG-CTERM motif	5370.53	-0.540244	1.01404e-08	1.75046e-07
2932131198	hypothetical protein	175.276	1.35337	1.05382e-08	1.80435e-07
2932131271	large subunit ribosomal protein L12	371.96	0.711677	1.25811e-08	2.13677e-07
2932131166	NADH-quinone oxidoreductase subunit A	115.29	0.682834	1.43683e-08	2.42077e-07
2932131194	transaldolase	65.7432	1.08497	1.45943e-08	2.43933e-07
2932131400	exosome complex component RRP41	125.449	0.776206	1.54427e-08	2.56081e-07
2932131567	hypothetical protein	149.263	1.17529	1.55852e-08	2.56426e-07
2932131746	aminodeoxyfutalosine synthase	95.4307	0.761529	1.57251e-08	2.56722e-07
2932130937	molecular chaperone DnaJ	39.5668	1.23616	1.74586e-08	2.8283e-07
2932132914	V/A-type H+-transporting ATPase subunit A	736.947	0.502841	1.76104e-08	2.83111e-07
2932131407	UPF0271 protein	9.3148	2.11203	2.10719e-08	3.36193e-07
2932131368	H/ACA ribonucleoprotein complex subunit 4	26.8886	1.21764	2.7963e-08	4.42782e-07
2932131256	hypothetical protein	14.9869	1.64124	2.98691e-08	4.69436e-07
2932131481	segregation and condensation protein B	216.649	-1.08441	3.22011e-08	5.02337e-07
2932132672	small subunit ribosomal protein S11	153.594	0.937155	3.74889e-08	5.80527e-07
2932132464	FtsP/CotA-like multicopper oxidase with cupredoxin domain	14006.3	-0.680416	7.01953e-08	1.07906e-06
2932131493	signal recognition particle subunit SRP54	37.4969	1.10925	7.55428e-08	1.15285e-06
2932133096	proliferating cell nuclear antigen	78.7747	-1.02267	8.45248e-08	1.28064e-06
2932131293	Fe-Mn family superoxide dismutase	109.411	1.08211	9.47341e-08	1.42507e-06
2932130913	dolichyl-diphosphooligosaccharide--protein glycosyltransferase	76.6594	-0.913195	1.22968e-07	1.83667e-06
2932132381	ATP-dependent RNA helicase DeaD	351.084	0.760229	1.25803e-07	1.86579e-06
2932131352	large subunit ribosomal protein L19e	183.264	0.661095	1.41405e-07	2.0825e-06
2932132193	enoyl-CoA hydratase/3-hydroxyacyl-CoA dehydrogenase	189.289	-0.651982	1.82858e-07	2.67429e-06
2932131062	branched-chain amino acid aminotransferase	75.6767	0.809184	2.09632e-07	3.04472e-06
2932131224	FtsP/CotA-like multicopper oxidase with cupredoxin domain	32.4746	1.14127	2.17885e-07	3.14291e-06
2932131633	DNA-binding protein Alba	207.209	-0.698017	2.48116e-07	3.55464e-06
2932132615	small subunit ribosomal protein S30e	1059.29	-0.672215	2.58475e-07	3.67803e-06
2932132743	DNA-binding Lrp family transcriptional regulator	1228.81	0.629273	2.61783e-07	3.7001e-06
2932131537	DNA-directed RNA polymerase subunit RPC12/RpoP	32.5405	1.73046	2.76976e-07	3.81249e-06
2932131554	ferritin	615.851	0.969945	2.72128e-07	3.81249e-06
2932131308	nucleotide-binding universal stress UspA family protein	100.514	0.955035	2.73588e-07	3.81249e-06
2932131273	hypothetical protein	63.4297	1.0546	2.75897e-07	3.81249e-06
2932133128	hypothetical protein	7870.1	-0.537625	3.31532e-07	4.5338e-06
2932132336	hypothetical protein	35.3467	-2.70871	3.40252e-07	4.62303e-06
2932131285	putative oxidoreductase	12.5937	2.10962	3.7356e-07	5.04307e-06
2932132767	hypothetical protein	2.19861e+06	-0.794109	4.09329e-07	5.49074e-06
2932130980	ADP-ribose pyrophosphatase	15.4093	2.39953	4.70371e-07	6.26963e-06
2932131684	putative oxidoreductase	274.753	0.794629	5.09517e-07	6.7487e-06
2932132876	predicted secreted protein with PEFG-CTERM motif	5496.5	-0.70041	5.28244e-07	6.90983e-06
2932130969	FkbM family methyltransferase	14.9415	1.57098	5.28094e-07	6.90983e-06
2932132113	hypothetical protein	40957.5	1.05995	5.41328e-07	7.03727e-06
2932131568	phosphoribosylformylglycinamidine cyclo-ligase	103.617	0.672642	6.3667e-07	8.22593e-06
2932133125	cobalt-precorrin-6B (C15)-methyltransferase	16.2601	1.63697	6.517e-07	8.36878e-06
2932130899	glycyl-tRNA synthetase	63.223	0.864422	6.76584e-07	8.63567e-06
2932131569	uncharacterized protein	69.9365	0.801538	7.2266e-07	9.16821e-06
2932132068	ERCC4-related helicase	255.21	0.886507	7.28535e-07	9.18739e-06
2932133082	curved DNA-binding protein CbpA	82.1968	1.26803	7.59291e-07	9.51826e-06
2932132410	plastocyanin	580.298	-0.509616	8.26381e-07	1.0298e-05
2932132531	hypothetical protein	1577.12	-0.645703	8.40916e-07	1.04175e-05
2932131384	hypothetical protein	149.897	1.05358	8.51212e-07	1.04833e-05
2932131288	hypothetical protein	4146.61	1.02153	8.83425e-07	1.08168e-05
2932132859	ribonucleoside-diphosphate reductase alpha chain	2371.12	-0.557892	9.82702e-07	1.19628e-05
2932132253	enamine deaminase RidA (YjgF/YER057c/UK114 family)	23.7792	1.27007	1.20893e-06	1.46322e-05
2932131485	DNA-binding Lrp family transcriptional regulator	88.1312	-1.06527	1.34368e-06	1.61702e-05
2932132256	citrate synthase	517.576	0.501315	1.51264e-06	1.79979e-05
2932131033	cytochrome c oxidase subunit 1	1083.19	-0.445208	1.51257e-06	1.79979e-05
2932131690	thymidylate synthase ThyX	67.6623	-0.909483	1.55102e-06	1.83508e-05
2932131842	FtsP/CotA-like multicopper oxidase with cupredoxin domain	257.101	-1.46791	1.56633e-06	1.84285e-05
2932132689	pyridoxal 5'-phosphate synthase pdxS subunit	131.543	0.758038	1.86777e-06	2.18529e-05
2932132962	putative copper resistance protein D	20.5811	1.48654	2.437e-06	2.83553e-05
2932131385	hypothetical protein	119.787	0.806877	2.54178e-06	2.93528e-05
2932132310	hypothetical protein	47.2087	-2.1365	2.5506e-06	2.93528e-05
2932132612	large subunit ribosomal protein L21e	379.646	-0.611198	2.59328e-06	2.96818e-05
2932132830	phosphate uptake regulator	14.0272	1.38159	2.62028e-06	2.98287e-05
2932132718	methane/ammonia monooxygenase subunit A	14243.1	-0.459866	3.13934e-06	3.55454e-05
2932132413	predicted phosphate transport protein (TIGR00153 family)	114.879	-0.723868	3.16358e-06	3.56283e-05
2932132838	hypothetical protein	192.245	0.661178	3.32806e-06	3.72814e-05
2932132237	acetolactate synthase-1/2/3 large subunit	270.068	0.627578	3.38358e-06	3.77027e-05
2932132315	predicted small metal-binding protein	18.5542	-1.46805	3.48533e-06	3.86322e-05
2932132571	hypothetical protein	38.7499	1.38763	3.58265e-06	3.92972e-05
2932131048	hypothetical protein	713.601	-0.71266	3.57797e-06	3.92972e-05
2932131521	3-dehydroquinate synthase II	57.9474	0.883739	4.21214e-06	4.59625e-05
2932131722	hypothetical protein	57.2844	0.959461	4.3572e-06	4.73003e-05
2932132525	hypothetical protein	78.5747	-0.8784	4.45419e-06	4.78598e-05
2932131329	hypothetical protein	4196.17	-0.911458	4.45409e-06	4.78598e-05
2932132225	hypothetical protein	30.1329	1.02218	4.7956e-06	5.12667e-05
2932132999	hypothetical protein	81.3435	0.732291	6.00153e-06	6.38345e-05
2932131941	hypothetical protein	75.0098	1.24905	6.36829e-06	6.73951e-05
2932131081	hypothetical protein	229.956	0.796624	6.47582e-06	6.81903e-05
2932132768	molybdopterin/thiamine biosynthesis adenylyltransferase/molybdopterin converting factor small subunit	43.7728	1.02106	7.23928e-06	7.58503e-05
2932132196	hypothetical protein	351.087	0.877653	8.23597e-06	8.58661e-05
2932131708	hypothetical protein	161.321	1.39945	8.53406e-06	8.85357e-05
2932132440	exonuclease SbcD	16.4619	-1.7577	9.56038e-06	9.86969e-05
2932132539	hypothetical protein	15.7786	1.51691	1.00389e-05	0.000103131
2932132520	hypothetical protein	197.054	1.78273	1.05597e-05	0.000107955
2932132735	cysteine synthase A	79.9886	0.728908	1.10263e-05	0.00011218
2932131975	sporulation protein YlmC with PRC-barrel domain	70.6212	1.77148	1.1776e-05	0.000119232
2932132282	flagellin FlaB	182.33	-0.791406	1.21271e-05	0.000122199
2932132280	flagellin FlaB	1726.51	-0.76293	1.24057e-05	0.000124411
2932131829	small subunit ribosomal protein S3	179.673	0.637484	1.30268e-05	0.000130021
2932131570	hypothetical protein	177.119	-0.635927	1.34049e-05	0.000133164
2932132642	thiaminase	31.3589	1.11689	1.42787e-05	0.000141179
2932132069	hypothetical protein	73.5125	-0.7991	1.49274e-05	0.000146902
2932132012	NAD+ kinase	77.7638	0.798417	1.66768e-05	0.000163356
2932131126	NAD-dependent dihydropyrimidine dehydrogenase PreA subunit	4189.32	0.404886	2.04776e-05	0.000199657
2932131810	hypothetical protein	2489.93	0.875738	2.08829e-05	0.00020267
2932132742	nitrogen regulatory protein P-II 1	428.046	0.438743	2.09796e-05	0.000202674
2932133061	predicted nucleic acid binding AN1-type Zn finger protein	19.6307	1.49544	2.18093e-05	0.000208774
2932132468	argininosuccinate synthase	236.113	-0.460941	2.17908e-05	0.000208774
2932132231	hypothetical protein	40.5746	-1.35992	2.29666e-05	0.000218858
2932133018	chromosome segregation ATPase	41.1007	0.993936	2.47798e-05	0.000235073
2932132789	hypothetical protein	153.857	0.668719	2.52721e-05	0.000238668
2932131595	hypothetical protein	167.253	-0.910332	2.68416e-05	0.000252359
2932132090	DnaJ-class molecular chaperone	56.8281	-0.855697	2.82658e-05	0.000264568
2932132503	predicted ArsR family transcriptional regulator	72.6681	-1.15379	2.87671e-05	0.000268068
2932131573	nitrogen regulatory protein P-II 1	34.2504	0.904234	3.11921e-05	0.000289386
2932131984	hypothetical protein	101.927	1.95285	3.45141e-05	0.000318801
2932132389	hypothetical protein	45.4732	-1.17981	4.11741e-05	0.000378658
2932131305	phosphate transport system substrate-binding protein	95.6045	-1.22006	4.26226e-05	0.000390274
2932132064	hypothetical protein	46.3243	-1.71069	4.31478e-05	0.000391678
2932131749	uncharacterized Zn finger protein (UPF0148 family)	21.0125	-2.45883	4.29762e-05	0.000391678
2932132475	isopropylmalate/homocitrate/citramalate synthase	108.649	-0.70915	4.38529e-05	0.00039637
2932131926	hypothetical protein	117.486	-0.544048	4.84293e-05	0.000435863
2932131863	putative hemolysin	189.215	0.507137	4.89087e-05	0.000438305
2932131397	DNA-directed RNA polymerase subunit D	258.275	-0.606389	4.96994e-05	0.000443504
2932132485	plastocyanin	99.6676	-0.866301	5.28422e-05	0.000469559
2932132534	nitrate reductase NapAB chaperone NapD	2723	0.680008	5.40613e-05	0.000478374
2932131855	hydroxymethylglutaryl-CoA synthase	510.999	0.44304	5.55854e-05	0.000489802
2932131175	NADH-quinone oxidoreductase subunit L	362.093	0.553907	5.60912e-05	0.0004922
2932132391	hypothetical protein	100.552	-0.80864	5.69809e-05	0.000497932
2932132035	DNA-directed RNA polymerase I, II, and III subunit RPABC2	184.214	0.542855	5.87549e-05	0.000511313
2932131514	aspartate aminotransferase	102.648	-0.737483	6.00479e-05	0.000520415
2932132453	nitrite reductase (NO-forming)	28932	-0.377489	6.06351e-05	0.00052335
2932131195	hypothetical protein	469.011	0.553982	6.1907e-05	0.000532148
2932132199	small subunit ribosomal protein S10	72.3143	0.6535	6.96267e-05	0.000596072
2932133110	hypothetical protein	106.172	-0.703489	7.3176e-05	0.000623922
2932131037	ligand-binding SRPBCC domain-containing protein	1415.93	-0.441298	7.84794e-05	0.000666442
2932131265	hypothetical protein	29.7318	1.71774	7.97893e-05	0.000674844
2932132129	hypothetical protein	13068.4	0.907619	8.03135e-05	0.000676561
2932131438	hypothetical protein	460.161	-0.632105	8.64338e-05	0.000725218
2932131566	Kef-type K+ transport system membrane component KefB	215.939	0.474836	8.84545e-05	0.000739227
2932131599	flagellar biosynthesis component FlhA	6.39871	1.68881	9.67822e-05	0.000805626
2932131301	phosphate transport system ATP-binding protein	86.7766	-0.785107	9.92898e-05	0.000823246
2932132368	hypothetical protein	18.5496	1.92416	0.00010363	0.000855859
2932131695	signal transduction histidine kinase	26.3355	-1.08435	0.000109248	0.000898732
2932132941	lipoprotein-releasing system permease protein	248.993	0.542578	0.000111718	0.000915482
2932132926	hypothetical protein	38.5473	0.851733	0.000113345	0.000925213
2932131299	ribosomal protein L24E	43.2864	-1.0513	0.000115744	0.000941147
2932132138	hypothetical protein	1881.76	-0.923229	0.000118838	0.000962588
2932131737	hypothetical protein	55.5721	-0.870543	0.000122295	0.000986793
2932131522	fructose-bisphosphate aldolase/2-amino-3,7-dideoxy-D-threo-hept-6-ulosonate synthase	123.761	0.58057	0.000123514	0.000992828
2932131247	N utilization substance protein A	88.044	0.743118	0.000126365	0.00101188
2932131604	putative membrane protein	346.057	-0.52601	0.000133341	0.0010637
2932131986	regulator of replication initiation timing	443.404	-0.54149	0.000141599	0.00112531
2932131150	metal-sulfur cluster biosynthetic enzyme	397.52	-0.507512	0.00015394	0.00121879
2932131416	hypothetical protein	23.0144	-1.39516	0.000161098	0.00127068
2932132067	hypothetical protein	5.40893	2.55658	0.00017512	0.00137613
2932132070	dCMP deaminase	28.3537	0.892729	0.000175968	0.00137765
2932131546	hypothetical protein	53.613	-0.897511	0.000176872	0.0013796
2932132377	arginine decarboxylase	58.2823	-0.653835	0.000185723	0.00144329
2932131143	carboxyvinyl-carboxyphosphonate phosphorylmutase	74.2411	0.585263	0.000186975	0.00144768
2932132013	hypothetical protein	11.6913	2.14936	0.000191312	0.00147583
2932131985	predicted nucleic acid-binding Zn ribbon protein	61.7011	1.69045	0.000203238	0.00156211
2932132195	hypothetical protein	112.014	-1.38766	0.000210011	0.00160248
2932131460	chromosome segregation ATPase	616.42	-0.944789	0.000209317	0.00160248
2932132965	5,6-dimethylbenzimidazole synthase	21.4962	1.02045	0.000214272	0.00162909
2932132580	hypothetical protein	38.591	0.761253	0.000223332	0.00169186
2932132257	hypothetical protein	34.378	0.929996	0.000236007	0.00178147
2932130901	DNA primase large subunit	89.7386	0.769693	0.000238381	0.00178658
2932130955	DtxR family Mn-dependent transcriptional regulator	80.3937	0.594373	0.000237886	0.00178658
2932132836	hypothetical protein	27.0137	1.09429	0.000243158	0.00181592
2932132163	hypothetical protein	382.616	-1.37201	0.00025733	0.00191497
2932132474	Lrp/AsnC family leucine-responsive transcriptional regulator	50.0572	-0.748648	0.000261831	0.0019416
2932131621	3-oxoacyl-[acyl-carrier protein] reductase	1758.44	-0.410708	0.000288321	0.00213054
2932132093	nicotinamide-nucleotide adenylyltransferase	10.054	1.436	0.000293564	0.0021617
2932131610	2-phospho-L-lactate guanylyltransferase	61.9801	-1.17277	0.000298425	0.0021855
2932131954	hypothetical protein	679.904	0.670623	0.000298872	0.0021855
2932132421	hypothetical protein	35.2733	-1.17841	0.000304364	0.00221796
2932132898	S1-C subfamily serine protease	35.5673	1.79969	0.000306176	0.00222347
2932131611	LPPG:FO 2-phospho-L-lactate transferase	312.31	0.474845	0.000321376	0.00232119
2932132951	hypothetical protein	13.3673	-1.46249	0.000321836	0.00232119
2932132868	hypothetical protein	34.3893	-1.1748	0.000326807	0.00234899
2932132538	hypothetical protein	7.71166	1.59972	0.000327968	0.00234932
2932132919	Amt family ammonium transporter	27241.6	-0.318357	0.000339142	0.00242113
2932131146	succinate dehydrogenase / fumarate reductase flavoprotein subunit	180.735	0.556115	0.000345166	0.00245581
2932132469	alpha-aminoadipate carrier protein LysW	17.2252	1.22893	0.000354117	0.00251101
2932133027	transcription initiation factor TFIIB	161.52	0.473178	0.000363543	0.0025692
2932132694	hypothetical protein	24.4003	1.4797	0.000364987	0.00257078
2932132835	succinyl-CoA reductase	66.1204	0.657121	0.000367726	0.00257286
2932133053	phosphoglycerol geranylgeranyltransferase	147.776	-0.547473	0.000367297	0.00257286
2932133094	DNA-directed RNA polymerase subunit L	156.596	-0.645983	0.000372598	0.00259831
2932132851	programmed cell death protein 5	57.6735	-1.27063	0.000383034	0.00266227
2932131548	carboxymethylenebutenolidase	314.453	1.05914	0.000384546	0.00266399
2932132528	peptidoglycan hydrolase CwlO-like protein	36.447	-1.60012	0.000386658	0.00266984
2932132281	flagellin FlaB	938.632	-0.690341	0.000390073	0.00268462
2932131151	argininosuccinate lyase	40.5883	-0.750004	0.000402227	0.00275925
2932132821	acyl-CoA hydrolase	41.0397	0.839813	0.000415799	0.00284309
2932131935	ATP-dependent DNA helicase DinG	24.0959	0.864516	0.000419616	0.00285991
2932132078	methylmalonyl-CoA/ethylmalonyl-CoA epimerase	33.759	0.723343	0.000421453	0.00286316
2932131879	hypothetical protein	29.7583	1.62697	0.000430485	0.00291512
2932131300	phosphate transport system protein	38.9662	-0.960252	0.000436185	0.00294425
2932132666	hypothetical protein	85.1479	1.83728	0.000455561	0.00306521
2932130939	hypothetical protein	6.96951	-3.66738	0.000463195	0.00310665
2932132417	nitrite reductase (NO-forming)	152.366	-0.535503	0.000484145	0.00323686
2932131333	signal transduction histidine kinase	155.064	-0.599254	0.000493091	0.00327873
2932131895	signal transduction histidine kinase	60.3638	-0.774774	0.000493523	0.00327873
2932132235	2-isopropylmalate synthase	257.195	0.445823	0.000495409	0.00328091
2932132613	23S rRNA (adenine2503-C2)-methyltransferase	133.742	0.647155	0.000517966	0.00341955
2932132517	predicted transcriptional regulator	296.801	-0.910031	0.000521098	0.00342948
2932130907	Zn finger protein HypA/HybF involved in hydrogenase expression	373.965	-1.14599	0.000523973	0.00343765
2932131114	hypothetical protein	921.626	1.23229	0.000535673	0.0035035
2932131860	glycosyltransferase involved in cell wall biosynthesis	80.6754	-0.829126	0.000556223	0.00362664
2932132757	hypothetical protein	2023.97	0.433093	0.000561676	0.0036509
2932132619	nucleolar protein 56	111.286	0.576512	0.000578782	0.003739
2932132387	hypothetical protein	92.0778	-0.818141	0.000578319	0.003739
2932132969	hypothetical protein	359.951	-0.530132	0.000621045	0.00399976
2932132426	K(+)-stimulated pyrophosphate-energized sodium pump	300.819	0.529479	0.000633361	0.00406664
2932132956	proteasome beta subunit	148.703	-0.564038	0.000640724	0.00408899
2932131812	hypothetical protein	391.098	-0.739973	0.000640526	0.00408899
2932131652	thioredoxin reductase (NADPH)	175.128	-0.467617	0.000675355	0.00429697
2932133098	hypothetical protein	81.3576	0.567583	0.000683066	0.00433294
2932131584	carbon monoxide dehydrogenase subunit G	33.5563	1.02378	0.000705182	0.0044598
2932132124	hypothetical protein	423.509	-0.639414	0.000739547	0.00464921
2932132104	hypothetical protein	74.388	-0.814636	0.000738394	0.00464921
2932132565	hypothetical protein	50.6346	-1.10835	0.00076907	0.00482042
2932131354	phosphoenolpyruvate carboxykinase (ATP)	260.32	0.442713	0.000790453	0.00493974
2932132852	small subunit ribosomal protein S19e	114.534	-0.638745	0.000801212	0.00499217
2932132128	hypothetical protein	844.237	-0.936746	0.000820696	0.00509848
2932131165	peroxiredoxin	254.615	-0.451665	0.000830064	0.00514151
2932130914	H/ACA ribonucleoprotein complex subunit 3	15.0319	-1.79477	0.000847778	0.00523584
2932131518	shikimate kinase	48.2079	-0.683386	0.000851899	0.00524591
2932131822	large subunit ribosomal protein L5	65.9709	0.58569	0.000898425	0.00551628
2932132126	DICT domain-containing protein	6331.33	-0.91275	0.00090498	0.00554037
2932132622	tRNA (guanine26-N2/guanine27-N2)-dimethyltransferase	26.6216	-1.36901	0.000917468	0.00560054
2932131524	4-hydroxy-3-polyprenylbenzoate decarboxylase	230.638	-0.363212	0.000953057	0.00580098
2932131783	hypothetical protein	13.8453	1.52122	0.000960592	0.00582999
2932131361	small subunit ribosomal protein S5	203.573	0.409491	0.00097317	0.00588936
2932131643	ergothioneine biosynthesis protein EgtB	277.405	0.544847	0.000996967	0.00601608
2932132998	hypothetical protein	43.8758	0.764543	0.00101444	0.00610404
2932131752	1,4-dihydroxy-6-naphthoate synthase	100.287	-0.662468	0.00102219	0.00611573
2932131001	UDP-N-acetylglucosamine 4,6-dehydratase	67.7469	-0.844942	0.00102059	0.00611573
2932131168	NADH:ubiquinone oxidoreductase subunit C	53.7772	0.585933	0.00102782	0.00613199
2932132384	hypothetical protein	33.4159	-0.959762	0.00103895	0.0061809
2932131100	translation initiation factor 5B	68.3079	0.563857	0.00105865	0.00628036
2932132702	CxxC-x17-CxxC domain-containing protein	53.2863	0.934742	0.00113589	0.00671963
2932131316	rhodanese-related sulfurtransferase	48.7821	0.749647	0.00115065	0.00676891
2932132406	elongation factor 1-beta	258.413	-0.494739	0.00114774	0.00676891
2932132134	hypothetical protein	828.99	0.574639	0.00115722	0.00678858
2932131593	sugar-specific transcriptional regulator TrmB	25.6282	-0.929839	0.00121015	0.00707936
2932131089	hypothetical protein	742.525	-0.615243	0.00121355	0.00707961
2932132495	nitrogen regulatory protein P-II 1	327.807	0.388718	0.00121913	0.00709252
2932132796	heterodisulfide reductase subunit B	11.4799	1.25165	0.00124469	0.00722125
2932132874	hypothetical protein	456.425	0.541784	0.00126609	0.00732521
2932132154	hypothetical protein	495.997	-0.473816	0.00127979	0.00738421
2932132952	Xaa-Pro aminopeptidase	176.177	-0.561303	0.00130145	0.00748864
2932131328	hypothetical protein	108.757	0.557036	0.00133887	0.00768297
2932132708	hypothetical protein	28.1007	-0.855845	0.00135718	0.00776691
2932131609	transcription initiation factor TFIIB	214.777	-0.422522	0.00136808	0.00780809
2932132457	ribosomal protein L31E	143.722	0.422809	0.00147079	0.00837158
2932131962	D-alanine-D-alanine ligase	345.374	0.521522	0.00149007	0.00845848
2932131353	large subunit ribosomal protein L32e	144.032	0.432894	0.0015073	0.00853329
2932131890	lactoylglutathione lyase	556.031	-0.273365	0.00151892	0.00857598
2932131135	uncharacterized protein YbaR (Trm112 family)	25.0935	-1.11422	0.00153481	0.00864256
2932133062	NADP-dependent 3-hydroxy acid dehydrogenase YdfG	120.784	-0.532561	0.00154392	0.00867065
2932132745	hypothetical protein	593.386	0.258033	0.00163242	0.0091409
2932132258	signal transduction histidine kinase	13.5235	-1.29701	0.00163633	0.0091409
2932132271	hypothetical protein	61.823	-0.623119	0.00164647	0.00917319
2932132992	hypothetical protein	9.85962	1.53915	0.00169137	0.00939847
2932132028	hypothetical protein	35.5617	1.11722	0.00172283	0.00954811
2932131520	3-dehydroquinate dehydratase-1	23.3326	-0.94881	0.00174703	0.00965681
2932132342	plastocyanin	179.937	-0.463703	0.00181072	0.00998265
2932131987	methionine synthase II (cobalamin-independent)	119.299	-0.576979	0.00190268	0.0104623
2932131263	uncharacterized membrane protein YvbJ	11.571	1.29891	0.00193899	0.0106065
2932132471	N-acetyl-gamma-glutamyl-phosphate/LysW-gamma-L-alpha-aminoadipyl-6-phosphate reductase	149.536	0.491273	0.00193552	0.0106065
2932131419	large subunit ribosomal protein L10e	210.255	0.370508	0.0020557	0.0111967
2932131543	aspartate aminotransferase	28.8345	-0.922747	0.0020575	0.0111967
2932133045	plastocyanin	254.953	-0.557691	0.00210467	0.0114223
2932132304	DNA-binding response OmpR family regulator	76.9477	-0.56727	0.00210981	0.0114223
2932132218	chemotaxis protein histidine kinase CheA	18.0691	0.975664	0.00220517	0.0119079
2932132997	DNA (cytosine-5)-methyltransferase 1	247.814	0.407485	0.00221336	0.0119216
2932131107	predicted enzyme related to lactoylglutathione lyase	22.1201	0.782636	0.00227251	0.0120778
2932131045	hypothetical protein	108.207	0.60936	0.0022705	0.0120778
2932131093	formyltetrahydrofolate deformylase	53.7357	0.595476	0.00227678	0.0120778
2932131734	hypothetical protein	133.799	-0.572093	0.00227019	0.0120778
2932132911	hypothetical protein	51.8559	-0.770378	0.00225107	0.0120778
2932130934	hypothetical protein	49.547	-0.606107	0.00225385	0.0120778
2932132454	aspartate ammonia-lyase	233.278	-0.42706	0.00229769	0.0121581
2932132122	hypothetical protein	89.0178	0.61552	0.00231214	0.0122039
2932131718	hypothetical protein	25.5613	-1.64741	0.00233812	0.0123102
2932132527	hypothetical protein	171.907	-0.433735	0.00250911	0.0131775
2932131404	prefoldin beta subunit	125.214	-0.584059	0.00254141	0.0133139
2932132579	glutamine synthetase	117.033	-0.691029	0.00259818	0.0135776
2932131909	hypothetical protein	55.9848	-0.982534	0.00260881	0.0135837
2932131858	response regulator of citrate/malate metabolism/predicted RNA-binding Zn-ribbon protein involved in translation (DUF1610 family)	16.7523	-1.02973	0.00261225	0.0135837
2932132130	transcription initiation factor TFIIB	1462.65	0.619692	0.00270428	0.0140276
2932131311	hypothetical protein	6843.5	-0.5511	0.00271125	0.0140292
2932132814	hypothetical protein	45.1593	-0.598804	0.00276705	0.0142828
2932131061	hypothetical protein	37.2635	1.02198	0.00278542	0.0143425
2932132849	citrate lyase subunit beta/citryl-CoA lyase	79.883	-0.723796	0.00283734	0.0145742
2932132647	hypothetical protein	84.9726	-0.575708	0.00284578	0.014582
2932131132	UDP-N-acetylmuramyl pentapeptide phosphotransferase/UDP-N-acetylglucosamine-1-phosphate transferase	13.0269	1.00885	0.00287345	0.0146881
2932131082	ribosomal protein S27AE	64.4029	0.612648	0.0029342	0.0149623
2932132339	hypothetical protein	4.29069	1.65339	0.00294524	0.0149823
2932131814	hypothetical protein	26.5511	-1.15295	0.00301893	0.0153202
2932133031	hypothetical protein	68.0241	1.14453	0.00303474	0.0153634
2932132029	hypothetical protein	124.588	-0.586942	0.00305979	0.0154531
2932132308	hypothetical protein	24.6648	-0.902664	0.00309748	0.0155693
2932130991	long-chain acyl-CoA synthetase	16.5883	-1.38073	0.00309759	0.0155693
2932132157	peptide-methionine (S)-S-oxide reductase	449.28	0.773218	0.00311893	0.0156392
2932132284	flagellin FlaB	2454.81	-0.514147	0.0031614	0.015777
2932131617	digeranylgeranylglycerophospholipid reductase	152.414	-0.655608	0.00315733	0.015777
2932132302	signal transduction histidine kinase	21.4288	-0.858117	0.00318176	0.0158411
2932131922	phosphonate transport system substrate-binding protein	847.381	-0.584527	0.00319326	0.0158609
2932131811	hypothetical protein	33.6998	-0.720309	0.00322922	0.0160018
2932131009	GDP/UDP-N,N'-diacetylbacillosamine 2-epimerase (hydrolysing)	12.852	-1.56619	0.00329175	0.0162733
2932132416	flavodoxin I	115.256	0.711392	0.00336892	0.0166158
2932132598	hypothetical protein	71.4343	-0.712372	0.0034306	0.0168805
2932132047	hypothetical protein	124.909	-0.448248	0.00347279	0.0170482
2932132753	ribosome-binding ATPase YchF (GTP1/OBG family)	34.7095	0.633382	0.00349205	0.0171029
2932131377	putative heme iron utilization protein	10.8623	1.59478	0.00350455	0.0171243
2932131580	FO synthase subunit 2	123.14	0.408847	0.00358408	0.0174724
2932131421	HKD family nuclease	18.1094	-1.22091	0.00361392	0.0175772
2932131869	hypothetical protein	2109.38	0.424886	0.00367227	0.0178198
2932131373	hypothetical protein	131.509	0.422577	0.00372266	0.0180228
2932131021	3-oxoacyl-[acyl-carrier protein] reductase	78.5801	-0.925398	0.00374463	0.0180876
2932132861	DNA-directed RNA polymerase subunit RPC12/RpoP	36.6134	-1.22941	0.00382083	0.0184134
2932132807	aspartate-semialdehyde dehydrogenase	223.068	0.363918	0.00385152	0.018519
2932132493	demethylmenaquinone methyltransferase/2-methoxy-6-polyprenyl-1,4-benzoquinol methylase	21.709	0.763037	0.00387532	0.018591
2932131904	lysine-ketoglutarate reductase/saccharopine dehydrogenase-like protein (TIGR00300 family)	195.463	-0.435701	0.0039195	0.0187176
2932131654	nucleotide-binding universal stress UspA family protein	23.8643	-0.991631	0.00391547	0.0187176
2932131637	deoxyhypusine synthase	34.3321	0.641892	0.00395471	0.018843
2932133086	hypothetical protein	6.98143	-2.52327	0.00399215	0.0189785
2932131990	hypothetical protein	36.9304	0.619335	0.00401362	0.0189948
2932131336	Lrp/AsnC family transcriptional regulator for asnA, asnC and gidA	82.9183	-0.564614	0.00400626	0.0189948
2932130918	precorrin-8X/cobalt-precorrin-8 methylmutase	46.2316	0.793356	0.00417304	0.0196027
2932131391	3-isopropylmalate/(R)-2-methylmalate dehydratase large subunit	60.9887	0.574364	0.00417697	0.0196027
2932131270	hypothetical protein	129.195	0.496798	0.00417931	0.0196027
2932131241	DNA-directed RNA polymerase subunit B	660.466	0.327222	0.00415555	0.0196027
2932132296	chemotaxis protein CheC	24.6879	-1.01971	0.00431624	0.0202
2932132651	hypothetical protein	4.08758	2.11604	0.00434657	0.0202969
2932131343	signal transduction histidine kinase	17.5607	-0.875418	0.00440981	0.0205466
2932131324	signal transduction histidine kinase	21.2824	-0.917134	0.00444432	0.0206617
2932130896	uncharacterized membrane protein YgcG	131.437	-0.474731	0.00445816	0.0206804
2932132710	peroxiredoxin	80.0541	0.483617	0.00457182	0.021161
2932131504	UDPglucose--hexose-1-phosphate uridylyltransferase	99.1521	-0.452805	0.0048852	0.0225619
2932132587	predicted transcriptional regulator	68.4439	-0.646579	0.00492469	0.0226945
2932132624	DNA-binding MarR family transcriptional regulator	163.423	-0.456764	0.0049604	0.0227385
2932131688	homoserine dehydrogenase	105.301	-0.480104	0.00496663	0.0227385
2932132348	signal transduction histidine kinase	11.9662	-1.30823	0.00495783	0.0227385
2932133009	bacteriorhodopsin	82.8056	0.579343	0.00497997	0.0227502
2932131057	two-component system chemotaxis response regulator CheY	103.871	0.469563	0.00501495	0.0228604
2932132601	hypothetical protein	34.0515	0.743618	0.00504015	0.0229256
2932132287	hypothetical protein	11.0798	-1.24821	0.00513237	0.0232947
2932133067	tRNA nucleotidyltransferase (CCA-adding enzyme)	18.0573	-1.0615	0.00517007	0.0234154
2932132740	hypothetical protein	303.797	-0.594899	0.00519269	0.0234674
2932132730	small subunit ribosomal protein S3Ae	126.062	0.402885	0.00527035	0.0237673
2932131552	hypothetical protein	175.83	-0.322779	0.00535526	0.024067
2932131480	small subunit ribosomal protein S8e	307.96	-0.457453	0.00535964	0.024067
2932131405	DNA excision repair protein ERCC-4	33.2765	0.711465	0.00547148	0.0245169
2932131726	DNA-binding PadR family transcriptional regulator	9.11339	1.59305	0.00557865	0.024944
2932132324	hypothetical protein	5.12036	1.42483	0.00568589	0.0253697
2932131029	NADPH-dependent F420 reductase	142.009	-0.446324	0.0057335	0.025528
2932130953	secondary thiamine-phosphate synthase enzyme	19.0888	0.983943	0.00580865	0.025808
2932132076	predicted transcriptional regulator	74.2241	-0.729625	0.00594182	0.0262888
2932131252	Fe-S-cluster containining protein	40.9109	-0.6813	0.00593691	0.0262888
2932132784	2-(3-amino-3-carboxypropyl)histidine synthase	20.2328	0.814571	0.00615726	0.02714
2932132449	hypothetical protein	18.4224	-0.893417	0.00615998	0.02714
2932130933	predicted glycosyltransferase	32.2582	0.666655	0.00624453	0.0273979
2932132285	archaellum component FlaC	35.6855	-0.60262	0.0062437	0.0273979
2932132140	hypothetical protein	7148.55	0.61577	0.00631038	0.0276292
2932132419	HAMP domain-containing protein/class 3 adenylate cyclase	80.4243	0.489748	0.0064212	0.0280561
2932132873	hypothetical protein	72.2111	0.62916	0.00660427	0.0287962
2932131663	thiosulfate/3-mercaptopyruvate sulfurtransferase	95.0167	-0.65209	0.00662868	0.028843
2932130970	arylsulfatase A-like enzyme	31.0301	-0.933051	0.00675255	0.0293214
2932131906	sugar-specific transcriptional regulator TrmB	443.743	0.428222	0.00692919	0.0300265
2932133127	precorrin-4/cobalt-precorrin-4 C11-methyltransferase	14.3127	0.797379	0.00698414	0.0301771
2932131894	YesN/AraC family two-component response regulator	14.712	-1.06619	0.00699261	0.0301771
2932133069	dephospho-CoA kinase	13.2528	-1.14277	0.00709128	0.0305404
2932132080	hypothetical protein	13.8475	1.13192	0.00713377	0.0306607
2932131821	small subunit ribosomal protein S14	50.6572	0.6392	0.00720942	0.0309227
2932131834	large subunit ribosomal protein L3	225.214	0.41357	0.0072885	0.0311351
2932131350	D-aminoacyl-tRNA deacylase	31.1683	-0.772931	0.00727579	0.0311351
2932132927	uridylate kinase	113.243	-0.415104	0.00730982	0.0311629
2932132974	transcription initiation factor IIE alpha subunit	184.378	-0.539182	0.00750523	0.0319314
2932131882	5-(carboxyamino)imidazole ribonucleotide mutase	91.4919	-0.434889	0.0075274	0.0319611
2932132504	DNA-binding HxlR family transcriptional regulator	23.8747	-1.44452	0.00796334	0.0337441
2932131071	radical SAM superfamily enzyme YgiQ (UPF0313 family)	107.201	0.466887	0.00800613	0.0338573
2932131916	nondiscriminating aspartyl-tRNA synthetase	100.066	-0.394359	0.00807178	0.0339983
2932132219	signal transduction histidine kinase	113.36	-0.462976	0.00806587	0.0339983
2932131399	exosome complex component RRP4	178.11	-0.316132	0.0082185	0.0345472
2932132827	plastocyanin	139.473	-0.590208	0.00832202	0.0349127
2932132963	hypothetical protein	49.1736	0.739373	0.00853732	0.0357447
2932133071	gas vesicle protein	76.218	-0.729817	0.00863569	0.0360849
2932130960	hypothetical protein	24.7468	-0.769204	0.00867057	0.0361589
2932132912	V/A-type H+-transporting ATPase subunit D	47.382	0.488651	0.00870577	0.0362339
2932131378	glyoxylate reductase	31.8553	0.590914	0.00880947	0.0365932
2932130957	uncharacterized radical SAM superfamily Fe-S cluster-containing enzyme	8010.13	0.197797	0.00884564	0.036599
2932131359	ornithine carbamoyltransferase	86.4707	-0.54505	0.00882923	0.036599
2932132323	hypothetical protein	78.7152	-0.603043	0.00886737	0.036617
2932131797	phosphoribosylformylglycinamidine synthase PurS subunit	8.23774	1.18629	0.00894706	0.0366586
2932131210	enolase	80.6704	0.444764	0.00892101	0.0366586
2932132765	subtilisin family serine protease	138.217	-0.352886	0.00893697	0.0366586
2932131944	hypothetical protein	10.276	-1.43757	0.00892016	0.0366586
2932131540	signal transduction histidine kinase	20.6336	0.783065	0.00899264	0.0367025
2932133013	flagellin-specific chaperone FliS	140.342	-0.605774	0.00898985	0.0367025
2932131936	excinuclease UvrABC nuclease subunit	202.627	0.501638	0.0090608	0.0369092
2932131874	acetyl-CoA C-acetyltransferase	19.4214	-0.908769	0.0090861	0.0369408
2932132037	predicted transcriptional regulator	70.037	-0.443112	0.00917115	0.0372147
2932133026	cell volume regulation protein A	45.6965	-0.707287	0.00920109	0.0372644
2932132523	hypothetical protein	7.86751	1.03735	0.0092538	0.0373343
2932132562	proline dehydrogenase	45.635	-0.713394	0.00924128	0.0373343
2932133051	predicted transcriptional regulator	166.277	-0.439316	0.00945229	0.0379896
2932131802	PAS domain S-box-containing protein	27.8374	-0.859481	0.00944078	0.0379896
2932131184	ribosomal-protein-alanine N-acetyltransferase	73.8024	0.556229	0.00948331	0.0380416
2932132020	archaetidylinositol phosphate synthase	11.9752	1.36145	0.00956241	0.038286
2932131234	uncharacterized protein	23.0046	0.756426	0.00962134	0.0384488
2932132794	GMP synthase (glutamine-hydrolysing)	125.664	-0.360553	0.00970738	0.038646
2932131808	hypothetical protein	5.73001	-2.75874	0.00968924	0.038646
2932132275	hypothetical protein	84.9285	-0.526572	0.00973837	0.0386962
2932131572	predicted transcriptional regulator	690.948	-0.47778	0.00976932	0.0387461
2932131154	membrane-bound lytic murein transglycosylase	267.651	-0.326984	0.00978796	0.0387471
2932132850	alcohol dehydrogenase	1292.9	-0.322733	0.00985079	0.0389226
2932132947	3-methyl-2-oxobutanoate hydroxymethyltransferase	22.8735	-0.728541	0.00993032	0.0391634
2932131539	DnaJ-class molecular chaperone	5.29517	1.64617	0.00997438	0.0392637
2932131420	tRNA-intron endonuclease	3.54896	1.62545	0.010027	0.0393971
2932132082	LAO/AO transport system kinase	39.7062	-0.607176	0.0101396	0.0397654
2932130976	sulfopyruvate decarboxylase subunit beta	14.5464	-1.59937	0.0103818	0.0406394
2932131109	hypothetical protein	8.59893	2.19227	0.0104489	0.0408261
2932131878	hypothetical protein	43.6801	1.07226	0.0104897	0.0408342
2932132616	radical SAM superfamily enzyme YgiQ (UPF0313 family)	282.054	0.288844	0.0104871	0.0408342
2932132957	glycerol-1-phosphate dehydrogenase [NAD(P)+]	52.7098	-0.513921	0.0105577	0.0410231
2932132183	tetratricopeptide (TPR) repeat protein	55.4185	0.42886	0.01063	0.0411522
2932131179	pyrroloquinoline-quinone synthase	216.672	-0.380117	0.0106125	0.0411522
2932131961	NADH dehydrogenase	30.4988	0.723497	0.0106887	0.0413035
2932132548	uncharacterized membrane protein	88.5632	0.94368	0.010804	0.0415204
2932131491	translation initiation factor 5A	283.553	-0.311387	0.0107668	0.0415204
2932132736	predicted transcriptional regulator	3.5722	-3.12719	0.0108018	0.0415204
2932132637	ribosomal RNA assembly protein	16.2562	1.1342	0.0108711	0.0416481
2932132191	hypothetical protein	11.6964	1.10399	0.0108844	0.0416481
2932132931	predicted transcriptional regulator	11.2109	-1.9082	0.0108965	0.0416481
2932132630	hypothetical protein	3.2403	2.06484	0.0110235	0.0419811
2932131130	replicative DNA helicase Mcm	609.15	0.313615	0.0110222	0.0419811
2932132094	selenocysteine-specific translation elongation factor	23.799	0.610999	0.0110633	0.0420567
2932131770	chemotaxis protein histidine kinase CheA	109.524	-0.561722	0.0112498	0.0426883
2932131502	predicted metal-dependent hydrolase	31.7595	0.917395	0.011313	0.042851
2932130996	SAM-dependent methyltransferase	9.00389	-2.20037	0.0117302	0.0443514
2932131915	aspartyl-tRNA(Asn)/glutamyl-tRNA(Gln) amidotransferase subunit C	12.973	-1.36362	0.0119513	0.0451065
2932132829	uncharacterized protein with predicted RNA binding PUA domain	39.5213	0.607281	0.0119953	0.0451918
2932131670	phosphoglycolate phosphatase (TIGR01487 family)	13.4064	0.797092	0.0120397	0.0451971
2932131534	hypothetical protein	73.2066	0.431384	0.0120366	0.0451971
2932132211	uncharacterized membrane protein YfcA	4.38825	1.34031	0.0121292	0.0453752
2932132526	hypothetical protein	99.0142	-0.409534	0.0121302	0.0453752
2932131217	hydroxyacylglutathione hydrolase	26.7328	-0.775861	0.012201	0.0455592
2932131374	hypothetical protein	62.8983	-0.716861	0.0122523	0.0456697
2932132975	hypothetical protein	37.0465	0.760024	0.0123804	0.0460655
2932133077	KamA family protein	223.444	0.366142	0.0124651	0.046299
2932132690	hypothetical protein	16.0863	0.860632	0.0125803	0.0465624
2932131236	predicted secreted protein with PEFG-CTERM motif	90.9514	0.346322	0.0125745	0.0465624
2932132729	seryl-tRNA synthetase	83.4828	0.420712	0.0126467	0.0467261
2932132703	CxxC-x17-CxxC domain-containing protein	20.8661	0.726304	0.0128697	0.0474667
2932131880	hypothetical protein	259.815	0.331489	0.0129052	0.0475093
2932132209	NAD(P)-dependent dehydrogenase (short-subunit alcohol dehydrogenase family)	379.457	-0.259384	0.0129311	0.0475093
2932131625	hypothetical protein	9.64102	-1.22001	0.0129489	0.0475093
2932131245	tetratricopeptide (TPR) repeat protein	34.5627	-0.777305	0.0130728	0.0478806
2932131662	sulfite reductase (ferredoxin)	310.397	0.317725	0.0131487	0.0480749
2932130903	hypothetical protein	333.626	0.257257	0.0132566	0.0483854
2932131866	nitrogen fixation/metabolism regulation signal transduction histidine kinase	148.647	-0.397206	0.0133131	0.0485075
2932132470	[lysine-biosynthesis-protein LysW]--L-2-aminoadipate ligase	46.6852	0.525759	0.0133898	0.0486567
2932132500	DNA topoisomerase-1	188.161	-0.300648	0.0134002	0.0486567
2932131785	hypothetical protein	27.0968	-0.820403	0.0134823	0.0488705
2932132405	digeranylgeranylglycerophospholipid reductase	26.795	0.594339	0.0135529	0.0490419
2932132165	hypothetical protein	7.34697	1.22389	0.0136351	0.0492548
2932131243	small nuclear ribonucleoprotein	8.22526	0.921399	0.0140358	0.0506155
2932133014	uncharacterized membrane protein	1021.73	-0.481009	0.0143262	0.0515743
2932132403	virginiamycin B lyase	118.548	-0.385122	0.0144916	0.051906
2932131862	glyceraldehyde-3-phosphate dehydrogenase (NAD(P))	62.464	-0.452432	0.0144474	0.051906
2932131287	nucleotide-binding universal stress UspA family protein	190.724	-0.747575	0.0144923	0.051906
2932131562	hypothetical protein	4.47254	1.26034	0.0145987	0.0520217
2932132141	ribosome-binding ATPase YchF (GTP1/OBG family)	88.3517	0.477368	0.0145946	0.0520217
2932132820	uncharacterized protein with von Willebrand factor type A (vWA) domain	284.547	-0.284816	0.0145521	0.0520217
2932133024	adenylylsulfate kinase	188.785	0.327956	0.0146974	0.0522849
2932132696	predicted RNA-binding protein with PUA-like domain	15.8443	0.779655	0.0148441	0.0526554
2932131577	hypothetical protein	54.102	0.449089	0.0148515	0.0526554
2932131193	transketolase	53.1428	-0.593782	0.0149769	0.0530107
2932131414	aerobic-type carbon monoxide dehydrogenase small subunit (CoxS/CutS family)	45.803	-0.881779	0.0150284	0.0531038
2932132032	hypothetical protein	43.3671	0.589202	0.0151002	0.0532681
2932131971	Na+/H+-dicarboxylate symporter	26.4208	-0.887463	0.0151446	0.0533355
2932131469	glutamyl-tRNA reductase	177.072	-0.386575	0.015314	0.0538417
2932131818	hypothetical protein	8.39525	1.21511	0.0156131	0.0548021
2932132492	proteasome alpha subunit	238.365	0.279591	0.0156406	0.0548072
2932132303	DNA-binding response OmpR family regulator	10.0934	-1.07028	0.0158552	0.055467
2932131274	predicted amidophosphoribosyltransferase	371.721	3.88246	0.016344	0.057082
2932132366	DNA-binding NarL/FixJ family response regulator	5.14858	-1.79414	0.0164781	0.0574551
2932131381	2-oxoglutarate ferredoxin oxidoreductase subunit beta	186.497	0.366909	0.0165331	0.0575515
2932131406	thiosulfate/3-mercaptopyruvate sulfurtransferase	10.8907	-1.64523	0.0165605	0.0575517
2932131942	hypothetical protein	1035.99	-0.765584	0.0166034	0.0576059
2932131411	NAD-dependent dihydropyrimidine dehydrogenase PreA subunit	910.501	0.214737	0.0167579	0.0580462
2932131632	hypothetical protein	26.0221	-0.749651	0.0168751	0.0583563
2932131843	division protein CdvB (Snf7/Vps24/ESCRT-III family)	182.883	0.390694	0.0169591	0.0585505
2932132002	hypothetical protein	6.23447	1.67813	0.017101	0.058944
2932133095	DNA-directed RNA polymerase subunit M	44.1761	0.8067	0.0172977	0.0595244
2932132023	agmatinase	33.9744	0.492597	0.0175396	0.0602584
2932132675	tRNA-splicing ligase RtcB	49.9761	0.507156	0.0177971	0.0609441
2932132402	tRNA pseudouridine13 synthase	14.3794	-1.11697	0.0177922	0.0609441
2932132190	hypothetical protein	11.335	0.876609	0.0178979	0.0611899
2932131657	ribosome-associated translation inhibitor RaiA	107.206	-0.356346	0.0179494	0.0612666
2932131741	uncharacterized membrane protein YgaE (UPF0421/DUF939 family)	116.853	-1.01411	0.0181969	0.0620107
2932131083	MFS family permease	58.9262	0.623572	0.0182329	0.062033
2932131386	coenzyme F420-0:L-glutamate ligase/coenzyme F420-1:gamma-L-glutamate ligase	23.609	-0.703443	0.0184707	0.0627408
2932131080	thioredoxin 1	287.575	-0.350529	0.0185661	0.0629632
2932132905	cell division control protein 6	24.5136	-0.633283	0.0190918	0.0646421
2932132438	hypothetical protein	32.5967	0.534104	0.0191244	0.0646485
2932131933	dihydroxy-acid dehydratase	201.91	0.303643	0.0192317	0.0648192
2932130986	FkbM family methyltransferase	12.6811	-2.02361	0.0192365	0.0648192
2932131103	DNA-binding beta-propeller fold protein YncE	282.382	-0.377527	0.0193141	0.064977
2932132120	hypothetical protein	25323	-0.595632	0.0194201	0.0652292
2932132164	PAS domain S-box-containing protein	38.4858	1.56442	0.0195014	0.0653979
2932131956	hypothetical protein	141.067	-0.808775	0.0197847	0.0661375
2932131007	2-polyprenyl-3-methyl-5-hydroxy-6-metoxy-1,4-benzoquinol methylase	21.8726	-1.25687	0.0197618	0.0661375
2932131664	tetratricopeptide (TPR) repeat protein	310.871	0.33702	0.0198216	0.0661557
2932130931	UDP-N-acetyl-D-mannosaminuronate dehydrogenase	17.8841	0.662157	0.019963	0.0664723
2932132505	hypothetical protein	1048.26	-0.359171	0.0199796	0.0664723
2932131957	gamma-glutamyltranspeptidase/glutathione hydrolase	107.095	0.391758	0.0201358	0.0668865
2932130938	5'(3')-deoxyribonucleotidase	3.19135	1.77375	0.0201995	0.0668871
2932132791	dihydropteroate synthase	12.8755	-1.09491	0.0201772	0.0668871
2932132306	phage-related tail protein	4.03767	-2.51452	0.0202364	0.0669041
2932132750	TP53 regulating kinase-like protein	6.76596	1.10931	0.0202852	0.0669602
2932132761	hypothetical protein	14.7233	0.855919	0.0203617	0.0671074
2932132688	5'-phosphate synthase pdxT subunit	70.6955	0.497906	0.020442	0.067267
2932132566	DNA-binding Lrp family transcriptional regulator	13.1248	0.964498	0.0206828	0.0679531
2932131200	uncharacterized protein (UPF0147 family)	96.3886	-0.433605	0.0207702	0.0680282
2932132556	hypothetical protein	60.729	-0.666472	0.0207584	0.0680282
2932131696	flap endonuclease-1	28.9505	0.568725	0.0208476	0.0681755
2932132535	hypothetical protein	1518.16	0.407088	0.0210074	0.0685916
2932132510	hypothetical protein	30.8555	-0.726377	0.0210729	0.0686988
2932131556	hypothetical protein	24.2123	0.732843	0.0211628	0.068779
2932133047	DNA polymerase II small subunit	24.836	0.603954	0.0211368	0.068779
2932132432	nicotinate-nucleotide pyrophosphorylase (carboxylating)	24.431	-0.706344	0.0212548	0.0689717
2932131101	thioredoxin 1	170.86	-0.367452	0.0214712	0.0695666
2932131929	peptide chain release factor subunit 1	45.6569	-0.500618	0.0218304	0.0706218
2932132316	nitroimidazol reductase NimA-like FMN-containing flavoprotein (pyridoxamine 5'-phosphate oxidase superfamily)	8.17616	0.900307	0.0221387	0.0715093
2932132921	V/A-type H+-transporting ATPase subunit C	107.244	0.319123	0.0224064	0.0722633
2932132529	hypothetical protein	8.32318	1.40394	0.0224798	0.0722861
2932132576	hypothetical protein	87.8382	-0.547265	0.0224821	0.0722861
2932132916	V/A-type H+-transporting ATPase subunit I	358.167	0.230445	0.0225782	0.0724844
2932132959	aspartate aminotransferase-like enzyme	241.087	0.302248	0.0226338	0.0725522
2932132332	two-component system chemotaxis response regulator CheY	58.0887	0.580915	0.0233483	0.0746153
2932131070	hypothetical protein	39.5875	-0.674254	0.0233198	0.0746153
2932131870	Holliday junction resolvase	35.2069	0.878256	0.0237949	0.0759272
2932131342	phosphonate transport system substrate-binding protein	26.0262	0.548188	0.0238342	0.0759378
2932132648	adenylosuccinate synthase	30.9931	0.58134	0.0239495	0.0761897
2932131185	predicted DNA-binding transcriptional regulator	19.8065	1.00928	0.0239882	0.0761978
2932132902	hypothetical protein	115.994	0.464962	0.0240358	0.0762342
2932133011	7-carboxy-7-deazaguanine synthase	59.9049	-0.773968	0.0242426	0.0766598
2932132283	flagellin FlaB	21.2231	-0.668078	0.0242429	0.0766598
2932131006	CMP-N,N'-diacetyllegionaminic acid synthase	69.1566	-0.443001	0.0246137	0.0777158
2932133135	soluble cytochrome b562	449.122	-0.348619	0.02484	0.078313
2932131800	amidophosphoribosyltransferase	65.6978	0.571659	0.0254106	0.0799922
2932132286	archaellum component FlaG (FlaF/FlaG flagellin family)	15.1852	0.677717	0.0266134	0.0836536
2932131918	hypothetical protein	14.9395	-1.42142	0.026759	0.0839858
2932131049	molybdopterin/thiamine biosynthesis adenylyltransferase	360.683	-0.415769	0.0269327	0.0844052
2932132071	DNA polymerase I	72.1444	0.335209	0.0273527	0.0854671
2932132774	glutamine amidotransferase	11.2371	-0.98282	0.0273519	0.0854671
2932131470	precorrin-2 dehydrogenase/sirohydrochlorin ferrochelatase	17.6869	-0.749663	0.0274576	0.0856677
2932132991	hypothetical protein	35.6959	0.932277	0.027803	0.0864892
2932131068	lysylphosphatidylglycerol synthetase-like protein (DUF2156 family)	24.7598	0.743311	0.027766	0.0864892
2932132418	hypothetical protein	4.95485	-1.34731	0.0279286	0.0867516
2932131215	hypothetical protein	224.165	-0.358746	0.0281581	0.0873357
2932131457	phosphoglycerate kinase	52.6706	0.372277	0.0284965	0.0882552
2932132878	copper transport protein	91.8264	-0.352674	0.0286056	0.0884633
2932132452	D-3-phosphoglycerate dehydrogenase	72.9579	0.373588	0.0288154	0.0889813
2932132226	flagellar motor component MotA	6.91052	-2.65411	0.0288882	0.0890754
2932131777	DNA-binding HxlR family transcriptional regulator	18.51	0.685254	0.0294088	0.090181
2932131787	hypothetical protein	1083.59	0.905497	0.0293244	0.090181
2932132279	plastocyanin	42.0188	-0.471115	0.0293599	0.090181
2932132797	fructokinase	26.2605	-1.01588	0.029418	0.090181
2932130915	translation initiation factor 2 subunit 1	83.3449	-0.382319	0.0296123	0.0906446
2932131230	radical SAM superfamily enzyme YgiQ (UPF0313 family)	430.432	0.210976	0.0298335	0.0910572
2932131793	sec-independent protein translocase protein TatA	198.223	-0.396231	0.0298196	0.0910572
2932132723	hypothetical protein	87.5554	-0.410396	0.0299223	0.0911958
2932131052	hypothetical protein	24.6422	-0.72426	0.0300332	0.0914016
2932131955	hypothetical protein	30.8643	-1.05585	0.0307275	0.0933796
2932132712	DNA-binding transcriptional regulator YhcF (GntR family)	15.4243	-0.852292	0.0309908	0.094044
2932131257	uncharacterized Zn finger protein (UPF0148 family)	9.75648	-1.71544	0.0311146	0.0942839
2932132766	hypothetical protein	67.448	-0.397167	0.0313753	0.0949374
2932132731	RNA binding exosome subunit	9.30998	-1.88695	0.0314591	0.0950542
2932132333	two-component system chemotaxis response regulator CheY	10.5778	0.742348	0.0317858	0.0959039
2932131553	Mn2+/Fe2+ NRAMP family transporter	7.47414	1.09793	0.0319126	0.0960113
2932132466	NitT/TauT family transport system ATP-binding protein	15.3973	0.615005	0.0318984	0.0960113
2932132684	6-pyruvoyltetrahydropterin/6-carboxytetrahydropterin synthase	60.3849	-0.466916	0.0326286	0.0980254
2932133033	CrcB protein	4.5748	1.22921	0.0328885	0.0986654
2932132864	putative DNA topoisomerase	162.616	-0.647675	0.0332219	0.0993825
2932132098	hypothetical protein	42.3633	-0.580472	0.033197	0.0993825
2932131003	predicted dehydrogenase	8.23741	-1.24919	0.0332966	0.0994647
2932130983	O-antigen/teichoic acid export membrane protein	4.08307	-2.63957	0.0335624	0.100117
2932131711	proteasome lid subunit RPN8/RPN11	8.68233	0.935697	0.0336171	0.100138
2932133048	cell division control protein 6	84.3195	-0.599761	0.0336936	0.100224
2932131828	large subunit ribosomal protein L29	66.2459	-0.419575	0.0337952	0.100307
2932131390	3-isopropylmalate/(R)-2-methylmalate dehydratase small subunit	32.4358	-0.623224	0.0338167	0.100307
2932132833	transcription initiation factor TFIIE subunit alpha	104.305	-0.319633	0.0340189	0.100765
2932133030	hypothetical protein	32.7835	0.958559	0.0341534	0.101006
2932131713	hypothetical protein	279.07	0.557267	0.0341962	0.101006
2932132979	hypothetical protein	12.7385	0.684615	0.0348095	0.102432
2932132644	tritrans,polycis-undecaprenyl-diphosphate synthase [geranylgeranyl-diphosphate specific]	29.7078	0.621978	0.0348251	0.102432
2932131606	UPF0148 protein	27.1795	-0.663663	0.0347334	0.102432
2932131762	steroid 5-alpha reductase family enzyme	3.59485	1.35306	0.035084	0.102718
2932131930	histidine triad (HIT) family protein	23.6666	0.653037	0.0350255	0.102718
2932131144	glyoxylase-like metal-dependent hydrolase (beta-lactamase superfamily II)	416.436	0.499483	0.0351059	0.102718
2932132561	hypothetical protein	9.36603	-1.06517	0.0351173	0.102718
2932132260	hypothetical protein	114.187	-0.57341	0.0355961	0.10383
2932131845	cytochrome c-type biogenesis protein	47.592	-0.820726	0.0355492	0.10383
2932132270	lipopolysaccharide biosynthesis regulator YciM	456.089	0.570768	0.0356926	0.103968
2932132325	nucleotide-binding universal stress UspA family protein	18.4576	0.621561	0.0357518	0.103996
2932132490	glutamate dehydrogenase	549.381	0.208162	0.035855	0.104153
2932131313	hypothetical protein	105.364	0.522691	0.0359973	0.104422
2932132872	hypothetical protein	48.3357	0.491923	0.0361868	0.104827
2932131757	2'-5' RNA ligase	4.41563	-2.21544	0.0364366	0.105406
2932131145	DNA-binding PadR family transcriptional regulator	206.779	0.488642	0.036866	0.106502
2932132063	drug/metabolite transporter (DMT)-like permease	50.4504	-0.789413	0.0374973	0.108177
2932131636	uncharacterized protein	85.4414	0.5265	0.0376933	0.10852
2932131992	magnesium transporter	225.678	-0.364144	0.0377193	0.10852
2932133084	plastocyanin	33.3817	0.577164	0.0378863	0.108852
2932132297	chemotaxis protein methyltransferase CheR	11.531	0.707162	0.0380429	0.109153
2932132290	flagellar protein FlaJ	18.1722	0.554522	0.0385352	0.110415
2932131877	mannose-1-phosphate guanylyltransferase	64.9668	-0.604475	0.0388822	0.111258
2932132274	hypothetical protein	24.8013	-0.600291	0.038991	0.111418
2932132027	hypothetical protein	12.8236	-2.49099	0.0391547	0.111734
2932132778	histidinol dehydrogenase	21.7281	-0.667191	0.0392885	0.111964
2932132636	DNA topoisomerase-6 subunit B	103.173	0.264763	0.0393711	0.112048
2932132844	riboflavin synthase	21.1388	0.558727	0.0394309	0.112067
2932132583	recombinational DNA repair protein RecR	12.0341	-0.833097	0.0394906	0.112085
2932133002	chromosome segregation ATPase	30.5471	-0.558973	0.040141	0.113735
2932132187	mannose-6-phosphate isomerase-like protein (cupin superfamily)	22.219	-0.916791	0.0401798	0.113735
2932131214	hypothetical protein	21.6498	-0.756318	0.0406075	0.114791
2932131448	hydroxymethylbilane synthase	31.5169	0.563597	0.0412466	0.116292
2932133104	perosamine synthetase	24.7779	-0.565843	0.041249	0.116292
2932131000	hypothetical protein	5.99441	-1.65979	0.0414711	0.116762
2932131002	predicted dehydrogenase	18.0288	-0.746146	0.0423665	0.119124
2932132484	predicted transcriptional regulator	14.6304	-1.06276	0.0425216	0.119401
2932132724	hypothetical protein	3045.33	-0.28127	0.0426245	0.11953
2932132409	protoheme IX farnesyltransferase	30.5599	0.482308	0.0427703	0.11978
2932132670	thiamine-monophosphate kinase	15.0323	-0.872012	0.042934	0.120078
2932131668	hypothetical protein	20.204	0.764401	0.0432769	0.120877
2932131312	hypothetical protein	1999.58	-0.479006	0.0436572	0.121778
2932132701	hypothetical protein	7.9661	0.779016	0.0437905	0.121988
2932132370	NAD(P)H-dependent FMN reductase	19.5338	0.61852	0.0438676	0.122041
2932132326	hypothetical protein	3.36205	1.40427	0.0440637	0.122425
2932132264	hypothetical protein	2.87731	1.38245	0.0441966	0.122632
2932131981	hypothetical protein	576.046	0.279753	0.0447033	0.123728
2932132309	hypothetical protein	10.6816	-1.33784	0.0447088	0.123728
2932132042	aryl-alcohol dehydrogenase-like predicted oxidoreductase	66.257	-0.394366	0.0448276	0.123731
2932132408	D-ribose pyranose/furanose isomerase RbsD	38.2707	-0.560704	0.0448031	0.123731
2932132826	V/A-type H+-transporting ATPase subunit G/H	245.774	-0.290921	0.0450983	0.124314
2932133006	GTPase SAR1 family protein	12.5874	-0.74233	0.0452157	0.124314
2932131886	hypothetical protein	32.5855	-0.923601	0.0452117	0.124314
2932132263	hypothetical protein	7.24226	-1.15763	0.0453254	0.124453
2932132988	integrase	14.4637	-1.51377	0.0454117	0.124527
2932131982	predicted TIM-barrel fold metal-dependent hydrolase	40.0593	-0.611686	0.0457278	0.125231
2932132208	hypothetical protein	63.9823	-0.347613	0.0458517	0.125407
2932133017	hypothetical protein	6.55719	-2.11714	0.0459837	0.125605
2932132621	ribonuclease HII	7.68451	0.762908	0.0464707	0.126771
2932131338	hypothetical protein	294.805	-1.69469	0.0466188	0.127011
2932132887	hypothetical protein	50.9095	-0.468069	0.0468247	0.127407
2932132153	polyhydroxyalkanoate synthase	51.1135	-0.420072	0.0469683	0.127633
2932132938	hypothetical protein	115.173	0.407337	0.0471833	0.128052
2932132372	uncharacterized UBP type Zn finger protein	13.6083	-0.884217	0.0474694	0.128586
2932132713	CheY-like chemotaxis protein	7.13791	-0.985047	0.0475024	0.128586
2932131371	hypothetical protein	8.16321	-1.02389	0.0477441	0.129075
2932132496	sec-independent protein translocase protein TatA	50.3869	0.553501	0.047995	0.129586
2932131997	hypothetical protein	4.36175	1.98492	0.0481413	0.129649
2932133111	hypothetical protein	14.135	-1.48603	0.0481311	0.129649
2932132734	hypothetical protein	38.275	0.567068	0.0487157	0.131028
2932132033	small subunit ribosomal protein S25e	229.047	-0.281546	0.0488139	0.131125
2932131449	uroporphyrin-III C-methyltransferase	23.2493	-0.70226	0.0489797	0.131236
2932133057	hypothetical protein	10.6002	-1.10886	0.0489685	0.131236
2932131125	NAD-dependent dihydropyrimidine dehydrogenase PreA subunit	1188.6	-0.175946	0.0491789	0.131492
2932132243	hypothetical protein	73.5405	-0.503507	0.0492001	0.131492
2932131348	transcriptional antiterminator NusG	61.3395	-0.391362	0.0493814	0.131809
2932132882	CopG family nickel-responsive transcriptional regulator	7.17499	0.838715	0.0496346	0.132001
2932132398	hypothetical protein	66.6408	-0.380629	0.0496331	0.132001
2932131396	large subunit ribosomal protein L18e	56.0535	-0.440051	0.0496412	0.132001
2932132799	adenine deaminase	85.7637	-0.39164	0.049838	0.132357
2932131596	hypothetical protein	119.073	-0.442648	0.0499251	0.132421
2932130979	alpha-ketoglutarate-dependent taurine dioxygenase	31.9037	-0.525205	0.0500426	0.132566
2932131205	geranylgeranyl diphosphate synthase type I	47.3066	-0.43946	0.0507404	0.134245
2932131884	hypothetical protein	9.65756	-1.01085	0.0511254	0.135094
2932131983	ribosomal protein S18 acetylase RimI-like enzyme	155.848	-2.01339	0.0522301	0.137537
2932130974	phosphoenolpyruvate phosphomutase	38.6144	-0.411539	0.0522459	0.137537
2932132305	nucleotide-binding universal stress UspA family protein	5.46643	-1.60082	0.052232	0.137537
2932130929	ABC-2 type transport system ATP-binding protein	22.5423	-0.743421	0.0525644	0.138176
2932132488	GMP synthase (glutamine-hydrolysing)	16.9073	-0.900719	0.0526198	0.138176
2932132815	hypothetical protein	8.05715	0.821026	0.0526906	0.13819
2932131242	DNA-directed RNA polymerase subunit A'	876.984	0.277423	0.0530226	0.138502
2932131020	metal-sulfur cluster biosynthetic enzyme	253.455	-0.276177	0.0530291	0.138502
2932132620	fibrillarin-like pre-rRNA processing protein	16.7656	-0.725897	0.0530728	0.138502
2932132857	rRNA small subunit pseudouridine methyltransferase Nep1	3.88893	-1.39715	0.052995	0.138502
2932132925	hypothetical protein	96.9792	0.351177	0.0538928	0.140468
2932132145	BirA family biotin operon repressor/biotin-[acetyl-CoA-carboxylase] ligase	60.4438	-0.507538	0.0539973	0.140566
2932131478	RNA-binding protein	312.121	0.345678	0.054194	0.140904
2932131468	porphobilinogen synthase	124.886	-0.301296	0.0543199	0.141058
2932132880	zinc transport system ATP-binding protein	11.3996	-0.678348	0.054503	0.141359
2932131219	glucosamine--fructose-6-phosphate aminotransferase (isomerizing)	96.5556	-0.397554	0.0550805	0.142681
2932132809	protoheme IX farnesyltransferase	100.273	-0.305812	0.0563572	0.145809
2932132776	phosphoglycolate phosphatase-like HAD superfamily hydrolase	5.11088	-1.56747	0.0570155	0.147331
2932132192	hypothetical protein	6707.64	-0.243713	0.0572435	0.147739
2932132135	methanogenic corrinoid protein MtbC1	5036.74	-0.479274	0.0574386	0.148061
2932131931	hypothetical protein	263.309	-0.259819	0.0582444	0.149954
2932132374	oligoendopeptidase F	98.5395	-0.309637	0.0590216	0.15177
2932132351	phosphoribosylglycinamide formyltransferase-1	32.9543	-0.541414	0.0594135	0.152591
2932131511	phosphomethylpyrimidine synthase	401.703	0.229735	0.0595162	0.152669
2932131639	omega-amidase	28.3084	-0.605972	0.0596807	0.152905
2932131837	proteasome alpha subunit	428.462	-0.217161	0.0598137	0.153059
2932131966	hypothetical protein	41.9213	0.863228	0.0602013	0.153864
2932132005	hypothetical protein	20.0938	-1.40051	0.0606037	0.154705
2932132900	protein-disulfide isomerase	23.9647	-1.09039	0.0613889	0.156519
2932132050	hypothetical protein	4.32142	-1.65581	0.0615202	0.156664
2932131901	hypothetical protein	4.48759	1.32531	0.0617472	0.157053
2932131296	UDP-3-O-[3-hydroxymyristoyl] glucosamine N-acyltransferase	420.713	0.363385	0.0618595	0.157149
2932131121	micrococcal nuclease	48.7086	-0.436424	0.0628958	0.159589
2932133134	glutamate racemase	6.59305	-2.03411	0.0631318	0.159995
2932131835	hypothetical protein	2.78695	1.60866	0.0635254	0.16061
2932131506	glucosamine-phosphate N-acetyltransferase	20.4683	-0.932389	0.0635515	0.16061
2932132785	tetratricopeptide (TPR) repeat protein	3.32496	-2.28806	0.0636034	0.16061
2932132473	acetylornithine/LysW-gamma-L-lysine aminotransferase	72.7814	0.341029	0.0641516	0.161032
2932131264	hypothetical protein	181.447	-0.264949	0.0642294	0.161032
2932131372	uncharacterized sporulation protein YeaH/YhbH (DUF444 family)	1186.72	-0.353771	0.064228	0.161032
2932131656	CBS domain-containing protein	33.9524	-0.542388	0.0639265	0.161032
2932132948	phosphopantothenoylcysteine decarboxylase/phosphopantothenate--cysteine ligase	13.3043	-0.755309	0.0640636	0.161032
2932131921	phosphonate transport system ATP-binding protein	20.0731	-0.833436	0.0640037	0.161032
2932132344	glycerate 2-kinase	52.3722	-0.37152	0.0644817	0.161472
2932132908	aspartate carbamoyltransferase catalytic subunit	70.5522	0.294293	0.0647432	0.161935
2932130975	sulfopyruvate decarboxylase subunit alpha	3.16619	1.13586	0.064984	0.162344
2932132499	NAD(P)-dependent dehydrogenase (short-subunit alcohol dehydrogenase family)	169.908	-0.266554	0.0660376	0.164781
2932132869	hypothetical protein	39.2274	-0.518918	0.0666508	0.166114
2932132476	alpha-aminoadipate carrier protein LysW	90.3808	-0.383946	0.0668332	0.166176
2932131010	nucleoside-diphosphate-sugar epimerase	7.83511	-1.31407	0.0668009	0.166176
2932133092	hypothetical protein	2.97532	1.15912	0.0671645	0.166503
2932131585	hypothetical protein	25.0914	0.543615	0.0670473	0.166503
2932131826	small subunit ribosomal protein S17	66.1796	0.41242	0.0672023	0.166503
2932132355	5-formyltetrahydrofolate cyclo-ligase	13.5917	-0.841028	0.0673079	0.166569
2932131415	CPA2 family monovalent cation:H+ antiporter-2	35.3222	0.454441	0.0679017	0.167841
2932132863	acetyl-CoA C-acetyltransferase	196.93	0.235679	0.0681523	0.168264
2932131498	hypothetical protein	20.0662	0.996753	0.0684618	0.168435
2932132439	DNA helicase HerA-like ATPase	67.2756	0.279108	0.0684227	0.168435
2932130911	rRNA-processing protein FCF1	3.36167	-2.28222	0.0683589	0.168435
2932132891	ABC-type uncharacterized transport system substrate-binding protein	8.6588	-0.85797	0.0688185	0.169115
2932132412	hypothetical protein	11.5819	0.915191	0.0691698	0.169781
2932131980	gamma-glutamyltranspeptidase/glutathione hydrolase	60.8415	-0.446533	0.0701321	0.171942
2932132293	hypothetical protein	7.12184	-1.18278	0.0705335	0.172725
2932131182	hypothetical protein	40.7605	-0.626101	0.0709964	0.173657
2932131023	hypothetical protein	14.1078	0.83901	0.0715512	0.174811
2932132828	nascent polypeptide-associated complex subunit alpha	66.3524	0.360328	0.071988	0.175674
2932131117	uracil-DNA glycosylase family 4	24.561	-0.527011	0.0722081	0.17596
2932132816	hypothetical protein	6.78717	-1.92185	0.0722723	0.17596
2932131685	proteasome beta subunit	659.137	-0.254903	0.0727216	0.17685
2932131112	uncharacterized protein YecE (DUF72 family)	112.691	0.71221	0.0731687	0.177409
2932131525	hypothetical protein	160.018	0.278544	0.0733263	0.177409
2932131228	hypothetical protein	1182.55	0.174416	0.0732151	0.177409
2932132645	bis(5'-nucleosidyl)-tetraphosphatase	15.7411	-0.675112	0.073373	0.177409
2932132346	hypothetical protein	16.5274	-0.792807	0.0732314	0.177409
2932131232	malate dehydrogenase	333.425	-0.230928	0.0737076	0.178014
2932131928	protein-disulfide isomerase	9.31751	-0.888225	0.0738847	0.178237
2932131369	hypothetical protein	9.60906	0.734719	0.0747042	0.180008
2932132792	uncharacterized Rossmann fold enzyme	4.19251	-1.61914	0.0750063	0.180529
2932133043	hypothetical protein	19.8514	-0.609604	0.0753111	0.181056
2932132933	HSP20 family protein	141.725	-0.357165	0.0755241	0.181361
2932132521	hypothetical protein	570.091	0.571462	0.0758178	0.181859
2932131640	chromosome segregation protein	251.748	-0.369416	0.0762701	0.182736
2932131325	hypothetical protein	10.5092	0.841975	0.076901	0.183886
2932131403	KEOPS complex subunit Pcc1	18.5912	-0.996642	0.0769249	0.183886
2932132502	serpin B	48.21	-0.375402	0.0773177	0.184616
2932131952	hypothetical protein	38.1302	-0.435207	0.0777113	0.185345
2932132530	uncharacterized paraquat-inducible protein A	12327.2	0.275436	0.078481	0.18697
2932131692	hypothetical protein	2165.32	-0.278309	0.078775	0.187458
2932131030	probable phosphoglycerate mutase	50.9116	-0.366976	0.0790687	0.187944
2932132518	hypothetical protein	24.4562	1.29205	0.0794466	0.188417
2932132246	carbamoyl-phosphate synthase large subunit	124.571	0.271927	0.0793886	0.188417
2932131289	HSP20 family protein	7674.08	0.308319	0.0797604	0.188949
2932132133	hypothetical protein	388.147	0.408279	0.0801421	0.18964
2932131885	adenylate cyclase	194.944	-0.300466	0.0806566	0.190643
2932131939	hypothetical protein	14.6985	0.874966	0.0823728	0.194481
2932132414	PiT family inorganic phosphate transporter	62.7035	-0.310465	0.0825411	0.19466
2932131362	large subunit ribosomal protein L30	94.0796	0.255511	0.0827938	0.194689
2932131658	nucleotide-binding universal stress UspA family protein	78.6889	-0.405414	0.0828308	0.194689
2932132338	choline kinase	44.3305	-0.431728	0.0826886	0.194689
2932132483	iron-sulfur cluster assembly protein	3617.63	0.260198	0.0832887	0.195547
2932131846	hypothetical protein	48.5866	0.866588	0.0834825	0.195566
2932132813	DNA repair ATPase RecN	16.7094	-0.599101	0.0834044	0.195566
2932133037	hypothetical protein	304.148	-0.361872	0.0836429	0.195724
2932132119	hypothetical protein	4777.34	0.325228	0.0840255	0.196401
2932132314	excinuclease ABC subunit B	40.1481	0.395305	0.0845742	0.197249
2932132357	isoleucyl-tRNA synthetase	149.813	-0.251077	0.0845754	0.197249
2932131678	hypothetical protein	107.464	-0.436202	0.0856991	0.199649
2932131327	small-conductance mechanosensitive channel	94.7061	0.312971	0.0862706	0.200758
2932131789	5-formaminoimidazole-4-carboxamide-1-(beta)-D-ribofuranosyl 5'-monophosphate synthetase	84.2627	-0.300343	0.0864362	0.200921
2932132751	hypothetical protein	30.3334	0.646046	0.0866353	0.201162
2932131683	acetylornithine deacetylase/succinyl-diaminopimelate desuccinylase-like protein	27.78	-0.554257	0.0876705	0.203342
2932132040	hypothetical protein	16.8109	-0.742778	0.0880392	0.203972
2932132707	hypothetical protein	166.23	-0.429963	0.088514	0.204847
2932132189	histidine triad (HIT) family protein	7.02473	0.835693	0.0890648	0.205895
2932132115	hypothetical protein	730.677	-0.525723	0.0892897	0.206189
2932132614	DNA repair protein RadA	2059.12	-0.165848	0.0897154	0.206945
2932131827	ribonuclease P protein subunit POP4	39.6955	-0.430435	0.0899147	0.207178
2932131727	Fe-Mn family superoxide dismutase	6.92846	0.698157	0.0903639	0.207985
2932132255	hypothetical protein	10.672	-0.835251	0.0920032	0.211527
2932132102	hypothetical protein	116.031	-1.24271	0.0931856	0.213779
2932131578	cation:H+ antiporter	22.1431	0.505197	0.0930859	0.213779
2932131535	hypothetical protein	21.2952	-0.506113	0.0938063	0.214968
2932132396	hypothetical protein	24.4486	-0.737768	0.0944107	0.216118
2932132383	hypothetical protein	19.2998	0.540861	0.094688	0.216518
2932131753	fructoselysine-6-P-deglycase FrlB-like protein	55.4615	-0.42645	0.094964	0.216913
2932132693	hypothetical protein	74.2042	-0.29068	0.0957292	0.218424
2932131464	Zn-finger protein	91.2649	0.938539	0.0963594	0.219387
2932131530	aquaporin-4	155.985	-0.238201	0.0962735	0.219387
2932131134	acetyltransferase-like isoleucine patch superfamily enzyme	105.09	-0.311452	0.0980907	0.223087
2932132661	hypothetical protein	66.9836	-0.371353	0.098754	0.224354
2932131576	Amt family ammonium transporter	625.863	0.191954	0.0994175	0.225375
2932131771	caffeoyl-CoA O-methyltransferase	15.7956	-0.723534	0.0993743	0.225375
2932131035	heme A synthase	37.7583	-0.336739	0.0998342	0.226076
2932133085	formate hydrogenlyase subunit 6/NADH:ubiquinone oxidoreductase subunit I	2330.06	0.289336	0.100637	0.22765
2932133130	hypothetical protein	22.2931	-0.644574	0.101039	0.228314
2932131297	hypothetical protein	11.4276	1.17511	0.102371	0.231074
2932130984	UDP-glucose 4-epimerase	32.858	-0.425927	0.102748	0.231679
2932131703	FMN reductase [NAD(P)H]	56.9752	-0.341254	0.103219	0.232491
2932131513	prephenate dehydrogenase	134.285	-0.246808	0.103393	0.232633
2932131148	succinate dehydrogenase / fumarate reductase membrane anchor subunit	8.61607	-0.700825	0.103912	0.233553
2932132602	regulator of sirC expression with transglutaminase-like and TPR domain	10.3984	0.651777	0.104486	0.234414
2932132376	hypothetical protein	106.23	-0.2512	0.104518	0.234414
2932132804	adenosylcobinamide-phosphate synthase	8.84725	0.576263	0.105374	0.236084
2932132224	membrane protein DedA with SNARE-associated domain	9.36241	0.56567	0.105515	0.236147
2932131163	acetyl-CoA/propionyl-CoA carboxylase	274.037	-0.295449	0.105899	0.236505
2932131317	glyoxylase-like metal-dependent hydrolase (beta-lactamase superfamily II)/rhodanese-related sulfurtransferase	49.728	-0.466958	0.105852	0.236505
2932131192	transketolase	81.8278	0.25458	0.106655	0.23794
2932131903	cytochrome oxidase Cu insertion factor (SCO1/SenC/PrrC family)	18.6738	0.548764	0.106984	0.238422
2932131545	CBS domain-containing protein	11.3182	-0.772811	0.107191	0.238631
2932133076	potassium efflux system protein	62.9171	0.362619	0.10734	0.23871
2932131644	prolyl-tRNA synthetase	226.721	0.235291	0.107673	0.238945
2932131326	signal transduction histidine kinase	55.887	-0.380436	0.107637	0.238945
2932131051	hypothetical protein	5.54255	0.73261	0.108472	0.240464
2932131105	SHS2 domain-containing protein	3.35987	-1.48383	0.109817	0.243192
2932132155	AbrB family looped-hinge helix DNA binding protein	399.245	-0.177625	0.110825	0.245165
2932133123	predicted ribosome quality control (RQC) complex YloA/Tae2 family protein	35.3783	0.378946	0.110999	0.245293
2932132031	deoxyhypusine synthase	42.5965	0.3397	0.111247	0.245583
2932131310	nucleoside-diphosphate-sugar epimerase	825.38	0.396541	0.112744	0.248627
2932132554	hypothetical protein	9.16274	-1.12098	0.113844	0.25079
2932131991	voltage-gated potassium channel	10.4423	0.611268	0.114326	0.251326
2932130920	cobalt-precorrin 5A hydrolase	138.954	0.288553	0.114323	0.251326
2932132254	oligoribonuclease NrnB/cAMP/cGMP phosphodiesterase (DHH superfamily)	87.4974	0.282792	0.115102	0.252768
2932132054	flagellar protein FlaJ	4.81229	0.978758	0.115684	0.253517
2932132717	DNA adenine methylase	80.554	0.333129	0.115627	0.253517
2932132674	DNA-binding TFAR19-related protein (PDSD5 family)	3.43558	0.922272	0.116007	0.253962
2932131660	hypothetical protein	116.394	-0.69189	0.116402	0.254297
2932131868	uncharacterized protein YjbI with pentapeptide repeats	118.345	-0.999844	0.116292	0.254297
2932132030	hypothetical protein	4.0412	1.97363	0.117106	0.255041
2932131053	hypothetical protein	139.944	-0.36433	0.116994	0.255041
2932132560	hypothetical protein	22.5139	-0.902995	0.117082	0.255041
2932132787	exosome complex component CSL4	193.582	-0.206313	0.118851	0.258308
2932131803	two-component system OmpR family response regulator	4.41367	-1.7025	0.11884	0.258308
2932131653	signal-transduction protein with cAMP-binding, CBS, and nucleotidyltransferase domain	5.83884	-1.5348	0.118978	0.258317
2932132508	hypothetical protein	11.1972	0.662608	0.119281	0.258709
2932133058	glutamine synthetase	204.161	-0.174878	0.11984	0.259653
2932131456	hypothetical protein	12.0914	-0.974585	0.119964	0.259656
2932131774	hypothetical protein	14.7761	-0.854059	0.120162	0.259817
2932131905	KaiC/GvpD/RAD55 family RecA-like ATPase	303.964	0.338251	0.120287	0.25982
2932131482	segregation and condensation protein A	81.4936	-0.472706	0.120586	0.260198
2932131174	NADH-quinone oxidoreductase subunit M	175.477	0.225385	0.120938	0.260615
2932132108	adenosylhomocysteinase	187.457	-0.244957	0.12115	0.260615
2932131824	large subunit ribosomal protein L24	109.986	-0.255522	0.121111	0.260615
2932132480	cytidyltransferase-like protein	46.5917	-0.38134	0.121811	0.261697
2932131341	two-component system chemotaxis response regulator CheY	22.7253	-0.47313	0.121901	0.261697
2932130928	hypothetical protein	261.05	-0.186008	0.123946	0.265274
2932131218	uncharacterized protein (TIGR00303 family)	34.0382	-0.404873	0.123888	0.265274
2932131367	cytidylate kinase	19.0562	-0.51501	0.123762	0.265274
2932131864	threonine synthase	72.5977	-0.27468	0.124594	0.266122
2932132172	hypothetical protein	21.7868	-1.6174	0.124575	0.266122
2932132973	hypothetical protein	22.3536	-0.959111	0.124846	0.266389
2932131077	4-hydroxybutyryl-CoA dehydratase/vinylacetyl-CoA-Delta-isomerase	791.46	-0.154138	0.1255	0.266703
2932132045	hypothetical protein	28.6226	-0.551903	0.125437	0.266703
2932132026	hypothetical protein	12.3651	-1.85648	0.125275	0.266703
2932131773	hypothetical protein	4.54117	-1.93637	0.125281	0.266703
2932131076	4-hydroxybutyryl-CoA synthetase (ADP-forming)	296.153	-0.206173	0.125918	0.267321
2932131199	hypothetical protein	33.0656	0.49845	0.126257	0.267541
2932132179	uncharacterized membrane protein YgcG	16.4367	-0.969927	0.126275	0.267541
2932131123	histidyl-tRNA synthetase	58.5231	-0.264856	0.12651	0.26777
2932131412	cellulose synthase/poly-beta-1,6-N-acetylglucosamine synthase-like glycosyltransferase	450.945	0.186337	0.127016	0.268301
2932132773	phosphoribosylformimino-5-aminoimidazole carboxamide ribotide isomerase	7.60288	-1.09296	0.126942	0.268301
2932131375	L-2-hydroxyglutarate oxidase	50.5343	0.381154	0.128032	0.270176
2932130963	hypothetical protein	18.9969	-0.558008	0.128609	0.270852
2932131687	PUA domain protein	15.1727	-0.579585	0.12851	0.270852
2932131490	hypothetical protein	61.3417	0.293873	0.128893	0.271177
2932130935	molecular chaperone GrpE	13.4583	-0.636471	0.129254	0.271665
2932131494	tRNA pseudouridine synthase 10	4.60617	0.930224	0.130089	0.273148
2932132487	3-hydroxypropionyl-CoA synthetase (ADP-forming)	459.948	0.149006	0.130523	0.273787
2932131190	leucyl aminopeptidase	83.9428	0.234517	0.130707	0.2739
2932131024	hypothetical protein	13.2335	0.511862	0.131085	0.274147
2932130956	sugar-specific transcriptional regulator TrmB	41.028	0.370862	0.13101	0.274147
2932132678	nucleotide-binding universal stress UspA family protein	7.54297	-1.00887	0.131506	0.274753
2932131999	two-component system chemotaxis response regulator CheY	13.331	0.504202	0.132417	0.276382
2932132585	hypothetical protein	4.26685	-1.13275	0.132647	0.276589
2932132056	hypothetical protein	53.4369	0.383263	0.133363	0.277806
2932132756	formate hydrogenlyase subunit 6/NADH:ubiquinone oxidoreductase subunit I	11383.7	-0.205296	0.133715	0.278264
2932131209	small subunit ribosomal protein S2	182.812	0.219272	0.134538	0.279426
2932131106	(p)ppGpp synthase/HD superfamily hydrolase	4.2971	-1.59768	0.13448	0.279426
2932131472	galactose-1-phosphate uridylyltransferase	10.844	0.814241	0.134724	0.279536
2932132700	tryptophanyl-tRNA synthetase	22.6275	0.401862	0.135786	0.281184
2932132341	membrane-bound ClpP family serine protease	10.2814	-0.883425	0.135754	0.281184
2932131742	Lrp/AsnC family transcriptional regulator for asnA, asnC and gidA	263.153	0.331927	0.136243	0.281855
2932131116	hypothetical protein	58.3217	-1.79012	0.136904	0.282389
2932132267	signal transduction histidine kinase	54.2956	-0.355311	0.136765	0.282389
2932132870	predicted transcriptional regulator	24.0609	-0.478536	0.136837	0.282389
2932131851	Na+/H+-dicarboxylate symporter	31.7133	0.33286	0.13788	0.283882
2932132592	hypothetical protein	65.9803	-0.950984	0.137933	0.283882
2932131282	uncharacterized membrane protein YbhN (UPF0104 family)	11.5742	-1.8533	0.138032	0.283882
2932131616	hypothetical protein	156.066	-0.189706	0.138206	0.283964
2932133080	VIT1/CCC1 family predicted Fe2+/Mn2+ transporter	20.4826	0.464159	0.13842	0.283974
2932132685	valyl-tRNA synthetase	69.0633	-0.277529	0.138481	0.283974
2932131471	DNA-binding Lrp family transcriptional regulator	149.26	-0.228968	0.138978	0.284717
2932132570	hypothetical protein	18.7135	0.802508	0.139475	0.285456
2932131393	mannose-1-phosphate guanylyltransferase	23.6162	0.432092	0.140122	0.2865
2932130998	dTDP-glucose 4,6-dehydratase	15.291	-0.627974	0.140257	0.2865
2932132075	predicted small metal-binding protein	108.402	-0.308943	0.141685	0.289136
2932132930	hypothetical protein	6.49345	0.848564	0.142492	0.290501
2932132657	small subunit ribosomal protein S17e	114.981	0.30319	0.142916	0.290522
2932132435	aspartate dehydrogenase	24.0569	-0.48651	0.142841	0.290522
2932132272	two-component system cell cycle response regulator CpdR	7.59524	-0.694909	0.142742	0.290522
2932131875	5,10-methylenetetrahydromethanopterin reductase	9.16384	0.593176	0.143773	0.291982
2932131872	hypothetical protein	7.97643	0.594392	0.143912	0.291984
2932131641	peptide/nickel transport system ATP-binding protein	42.7283	0.40176	0.144336	0.292153
2932132114	nitroimidazol reductase NimA-like FMN-containing flavoprotein (pyridoxamine 5'-phosphate oxidase superfamily)	3591.36	0.422119	0.144412	0.292153
2932131622	3-hydroxyisobutyrate dehydrogenase	9.22905	-0.682768	0.144202	0.292153
2932131512	8-oxo-dGTP pyrophosphatase MutT (NUDIX family)	19.5596	0.559488	0.144703	0.292315
2932131258	predicted transcriptional regulator	10.4059	-0.865703	0.14477	0.292315
2932131269	signal transduction histidine kinase	30.6123	-0.346529	0.145321	0.293148
2932131063	hypothetical protein	14.9292	0.635464	0.146794	0.295836
2932132025	hypothetical protein	69.0462	0.32782	0.147455	0.296883
2932131113	glucose/arabinose dehydrogenase	455.037	0.294493	0.148491	0.298037
2932131581	FO synthase subunit 1	65.0224	0.246837	0.148594	0.298037
2932131914	aspartyl-tRNA(Asn)/glutamyl-tRNA(Gln) amidotransferase subunit A	82.1648	-0.25083	0.148295	0.298037
2932132003	anthranilate synthase component 1	240.96	-0.392309	0.148427	0.298037
2932132311	plastocyanin	2649.39	-0.0935562	0.148795	0.298157
2932132289	flagellar protein FlaI	30.5461	-0.357351	0.149525	0.299333
2932132506	DNA-binding MarR family transcriptional regulator	50.8788	-0.373674	0.14991	0.29982
2932132848	flavodoxin	8.77591	-0.779423	0.150717	0.301149
2932131848	biotin synthase	53.5189	0.340047	0.15211	0.303356
2932133088	DNA-binding Lrp family transcriptional regulator	44.0972	-0.301744	0.151994	0.303356
2932132337	DNA-binding HxlR family transcriptional regulator	43.5159	-0.72437	0.152782	0.304407
2932132442	plastocyanin	397.287	0.16069	0.153334	0.305219
2932131772	LPS sulfotransferase NodH	29.2165	0.370474	0.153582	0.305425
2932132259	hypothetical protein	3.82331	-1.08314	0.154124	0.306212
2932131635	threonine/homoserine/homoserine lactone efflux protein	2.77005	-1.82842	0.154735	0.307137
2932131458	undecaprenyl-diphosphatase	13.1687	0.623365	0.155027	0.307426
2932131850	dethiobiotin synthetase	17.4723	0.409088	0.155312	0.307702
2932132683	4a-hydroxytetrahydrobiopterin dehydratase	9.53271	0.592535	0.155543	0.30787
2932130922	nucleoside-diphosphate-sugar epimerase	9.18922	-0.912204	0.156169	0.308819
2932132213	uncharacterized membrane protein (UPF0127 family)	94.4145	0.28977	0.156799	0.309773
2932132004	anthranilate synthase component 2	60.0226	0.499627	0.1582	0.312248
2932132623	23S rRNA (uridine2552-2'-O)-methyltransferase	26.1294	0.422473	0.158591	0.312435
2932130978	arylsulfatase A-like enzyme	25.0061	-0.612826	0.15857	0.312435
2932133120	endonuclease-3	16.3878	-0.506813	0.159282	0.312986
2932131505	hypothetical protein	12.5019	-0.586384	0.159317	0.312986
2932132053	flagellar protein FlaJ	5.02337	-0.924387	0.159303	0.312986
2932132960	nicotinamide-nucleotide adenylyltransferase	4.06698	-1.18329	0.159756	0.313557
2932131691	hypothetical protein	70.8952	-0.280611	0.160437	0.314601
2932132737	transcription initiation factor TFIID TATA-box-binding protein	51.4238	-0.26341	0.160696	0.314727
2932131938	hypothetical protein	196.866	-0.552525	0.160801	0.314727
2932131429	hypothetical protein	33.2763	0.34669	0.160967	0.314761
2932131861	hypothetical protein	6.85219	-0.790703	0.161217	0.314956
2932132350	putative mRNA 3-end processing factor	35.7919	0.317743	0.161536	0.315286
2932132007	indole-3-glycerol phosphate synthase	57.221	-0.360213	0.162528	0.316929
2932132541	hypothetical protein	900.648	-0.22108	0.163474	0.31848
2932131476	Fe-S cluster assembly ATP-binding protein	114.403	0.238801	0.163699	0.318624
2932131008	sialic acid synthase SpsE	45.171	-0.447593	0.164991	0.320841
2932132204	DNA ligase-1	80.3695	-0.280918	0.165787	0.32205
2932131857	hypothetical protein	26.2823	-0.373127	0.165919	0.32205
2932131889	hypothetical protein	20.6241	0.567645	0.169419	0.328321
2932132494	MFS family permease	8.69628	-0.780244	0.169461	0.328321
2932131856	protein-disulfide isomerase	29.0112	-0.361346	0.169649	0.328383
2932131515	chorismate synthase	167.372	0.183364	0.17027	0.328984
2932132205	predicted phosphate transport protein (TIGR00153 family)	371.06	-0.21848	0.170272	0.328984
2932131755	ketosteroid isomerase-like protein	4.02306	-1.48004	0.170995	0.330078
2932132885	suppressor of ftsI	78.0887	0.235104	0.17273	0.332818
2932131092	creatinine amidohydrolase	21.0473	-0.413531	0.172581	0.332818
2932132361	succinyl-CoA synthetase alpha subunit	216.234	-0.176868	0.173031	0.33305
2932133132	hypothetical protein	4.64574	-1.27155	0.173167	0.33305
2932131642	L-histidine N-alpha-methyltransferase	34.9857	0.515497	0.173797	0.333956
2932132858	hypothetical protein	35.2605	-0.324088	0.175367	0.336667
2932132552	hypothetical protein	14.986	0.412818	0.175817	0.337222
2932132299	YVTN family beta-propeller protein	331.599	-0.258497	0.176009	0.337284
2932132365	predicted transcriptional regulator	44.6055	-0.279802	0.176583	0.338076
2932131959	UDP-3-O-[3-hydroxymyristoyl] glucosamine N-acyltransferase	100.448	0.4605	0.177135	0.338825
2932132039	YHS domain-containing protein	9.73615	0.57506	0.177713	0.339622
2932131142	DNA-binding protein	286.652	0.184765	0.177948	0.339763
2932132188	ferredoxin	262.871	0.231723	0.17814	0.339822
2932131233	uncharacterized protein (TIGR00299 family) protein	58.794	0.301175	0.179083	0.341311
2932132411	proteasome lid subunit RPN8/RPN11	38.8104	-0.640802	0.180171	0.343075
2932132704	hypothetical protein	17.5032	-0.651893	0.180594	0.343415
2932132839	2,5-diamino-6-(ribosylamino)-4(3H)-pyrimidinone 5'-phosphate reductase	5.53023	-0.964707	0.180676	0.343415
2932131669	hypothetical protein	25.2556	0.488694	0.181595	0.344851
2932131582	S1-C subfamily serine protease	264.484	-0.18211	0.182196	0.345681
2932132611	DNA-directed RNA polymerase subunit F	308.788	-0.153084	0.183614	0.348056
2932132842	6,7-dimethyl-8-ribityllumazine synthase	57.6044	0.378713	0.184447	0.34924
2932132860	anaerobic ribonucleoside-triphosphate reductase	679.541	0.205786	0.18457	0.34924
2932132522	hypothetical protein	286.658	0.249593	0.185016	0.349456
2932131679	hypothetical protein	24.9635	-0.658133	0.184931	0.349456
2932132100	hypothetical protein	233.819	-0.278544	0.185574	0.350196
2932130912	Raf kinase inhibitor-like YbhB/YbcL family protein	52.0001	-0.274558	0.18584	0.350385
2932133119	hypothetical protein	87.9018	0.220946	0.187676	0.35353
2932132268	hypothetical protein	21.8647	-1.61199	0.187954	0.353737
2932131171	NADH-quinone oxidoreductase subunit I	63.7711	-0.236907	0.188372	0.353891
2932131309	uncharacterized hydrophobic protein (TIGR00341 family)	142.481	-0.472038	0.188317	0.353891
2932132321	succinate semialdehyde reductase	1293.47	-0.157961	0.18868	0.354153
2932130927	ATP-dependent Lhr-like helicase	33.4193	0.376144	0.189375	0.354509
2932132460	5,10-methylenetetrahydrofolate reductase	17.0037	-0.458657	0.189285	0.354509
2932131283	hypothetical protein	45.1799	-1.60248	0.189221	0.354509
2932132635	DNA topoisomerase-6 subunit A	70.7643	0.230731	0.189838	0.355062
2932132034	hypothetical protein	9.39842	0.489221	0.191211	0.357312
2932132741	hypothetical protein	57.3287	-0.661656	0.192647	0.359676
2932132599	hypothetical protein	10.3234	-0.822898	0.193403	0.360768
2932132171	hypothetical protein	18.7668	-0.732639	0.193591	0.360798
2932132559	hypothetical protein	13.418	-1.59399	0.194524	0.362217
2932132971	peptidyl-prolyl cis-trans isomerase B (cyclophilin B)	124.578	-0.204876	0.194947	0.362684
2932132371	inorganic pyrophosphatase	48.3755	-0.344567	0.195456	0.363309
2932131754	elongation factor 2	595.808	0.145295	0.195705	0.363451
2932131859	peptidoglycan/xylan/chitin deacetylase (PgdA/CDA1 family)	103.633	-0.255087	0.196741	0.365054
2932132159	hypothetical protein	91.2764	0.222303	0.196951	0.365123
2932131649	tRNA 2-thiouridine synthesizing protein A	82.9897	0.237213	0.197164	0.365195
2932132542	cell division protein FtsX	7.90998	0.858281	0.198791	0.366861
2932131923	predicted transcriptional regulator	9.02404	0.563076	0.198703	0.366861
2932132758	putative mRNA 3-end processing factor	40.0382	0.256544	0.198371	0.366861
2932131355	minor extracellular serine protease Vpr	82.5365	0.212457	0.198838	0.366861
2932133089	arylformamidase	5.17566	-1.36474	0.198934	0.366861
2932133010	GTP cyclohydrolase I	438.634	0.172537	0.200291	0.368718
2932131618	predicted RNA-binding Zn-ribbon protein involved in translation (DUF1610 family)	66.6785	-0.306035	0.200205	0.368718
2932132373	hypothetical protein	107.083	-1.1114	0.201268	0.36987
2932132977	hypothetical protein	35.0377	0.305771	0.201128	0.36987
2932132016	sugar/nucleoside kinase (ribokinase family)	16.7869	-0.51084	0.201675	0.370294
2932133108	hypothetical protein	8.28717	0.932529	0.202515	0.371512
2932132976	sugar/nucleoside kinase (ribokinase family)	30.5481	-0.367703	0.203135	0.372326
2932131996	hypothetical protein	255.955	-0.15002	0.203775	0.373174
2932132313	excinuclease ABC subunit A	64.974	0.221447	0.204193	0.373291
2932133038	transitional endoplasmic reticulum ATPase	3627.16	-0.220698	0.204156	0.373291
2932131973	hypothetical protein	14.7505	-1.55052	0.204906	0.374269
2932132907	Lon protease-like protein	64.4334	0.436629	0.205222	0.374457
2932131677	repressor of nif and glnA expression	12.5232	-0.731305	0.205365	0.374457
2932130952	hypothetical protein	50.482	0.280335	0.206184	0.375626
2932130946	hypothetical protein	34.6128	-0.617981	0.206831	0.376478
2932132638	RIO kinase 1	4.60372	0.725281	0.209196	0.379529
2932131781	trk system potassium uptake protein TrkH	107.208	-0.216299	0.20875	0.379529
2932133116	hypothetical protein	7.83401	-0.64071	0.209228	0.379529
2932132845	tetratricopeptide (TPR) repeat protein	13.1722	-1.30643	0.209189	0.379529
2932131474	chlorite dismutase	60.7168	-0.263563	0.210076	0.38074
2932131479	signal recognition particle subunit SRP19	15.5054	-0.652396	0.210756	0.381645
2932131626	RNase P subunit RPR2	10.4942	0.608553	0.212201	0.383931
2932132137	hypothetical protein	576.725	0.38188	0.212535	0.384205
2932131466	uncharacterized protein	7.99439	0.607752	0.217646	0.393107
2932132436	predicted secreted protein with PEFG-CTERM motif	5.54056	0.681405	0.219151	0.395486
2932132553	predicted transcriptional regulator	61.0656	-0.28755	0.219981	0.396565
2932132834	hypothetical protein	31.6702	-0.582511	0.220125	0.396565
2932133126	precorrin-2/cobalt-factor-2 C20-methyltransferase	13.5302	-0.468702	0.220315	0.396568
2932132632	predicted transcriptional regulator	5.07383	0.680331	0.221436	0.397227
2932131809	PPOX class probable F420-dependent enzyme	29.8299	0.362045	0.221305	0.397227
2932132906	predicted secreted protein with PEFG-CTERM motif	103.665	0.218043	0.221049	0.397227
2932131714	peptide/nickel transport system permease protein	37.0151	-0.365774	0.221426	0.397227
2932132232	hypothetical protein	4.2675	-1.53107	0.222485	0.398768
2932132884	sulfoxide reductase heme-binding subunit YedZ	11.3339	0.506316	0.223277	0.399848
2932132407	transitional endoplasmic reticulum ATPase	244.655	-0.193448	0.223994	0.400791
2932132017	hypothetical protein	6.5513	-0.573289	0.225636	0.403386
2932132116	hypothetical protein	231.236	0.410228	0.226247	0.403794
2932131318	hypothetical protein	43.7238	-0.325789	0.226162	0.403794
2932131943	hypothetical protein	24.9052	-0.62751	0.226681	0.404226
2932131920	phosphonate transport system permease protein	16.5324	-0.411965	0.22726	0.404914
2932132320	phthiodiolone/phenolphthiodiolone dimycocerosates ketoreductase	891.429	0.123143	0.228135	0.405445
2932131541	signal transduction histidine kinase	31.5796	-0.404513	0.227779	0.405445
2932132519	hypothetical protein	45.7669	-0.692986	0.228016	0.405445
2932132334	hypothetical protein	9.09225	0.498924	0.228969	0.4059
2932132131	deoxyribodipyrimidine photo-lyase	60.705	0.372087	0.228879	0.4059
2932131730	hypothetical protein	183.12	0.292063	0.228673	0.4059
2932132897	3D (Asp-Asp-Asp) domain-containing protein	5.46262	0.850413	0.229491	0.406482
2932131910	aspartate aminotransferase	43.9553	-0.289732	0.229697	0.406506
2932132871	uncharacterized membrane protein	11.6891	-0.605459	0.230774	0.408068
2932131320	quercetin dioxygenase-like cupin family protein	14.8236	0.870681	0.231325	0.4087
2932133078	hypothetical protein	20.6487	-0.402817	0.231731	0.409074
2932131356	Fe-Mn family superoxide dismutase	987.228	0.118317	0.232996	0.410963
2932131323	lactoylglutathione lyase	6.39763	-0.663604	0.23463	0.413498
2932132667	hypothetical protein	20.2584	0.543596	0.235211	0.41383
2932132059	two-component system chemotaxis response regulator CheY	763.089	0.134063	0.235058	0.41383
2932132110	hypothetical protein	97.8321	0.256193	0.235487	0.413937
2932131119	uncharacterized membrane protein	681.297	0.158538	0.23575	0.413937
2932132061	hypothetical protein	21.8852	-0.412283	0.235861	0.413937
2932131486	Fe-S-cluster containining protein	22.9321	-0.345288	0.236656	0.414985
2932131423	hypothetical protein	26.2541	0.455696	0.236979	0.415007
2932132763	ubiquinol-cytochrome c reductase cytochrome b subunit	861.821	-0.110718	0.237133	0.415007
2932131149	succinate dehydrogenase / fumarate reductase iron-sulfur subunit	85.5875	-0.208749	0.23726	0.415007
2932132810	gas vesicle protein	5.64458	0.756773	0.237478	0.415045
2932133022	uncharacterized SAM-binding protein YcdF (DUF218 family)	7.72582	-0.757536	0.237806	0.415274
2932130966	nucleotide sugar dehydrogenase	55.6435	-0.237868	0.238214	0.415641
2932132151	hypothetical protein	47.6995	-0.351915	0.239202	0.417019
2932131425	hypothetical protein	11.6604	-0.525879	0.23985	0.417804
2932131571	hypothetical protein	284.7	0.159826	0.24057	0.418712
2932131131	helicase	122.834	0.218345	0.243965	0.42322
2932131014	2-polyprenyl-3-methyl-5-hydroxy-6-metoxy-1,4-benzoquinol methylase	12.6758	-0.530062	0.243957	0.42322
2932132142	pterin-4a-carbinolamine dehydratase	10.4807	-0.701143	0.243773	0.42322
2932131721	C4-type Zn-finger protein	8.6301	-1.24351	0.24358	0.42322
2932132594	hypothetical protein	99.1412	0.244801	0.244307	0.423466
2932131873	uncharacterized OB-fold protein	2.76814	0.829211	0.247806	0.423948
2932131067	ribosomal protein S18 acetylase RimI-like enzyme	31.5658	0.580837	0.246353	0.423948
2932131965	hypothetical protein	7.91581	0.563333	0.245543	0.423948
2932132803	adenosylcobinamide-GDP ribazoletransferase	5.45181	0.500855	0.246726	0.423948
2932132564	agmatinase	43.3397	0.358478	0.247298	0.423948
2932132173	DNA-binding HxlR family transcriptional regulator	34.4736	0.295211	0.245838	0.423948
2932132780	hydroxymethylglutaryl-CoA reductase	38.9525	0.235238	0.24731	0.423948
2932131551	DNA-3-methyladenine glycosylase I	103.536	0.351911	0.246951	0.423948
2932132170	glutamate-1-semialdehyde 2,1-aminomutase	50.4175	0.264518	0.247762	0.423948
2932131204	glutamyl-tRNA synthetase	66.6506	0.221528	0.247533	0.423948
2932131437	sugar lactone lactonase YvrE	99.8128	0.21628	0.245701	0.423948
2932132714	hypothetical protein	271.484	0.204302	0.244881	0.423948
2932131560	predicted pyridoxine 5'-phosphate oxidase superfamily flavin-nucleotide-binding protein	96.5752	-0.435346	0.246134	0.423948
2932132174	hypothetical protein	20.2721	-0.790984	0.247348	0.423948
2932132655	tRNA acetyltransferase TAN1	7.38191	-0.834626	0.245521	0.423948
2932133020	hypothetical protein	6.83793	-0.839378	0.247415	0.423948
2932132748	tRNA wybutosine-synthesizing protein 1	74.2325	-0.195232	0.248498	0.424787
2932133124	hypothetical protein	36.9876	-0.297072	0.250529	0.42791
2932131376	hypothetical protein	32.9027	-0.306869	0.250835	0.428086
2932131278	Cft2 family RNA processing exonuclease	208.814	0.417849	0.25158	0.428234
2932131995	hypothetical protein	61.9807	0.364357	0.251684	0.428234
2932131203	2-keto-4-pentenoate hydratase/2-oxohepta-3-ene-1,7-dioic acid hydratase in catechol pathway	21.3443	-0.347743	0.251288	0.428234
2932131065	signal transduction histidine kinase	42.272	-0.378919	0.251735	0.428234
2932132228	transcription antitermination factor NusA-like protein	24.3919	0.284783	0.252469	0.429137
2932131392	3-isopropylmalate/(R)-2-methylmalate dehydratase small subunit	14.3919	-0.460004	0.252949	0.429605
2932130945	acylphosphatase	19.5942	0.400038	0.253169	0.429633
2932131444	hypothetical protein	2.76775	1.05398	0.253671	0.429954
2932131073	hypothetical protein	4.76618	0.694728	0.253971	0.429954
2932132617	dihydroorotate dehydrogenase electron transfer subunit	26.914	0.295707	0.25382	0.429954
2932131046	hypothetical protein	248.734	-0.219246	0.254197	0.429992
2932132010	hypothetical protein	69.7691	-0.200644	0.255094	0.431161
2932133007	homoserine kinase	27.1346	-0.3033	0.255334	0.431222
2932131600	hypothetical protein	1283.9	-0.136551	0.255695	0.431485
2932131702	hypothetical protein	2.9862	-1.24146	0.257189	0.433659
2932132312	excinuclease ABC subunit C	16.1592	0.362372	0.259236	0.43676
2932131704	DNA-binding Lrp family transcriptional regulator	5.21165	-0.894626	0.259931	0.437581
2932132162	uncharacterized RDD family membrane protein YckC	6.39463	0.670863	0.260392	0.437789
2932131366	uncharacterized membrane protein (DUF106 family)	73.1829	-0.192948	0.26047	0.437789
2932131170	NADH-quinone oxidoreductase subunit H	201.365	-0.144454	0.261124	0.438539
2932132945	pantoate kinase	20.5153	-0.293431	0.263292	0.441827
2932132123	iron complex transport system substrate-binding protein	51.4015	-0.249732	0.266182	0.446321
2932131720	arsenate reductase	20.9767	0.379123	0.26789	0.448372
2932131462	replication factor A1	497.853	-0.118479	0.268	0.448372
2932132220	hypothetical protein	18.1225	-0.619902	0.268044	0.448372
2932131306	hypothetical protein	12.6572	-0.5332	0.268376	0.448571
2932130977	choline kinase	4.06657	0.715059	0.269304	0.448678
2932132175	DNA-binding HxlR family transcriptional regulator	5.90815	0.693369	0.26929	0.448678
2932131187	ATP-binding cassette subfamily E protein 1	69.7803	0.264872	0.269679	0.448678
2932131137	branched-chain amino acid aminotransferase	36.7837	-0.295919	0.268808	0.448678
2932130902	DNA primase small subunit	26.0725	-0.429446	0.269718	0.448678
2932132825	hypothetical protein	10.1923	-1.18863	0.269073	0.448678
2932132319	hypothetical protein	34.5156	-0.399065	0.271626	0.451495
2932132221	TldD protein	42.3412	0.295617	0.272084	0.451648
2932130989	glycosyltransferase involved in cell wall biosynthesis	33.7638	0.282286	0.272293	0.451648
2932131508	hydroxymethylpyrimidine kinase/phosphomethylpyrimidine kinase	34.0339	-0.379657	0.272361	0.451648
2932131871	hypothetical protein	2.95003	-1.42338	0.272682	0.451823
2932131575	nitrogen regulatory protein P-II 1	344.948	0.115888	0.27435	0.45423
2932133055	glycine hydroxymethyltransferase	136.422	0.157697	0.275374	0.45521
2932132184	hypothetical protein	142.299	-0.155099	0.275333	0.45521
2932132014	hypothetical protein	5.86111	0.74044	0.276278	0.456297
2932132660	plastocyanin	22.4071	0.311981	0.276465	0.456297
2932131279	hypothetical protein	279.567	-1.32727	0.276923	0.456337
2932132944	phosphate uptake regulator	18.7521	-0.418977	0.276899	0.456337
2932132331	hypothetical protein	6.40957	0.640882	0.277828	0.457179
2932132450	hypothetical protein	7.95688	0.626042	0.278212	0.457179
2932131189	hypothetical protein	17.8326	0.551246	0.278301	0.457179
2932131225	ZIP family zinc transporter	27.0632	-0.327141	0.278221	0.457179
2932132671	hypothetical protein	63.7287	0.269286	0.279622	0.458632
2932130985	glycosyltransferase involved in cell wall biosynthesis	6.96359	-0.560445	0.279555	0.458632
2932132575	hypothetical protein	10.6411	-0.747465	0.280172	0.459177
2932132146	hypothetical protein	25.7854	0.287379	0.281271	0.460619
2932132800	large subunit ribosomal protein L44e	90.2215	-0.21623	0.281969	0.461404
2932130925	DNA repair protein RAD51	2.55423	-1.19456	0.282334	0.461643
2932132608	release factor glutamine methyltransferase	10.6222	-0.733392	0.283849	0.46376
2932132006	anthranilate phosphoribosyltransferase	49.3818	0.311816	0.285252	0.465329
2932130958	glycosyltransferase involved in cell wall biosynthesis	334.128	-0.466933	0.28512	0.465329
2932132722	hypothetical protein	43.98	0.732352	0.28578	0.46583
2932132086	hypothetical protein	36.1685	-0.239024	0.286226	0.466196
2932132105	predicted transcriptional regulator	22.0318	0.4144	0.28764	0.467123
2932132127	uncharacterized protein YbjT (DUF2867 family)	1257.75	0.303685	0.28732	0.467123
2932131819	large subunit ribosomal protein L6	58.9596	0.276424	0.287325	0.467123
2932132380	protein-disulfide isomerase	171.365	-0.169302	0.287853	0.467123
2932132156	2-hydroxy-6-oxonona-2,4-dienedioate hydrolase	20.6688	-0.305471	0.287904	0.467123
2932132597	hypothetical protein	7.84415	0.555445	0.28868	0.468022
2932131176	proton-translocating NADH-quinone oxidoreductase chain N	189.121	0.162229	0.28965	0.469233
2932131345	uncharacterized membrane protein YuzA (DUF378 family)	3.37906	1.2194	0.290906	0.470569
2932131261	LEA14-like dessication related protein	29.0612	-0.270718	0.290921	0.470569
2932131387	peptide subunit release factor 1 (eRF1)	16.6839	0.32677	0.291742	0.471251
2932133083	class 3 adenylate cyclase	62.8463	-0.184285	0.291791	0.471251
2932131128	replication factor C small subunit	64.4993	-0.198489	0.292304	0.471718
2932132161	ubiquinone/menaquinone biosynthesis C-methylase UbiE	17.0367	-0.644042	0.293606	0.473456
2932132073	triosephosphate isomerase	29.1554	-0.280395	0.295485	0.476123
2932132705	pantetheine-phosphate adenylyltransferase	5.14513	0.747364	0.296386	0.477119
2932132011	CTP synthase	96.1282	0.163181	0.296557	0.477119
2932131255	ribosomal protein L37E	4.12071	0.82188	0.297	0.477466
2932131216	NAD(P)H-hydrate epimerase	46.6141	0.21388	0.297524	0.477944
2932132913	V/A-type H+-transporting ATPase subunit B	523.028	0.125707	0.298155	0.478085
2932132593	transcription initiation factor TFIIB	267.068	-0.147399	0.298292	0.478085
2932131319	CDGSH-type Zn-finger protein	32.3681	-0.394505	0.29789	0.478085
2932132699	phenylalanyl-tRNA synthetase alpha chain	19.0132	0.263977	0.299414	0.479518
2932132706	hypothetical protein	40.6966	-0.231994	0.29973	0.479659
2932131075	ribonuclease HI	5.27056	0.593796	0.301395	0.481592
2932131786	hypothetical protein	12.1508	-0.427593	0.301248	0.481592
2932131579	PmbA protein	14.7352	-0.358898	0.301705	0.481721
2932131475	uncharacterized protein (TIGR00251 family)	9.64682	0.978099	0.302885	0.482181
2932131087	protein-L-isoaspartate(D-aspartate) O-methyltransferase	3.10885	0.756034	0.303334	0.482181
2932132669	phosphomannomutase	45.4648	0.280652	0.302363	0.482181
2932132353	heme-degrading monooxygenase HmoA	41.3375	0.227115	0.303367	0.482181
2932131799	phosphoribosylformylglycinamidine synthase II	57.664	0.212016	0.303198	0.482181
2932131867	hypothetical protein	7.06489	-0.535849	0.302781	0.482181
2932133060	uncharacterized membrane protein YoaK (UPF0700 family)	5.53932	0.529738	0.303707	0.482358
2932131079	sporulation protein YlmC with PRC-barrel domain	147.527	0.190934	0.304346	0.483009
2932132248	SpoVK/Ycf46/Vps4 family AAA+-type ATPase	412.116	-0.145916	0.304661	0.483009
2932131473	aryl-alcohol dehydrogenase-like predicted oxidoreductase	78.8172	-0.168737	0.304805	0.483009
2932132240	L-iditol 2-dehydrogenase	29.7409	0.283194	0.305132	0.483023
2932131650	cysteine synthase B	272.944	-0.146368	0.305272	0.483023
2932132112	cysteinyl-tRNA synthetase	39.3819	0.264483	0.305668	0.483285
2932131281	cation:H+ antiporter	11.8984	0.421308	0.30627	0.483874
2932132939	lipoprotein-releasing system ATP-binding protein	63.2322	-0.295474	0.307683	0.485742
2932131072	predicted transcriptional regulator	2.56456	0.826768	0.308042	0.485945
2932131011	glycosyltransferase involved in cell wall biosynthesis	3.05706	0.730159	0.30987	0.487798
2932130905	tetratricopeptide (TPR) repeat protein	25.6833	0.241194	0.309912	0.487798
2932132393	DNA-binding FrmR family transcriptional regulator	5.35835	-1.10887	0.309768	0.487798
2932132652	hypothetical protein	7.55158	0.494802	0.312843	0.491311
2932132920	hypothetical protein	12.5883	0.319813	0.312507	0.491311
2932131849	adenosylmethionine-8-amino-7-oxononanoate aminotransferase	24.9801	-0.304838	0.312629	0.491311
2932132922	hypothetical protein	2.70526	0.773913	0.314197	0.492335
2932133039	HSP20 family protein	2027.69	0.251168	0.314112	0.492335
2932131561	chromosome segregation ATPase	67.1171	0.183892	0.314085	0.492335
2932131768	hypothetical protein	22.6751	-0.33495	0.315501	0.494011
2932131036	hypothetical protein	41.1575	-0.297982	0.315936	0.494325
2932132955	KH/beta-lactamase-domain protein	263.866	-0.117338	0.31704	0.494949
2932132074	pyruvate,orthophosphate dikinase	304.903	-0.138993	0.316847	0.494949
2932131459	hypothetical protein	38.9623	-0.391363	0.316997	0.494949
2932131213	translin	42.2644	0.2284	0.317646	0.495528
2932131292	transcription initiation factor TFIIB	984.045	-0.266685	0.31949	0.497872
2932132479	diphthine synthase	21.3849	-0.304135	0.319622	0.497872
2932132087	predicted transcriptional regulator	25.7336	-0.511222	0.320628	0.499071
2932131398	ribosome maturation protein SDO1	94.3184	-0.168917	0.321152	0.499148
2932132993	DNA-3-methyladenine glycosylase I	41.622	-0.452623	0.32105	0.499148
2932131181	orotate phosphoribosyltransferase	39.3815	0.237082	0.321936	0.499998
2932132150	hypoxanthine phosphoribosyltransferase	5.63716	-1.22455	0.322191	0.500025
2932131729	hypothetical protein	4708.64	-0.290728	0.323046	0.500983
2932132928	HD superfamily phosphohydrolase	17.4074	0.297909	0.324576	0.502616
2932131779	hypothetical protein	36.7543	-0.743141	0.324421	0.502616
2932132489	5S rRNA maturation endonuclease (ribonuclease M5)	12.5198	0.483523	0.325343	0.502694
2932131725	SNF2 family DNA or RNA helicase	178.883	-0.198502	0.325283	0.502694
2932132943	ADP-ribose pyrophosphatase	18.9288	-0.31492	0.325245	0.502694
2932132009	tryptophan synthase alpha chain	23.6347	-0.261854	0.326463	0.504055
2932131673	predicted transcriptional regulator	9.56136	0.375116	0.330794	0.51017
2932132507	hypothetical protein	26.8165	-0.526569	0.330908	0.51017
2932131927	hypothetical protein	3.69063	0.742375	0.331315	0.510184
2932131104	hypothetical protein	168.076	-0.13037	0.331402	0.510184
2932132770	hypothetical protein	48.6076	-0.240863	0.333573	0.513153
2932132728	soluble cytochrome b562	6.50142	0.779885	0.334013	0.513454
2932131908	sugar-specific transcriptional regulator TrmB	62.3458	0.270758	0.334814	0.51385
2932132343	integrase	172.044	-0.183194	0.335156	0.51385
2932132498	DEAD/DEAH box helicase domain-containing protein	164.877	-0.211728	0.335308	0.51385
2932131751	hypothetical protein	59.9785	-0.213917	0.335054	0.51385
2932131865	hypothetical protein	3.28092	-0.805669	0.335491	0.51385
2932132375	hypothetical protein	3.98787	-0.882725	0.336886	0.515611
2932132847	two-component system chemotaxis response regulator CheY	8.93759	0.397255	0.338014	0.5165
2932132177	hypothetical protein	41.468	0.247317	0.338447	0.5165
2932131615	ubiquinone/menaquinone biosynthesis C-methylase UbiE	42.2438	-0.238982	0.338217	0.5165
2932132967	FMN reductase	16.0425	-0.340334	0.338207	0.5165
2932131557	hypothetical protein	33.2199	-0.250635	0.339247	0.517346
2932132937	uncharacterized membrane protein YhiD involved in acid resistance	16.0203	0.405227	0.339603	0.517514
2932132783	tRNA(Ile2)-agmatinylcytidine synthase	17.5224	-0.37292	0.340247	0.51812
2932133101	hypothetical protein	14.562	-0.828757	0.341754	0.520039
2932132540	predicted transcriptional regulator	25.652	0.378661	0.34334	0.522075
2932131705	hypothetical protein	21.0286	-0.642359	0.343711	0.522262
2932131816	DNA-directed RNA polymerase subunit RPC12/RpoP	90.7692	0.190942	0.346707	0.526434
2932131177	octaprenyl-diphosphate synthase	40.2975	0.199137	0.347049	0.526575
2932132399	hypothetical protein	23.1062	0.287701	0.350448	0.531348
2932131795	hypothetical protein	93.1388	0.167938	0.354309	0.536816
2932132459	8-oxo-dGTP pyrophosphatase MutT (NUDIX family)	21.7758	0.272128	0.356346	0.539514
2932132277	sugar-specific transcriptional regulator TrmB	696.051	-0.135084	0.358125	0.541819
2932131740	hypothetical protein	6.44854	0.402292	0.358561	0.541965
2932130973	succinate semialdehyde reductase	8.51942	-0.473434	0.358737	0.541965
2932131960	UDP-3-O-[3-hydroxymyristoyl] glucosamine N-acyltransferase	359.629	-0.193939	0.359283	0.542126
2932132327	hypothetical protein	4.89827	-0.552541	0.359358	0.542126
2932133133	division protein CdvB (Snf7/Vps24/ESCRT-III family)	3984.85	-0.152538	0.35968	0.542223
2932132823	hypothetical protein	28.7204	0.439441	0.361828	0.545071
2932132095	transcription initiation factor TFIIB	280.67	0.148768	0.362286	0.545371
2932131841	2-oxoglutarate dehydrogenase complex dehydrogenase (E1) component-like enzyme	55.8147	0.328007	0.362946	0.545974
2932132600	uncharacterized protein YbaR (Trm112 family)	11.5504	-0.404927	0.363427	0.546307
2932131527	uncharacterized OB-fold protein	6.21565	0.729752	0.364364	0.547325
2932133109	hypothetical protein	21.9231	0.251839	0.365424	0.548527
2932131124	translation initiation factor 6	32.3226	-0.283425	0.365699	0.548549
2932132681	adenylosuccinate lyase	128.609	-0.17414	0.36764	0.551068
2932131332	CheY-like chemotaxis protein	16.8323	0.313803	0.368329	0.551707
2932131549	signal-transduction protein with cAMP-binding, CBS, and nucleotidyltransferase domain	395.628	0.151759	0.369811	0.553252
2932132692	aconitate hydratase	304.437	0.110968	0.369885	0.553252
2932130921	cobalt-precorrin-5B (C1)-methyltransferase	33.8708	0.281082	0.370418	0.553655
2932131408	NAD+ kinase	59.926	-0.156717	0.374134	0.558813
2932132194	uncharacterized protein (TIGR00725 family)	11.4131	0.446042	0.376864	0.560204
2932132563	1-pyrroline-5-carboxylate dehydrogenase	75.9711	0.170342	0.376432	0.560204
2932131155	glutamyl-tRNA reductase	89.0384	0.13044	0.375797	0.560204
2932131627	protein-disulfide isomerase	145.025	-0.129635	0.376192	0.560204
2932133050	AbrB family looped-hinge helix DNA binding protein	20.9311	-0.451892	0.376928	0.560204
2932130967	UDP-glucose 4-epimerase	5.47976	-0.473876	0.376286	0.560204
2932132261	signal peptidase I	6.30739	-0.490185	0.375884	0.560204
2932131738	glycolate oxidase	11.5599	0.361754	0.377587	0.560788
2932131836	predicted SPOUT superfamily RNA methylase MTH1	80.6678	-0.178352	0.379241	0.562848
2932133042	peptidyl-prolyl cis-trans isomerase B (cyclophilin B)	132.909	0.12488	0.381121	0.56524
2932132446	hypothetical protein	19.0264	0.336074	0.381966	0.566094
2932132625	hypothetical protein	18.692	0.24672	0.383812	0.568031
2932131731	CheY-like chemotaxis protein	53.7277	0.201592	0.383663	0.568031
2932131881	5-(carboxyamino)imidazole ribonucleotide synthase	28.6795	-0.226351	0.384179	0.568175
2932131536	dihydrofolate reductase	21.1749	-0.599607	0.384523	0.568284
2932131365	adenylate kinase	50.7899	0.198442	0.385031	0.568636
2932131467	preprotein translocase subunit Sss1	5.43814	0.483123	0.386126	0.569854
2932130942	glutamyl-tRNA(Gln) amidotransferase subunit D	50.3366	0.21019	0.38655	0.570081
2932131138	hypothetical protein	36.5827	-0.213656	0.389284	0.573711
2932131226	cation diffusion facilitator family transporter	45.4948	-0.221953	0.390039	0.574421
2932131409	thiosulfate/3-mercaptopyruvate sulfurtransferase	368.638	0.0915045	0.391085	0.57556
2932132147	tetratricopeptide (TPR) repeat protein	53.4349	-0.172026	0.392399	0.576686
2932131160	replication factor C large subunit	15.2951	-0.316758	0.392178	0.576686
2932133106	dimeric dUTPase (all-alpha-NTP-PPase superfamily)	50.6321	-0.188451	0.392759	0.576813
2932131674	uncharacterized protein	95.8597	-0.255694	0.393218	0.577017
2932131532	hypothetical protein	3.73589	-0.815987	0.393446	0.577017
2932131796	hypothetical protein	12.8319	0.493921	0.393908	0.577293
2932130897	hypothetical protein	406.975	-0.0916215	0.394517	0.577783
2932131435	ABC-2 type transport system ATP-binding protein	13.3435	-0.369174	0.394847	0.577865
2932132434	quinolinate synthase	380.056	0.104705	0.395424	0.577983
2932131017	O-methyltransferase	27.6015	-0.231648	0.395476	0.577983
2932133041	NADH dehydrogenase	45.3288	0.179521	0.396871	0.579618
2932131978	CPA2 family monovalent cation:H+ antiporter-2	52.7556	0.194405	0.398307	0.580318
2932131253	flavin-dependent dehydrogenase	590.011	0.172809	0.397904	0.580318
2932132801	small subunit ribosomal protein S27e	56.4399	0.15858	0.398452	0.580318
2932131280	predicted Zn-ribbon and HTH transcriptional regulator	16.2518	-0.46327	0.398143	0.580318
2932131266	hypothetical protein	4.97309	0.690458	0.399075	0.580824
2932132918	thiosulfate/3-mercaptopyruvate sulfurtransferase	20.4826	0.336935	0.400354	0.582282
2932132437	hypothetical protein	41.7215	0.197543	0.401311	0.58287
2932131791	4-hydroxy-3-polyprenylbenzoate decarboxylase	314.949	0.144188	0.401123	0.58287
2932132182	signal transduction histidine kinase	4.1691	0.714829	0.402609	0.584352
2932131040	DNA-dependent RNA polymerase auxiliary subunit epsilon	5.76985	-0.50567	0.403544	0.585306
2932132291	PAS domain S-box-containing protein	161.537	-0.132686	0.405609	0.587829
2932132558	hypothetical protein	60.7454	-0.728037	0.405842	0.587829
2932131963	ATP-dependent exoDNAse (exonuclease V) beta subunit	30.5831	-0.235044	0.40746	0.589768
2932132024	threonyl-tRNA synthetase	116.726	-0.12169	0.408539	0.590327
2932131847	glycine C-acetyltransferase	17.0332	-0.288719	0.408688	0.590327
2932132212	hypothetical protein	10.3646	-0.365348	0.408486	0.590327
2932132198	DNA-directed RNA polymerase subunit P	79.5526	-0.179004	0.410356	0.592265
2932132917	hypothetical protein	17.1772	-0.349087	0.410592	0.592265
2932132812	uncharacterized membrane-anchored protein YjiN (DUF445 family)	143.166	0.116391	0.411119	0.59262
2932131235	cysteine desulfurase	42.0923	-0.189075	0.411944	0.592997
2932132893	plastocyanin	5.70734	-0.886776	0.411853	0.592997
2932131298	two-component system chemotaxis response regulator CheY	39.1513	-0.286169	0.412541	0.593451
2932130900	deoxyribonuclease-4	33.1949	0.206374	0.412972	0.593665
2932131820	small subunit ribosomal protein S8	95.8047	-0.146181	0.414123	0.594914
2932133049	hypothetical protein	49.7458	0.301407	0.414907	0.595411
2932131917	hypothetical protein	15.188	0.28569	0.415572	0.595411
2932131801	uncharacterized protein (DUF427 family)	136.024	0.196716	0.415327	0.595411
2932132360	succinyl-CoA synthetase beta subunit	166.607	-0.117845	0.415883	0.595411
2932133103	hypothetical protein	14.2284	-0.263358	0.415628	0.595411
2932132180	hypothetical protein	417.865	-0.121677	0.416217	0.595484
2932131988	hypothetical protein	879.392	0.106165	0.417624	0.597092
2932131694	PAS domain S-box-containing protein	30.9814	-0.185453	0.41817	0.597466
2932132978	hypothetical protein	12.922	0.288325	0.420381	0.600207
2932132036	DNA-binding protein	21.0353	0.247232	0.420658	0.600207
2932131766	hypothetical protein	3.9449	0.46206	0.422891	0.602419
2932130987	UDP-glucose 4-epimerase	8.56552	0.32689	0.423066	0.602419
2932131839	hypothetical protein	6.15662	-0.54586	0.422774	0.602419
2932131832	large subunit ribosomal protein L23	68.7253	-0.160641	0.423961	0.603285
2932131544	CBS domain-containing protein	8.78849	0.360839	0.424644	0.603849
2932130910	translation initiation factor 2 subunit 3	115.878	-0.113531	0.425105	0.604097
2932132719	hypothetical protein	3643.43	0.0888334	0.425439	0.604164
2932131161	hypothetical protein	2.55346	0.909935	0.426984	0.605949
2932132186	quercetin dioxygenase-like cupin family protein	71.5758	-0.173505	0.42785	0.606769
2932131833	large subunit ribosomal protein L4e	174.07	0.123476	0.429423	0.608589
2932132455	threonylcarbamoyladenosine tRNA methylthiotransferase CDKAL1	71.6105	-0.149905	0.431311	0.610855
2932132008	tryptophan synthase beta chain	74.8766	0.171239	0.43336	0.613344
2932132433	tetratricopeptide (TPR) repeat protein	53.2403	-0.377697	0.436514	0.617393
2932132581	DNA-directed RNA polymerase subunit M/transcription elongation factor TFIIS	13.693	0.849727	0.438276	0.619053
2932132862	uncharacterized OB-fold protein	32.1845	0.180072	0.438234	0.619053
2932131758	hypothetical protein	12.391	-0.427395	0.439348	0.620152
2932132822	2,5-furandicarboxylate decarboxylase 1	60.8593	0.165569	0.440074	0.620761
2932132946	4-phosphopantoate--beta-alanine ligase	14.6445	0.247056	0.440557	0.621004
2932131682	ADP-dependent NAD(P)H-hydrate dehydratase	133.606	-0.11809	0.440836	0.621004
2932131760	3D (Asp-Asp-Asp) domain-containing protein	11.213	0.425286	0.442129	0.621163
2932133129	hypothetical protein	48.3998	0.167694	0.441684	0.621163
2932133032	hypothetical protein	9.15657	-0.476435	0.441286	0.621163
2932131321	hypothetical protein	6.45247	-0.500548	0.441945	0.621163
2932132276	tetratricopeptide (TPR) repeat protein	34.5582	0.191858	0.443882	0.621967
2932131648	predicted metal-dependent phosphoesterase TrpH	123.173	-0.245965	0.443738	0.621967
2932132788	prephenate dehydratase	33.5883	-0.282967	0.443407	0.621967
2932131608	hypothetical protein	14.7974	-0.461012	0.443607	0.621967
2932131588	hypothetical protein	30.0198	0.178164	0.444786	0.621992
2932132202	hypothetical protein	158.227	-0.124818	0.444534	0.621992
2932132294	two-component system chemotaxis response regulator CheB	36.0594	-0.187677	0.444564	0.621992
2932131413	chromosome segregation ATPase	300.892	-0.109392	0.445183	0.622134
2932132176	hypothetical protein	5.49161	-0.499935	0.447048	0.624228
2932131388	hypothetical protein	4.49265	-0.981768	0.447275	0.624228
2932132841	GTP cyclohydrolase IIa	46.0022	0.18361	0.447899	0.624686
2932133118	sulfate adenylyltransferase	154.908	-0.113207	0.448525	0.625145
2932132972	hypothetical protein	60.2944	-0.145062	0.44916	0.625616
2932131380	2-oxoglutarate ferredoxin oxidoreductase subunit alpha	374.135	-0.12411	0.449681	0.625927
2932131745	hypothetical protein	19.3207	0.385734	0.450171	0.626195
2932131775	uncharacterized protein YicC (UPF0701 family)	10.5684	0.341548	0.451388	0.62706
2932130994	GT2 family glycosyltransferase	15.6566	0.228079	0.451176	0.62706
2932132582	hypothetical protein	42.3221	0.599599	0.452069	0.627179
2932131676	hypothetical protein	49.9263	0.183653	0.452007	0.627179
2932132567	rhodanese-related sulfurtransferase	8.95842	0.34732	0.452832	0.627411
2932131529	peroxiredoxin Q/BCP	52.7742	-0.164382	0.452614	0.627411
2932132363	hypothetical protein	4.70179	0.659421	0.453942	0.628535
2932131465	uncharacterized membrane protein YdjX (TVP38/TMEM64 family)	9.61212	-0.312241	0.454779	0.62928
2932132934	predicted unusual protein kinase regulating ubiquinone biosynthesis (AarF/ABC1/UbiB family)	29.3526	-0.185945	0.455553	0.629937
2932132203	hypothetical protein	14.5766	0.49553	0.456679	0.63108
2932132083	hypothetical protein	5.91127	-0.388001	0.457305	0.63153
2932131249	small subunit ribosomal protein S7	162.453	-0.0988815	0.457782	0.631775
2932130981	FkbM family methyltransferase	7.55705	-0.398019	0.461891	0.637029
2932131207	isopentenyl phosphate kinase	17.6308	0.225371	0.462395	0.637307
2932132628	adenine phosphoribosyltransferase	59.5629	-0.177062	0.463418	0.638298
2932131586	tRNA-binding protein	53.1793	-0.140751	0.463936	0.638595
2932132478	LysW-gamma-L-lysine carboxypeptidase	108.502	-0.125547	0.465879	0.640851
2932132354	methylenetetrahydrofolate dehydrogenase (NADP+)/methenyltetrahydrofolate cyclohydrolase	63.7033	-0.154756	0.466734	0.641606
2932132278	flagellin FlaB	436.133	-0.165385	0.467899	0.641951
2932132273	hypothetical protein	15.1127	-0.244063	0.467417	0.641951
2932131964	hypothetical protein	4.8545	-0.828	0.467791	0.641951
2932131739	hypothetical protein	138.676	-0.0941176	0.468666	0.642585
2932132886	hypothetical protein	98.479	0.209898	0.469971	0.643929
2932131602	peptide/nickel transport system substrate-binding protein	65.9259	0.12598	0.470257	0.643929
2932131004	predicted dehydrogenase	4.31078	-0.473942	0.471336	0.644986
2932132447	hypothetical protein	32.4919	0.241735	0.472119	0.645601
2932132654	L-threonylcarbamoyladenylate synthase	9.22602	-0.655725	0.472398	0.645601
2932132646	orotidine-5'-phosphate decarboxylase	32.8069	-0.223423	0.472822	0.645761
2932131211	DNA-directed RNA polymerase subunit N	50.9731	-0.151299	0.474117	0.64711
2932131706	hypothetical protein	50.5381	0.293151	0.47693	0.650528
2932132769	threonine synthase	133.824	-0.109729	0.477299	0.650609
2932132429	ATP-binding protein involved in chromosome partitioning	166.019	0.111102	0.4784	0.651689
2932131932	predicted nucleic-acid-binding Zn-ribbon protein	9.45411	0.316211	0.480236	0.653767
2932131164	biotin carboxyl carrier protein	42.0394	0.130828	0.48366	0.657866
2932132588	DEAD/DEAH box helicase domain-containing protein	12.3059	-0.261963	0.483872	0.657866
2932131831	small subunit ribosomal protein S19	95.9905	-0.119609	0.484231	0.65793
2932132160	hypothetical protein	9.5331	-0.312997	0.486611	0.660737
2932132985	uncharacterized protein YoxC	20.8579	0.318599	0.489285	0.663601
2932131277	predicted small metal-binding protein	584.876	-0.246072	0.48935	0.663601
2932131267	leucyl-tRNA synthetase	159.58	0.115992	0.49102	0.665436
2932131136	UDP-N-acetylglucosamine 3-dehydrogenase	19.1607	0.200672	0.496335	0.672206
2932132653	predicted transcriptional regulator	55.9791	0.257543	0.496731	0.672311
2932132136	protoporphyrinogen oxidase	1250.34	-0.33632	0.497285	0.672628
2932132739	hypothetical protein	26.58	0.227271	0.4982	0.673239
2932132456	cell division protein FtsZ	436.569	0.0864571	0.498376	0.673239
2932131044	hypothetical protein	11.6164	0.268848	0.499063	0.673735
2932132106	hypothetical protein	22.816	0.177361	0.499848	0.674363
2932132866	4-oxalocrotonate tautomerase	3.96346	0.434767	0.500303	0.674544
2932131304	phosphate uptake regulator	18.9745	-0.248083	0.501356	0.675532
2932132347	hypothetical protein	7.31396	0.456725	0.503793	0.678381
2932131724	proteasome assembly chaperone (PAC2) family protein	70.4484	-0.126761	0.50429	0.678617
2932131784	archaellum component FlaC	8.39334	-0.723806	0.505604	0.67995
2932132755	7-cyano-7-deazaguanine tRNA-ribosyltransferase	58.527	-0.124494	0.50601	0.680062
2932131206	isopentenyl-diphosphate delta-isomerase	52.598	-0.124629	0.506531	0.680328
2932131452	Fe-S cluster assembly protein SufB	151.585	-0.115333	0.507473	0.681159
2932131998	hypothetical protein	32.0985	0.149797	0.507953	0.681368
2932132207	hypothetical protein	70.5187	-0.107542	0.512098	0.686492
2932132795	hypothetical protein	7.86374	0.298167	0.512667	0.686568
2932131240	DNA-directed RNA polymerase subunit H	57.0399	-0.119647	0.512807	0.686568
2932131747	uncharacterized protein (TIGR00106 family)	1397.28	-0.167937	0.515081	0.688736
2932131337	hypothetical protein	38.2846	-0.794604	0.515038	0.688736
2932130997	glucose-1-phosphate thymidylyltransferase	21.3184	-0.187545	0.51731	0.691278
2932131078	signal peptidase	58.4375	-0.127894	0.519323	0.69265
2932131015	CDP-glucose 4,6-dehydratase	17.4254	0.188936	0.51918	0.69265
2932131447	glutamate-1-semialdehyde 2,1-aminomutase	29.3715	0.15915	0.518996	0.69265
2932132148	transcription initiation factor TFIIB	423.67	0.113434	0.521452	0.69417
2932132798	thermosome	455.212	-0.0744463	0.521191	0.69417
2932132085	hypothetical protein	7.58127	-0.379357	0.521239	0.69417
2932132808	Lrp/AsnC family transcriptional regulator for asnA, asnC and gidA	33.855	-0.177432	0.522576	0.695227
2932131564	elongator complex protein 3	114.712	0.115299	0.524614	0.697067
2932133113	mRNA-degrading endonuclease HigB of HigAB toxin-antitoxin module	18.7272	0.171666	0.524621	0.697067
2932132427	Zn-dependent peptidase ImmA (M78 family)	10.6805	0.305136	0.526248	0.698789
2932131565	hypothetical protein	46.8732	0.131333	0.528437	0.701253
2932131844	thiol-disulfide isomerase/thioredoxin	111.133	0.119897	0.530837	0.703109
2932131735	hypothetical protein	22.464	-0.205279	0.530356	0.703109
2932132879	zinc transport system permease protein	4.17585	-0.343366	0.530784	0.703109
2932132445	peroxiredoxin	153.897	-0.10528	0.531197	0.703144
2932132352	mannose-6-phosphate isomerase-like protein (cupin superfamily)	4.13728	0.502903	0.531681	0.703342
2932131732	hypothetical protein	8.40504	-0.337097	0.533106	0.704784
2932131883	threonine dehydratase	177.176	-0.0872868	0.535037	0.706894
2932132894	cytochrome c-type biogenesis protein	28.1509	0.321249	0.536508	0.708292
2932132662	hypothetical protein	15.3279	0.251191	0.536768	0.708292
2932132606	Icc protein	39.1876	-0.196525	0.537269	0.708508
2932131707	hypothetical protein	125.759	0.173997	0.538434	0.708714
2932132853	CheY-like chemotaxis protein	8.63431	-0.341611	0.537983	0.708714
2932131542	hypothetical protein	2.84257	-0.476398	0.538364	0.708714
2932131169	NADH-quinone oxidoreductase subunit D	162.899	0.0744555	0.538984	0.708995
2932131798	phosphoribosylformylglycinamidine synthase I	29.9006	0.161465	0.539366	0.709045
2932131443	aquaporin Z	3.28546	-0.473656	0.539696	0.709045
2932131294	nitrogen regulatory protein P-II 1	118.914	-0.530441	0.540038	0.709053
2932131331	hypothetical protein	5.51606	0.30195	0.540724	0.709233
2932131064	ubiquinone/menaquinone biosynthesis C-methylase UbiE	7.64689	-0.437909	0.540849	0.709233
2932131451	Fe-S cluster assembly protein SufB	811.244	0.0751427	0.541774	0.710004
2932132166	hypothetical protein	4.70522	0.689925	0.542313	0.710268
2932132532	predicted transcriptional regulator	103.352	0.123895	0.542662	0.710284
2932131769	hypothetical protein	4.24925	0.41789	0.543996	0.711146
2932131268	alanyl-tRNA synthetase	121.42	-0.0894905	0.543995	0.711146
2932132181	hypothetical protein	90.3069	-0.17699	0.544743	0.711681
2932131027	nitroimidazol reductase NimA-like FMN-containing flavoprotein (pyridoxamine 5'-phosphate oxidase superfamily)	19.7865	0.295948	0.545208	0.711819
2932131222	predicted transcriptional regulator	47.7609	-0.160254	0.545525	0.711819
2932132817	hypothetical protein	103.678	-0.149694	0.546031	0.712038
2932131115	hypothetical protein	30.4921	-0.233678	0.548982	0.715443
2932132888	hypothetical protein	9.97995	0.301271	0.550391	0.715538
2932133001	predicted KAP-like P-loop ATPase	45.9426	-0.146174	0.549445	0.715538
2932130916	cob(I)alamin adenosyltransferase	34.5278	-0.157591	0.550414	0.715538
2932131223	hypothetical protein	11.7487	-0.24334	0.550142	0.715538
2932131439	hypothetical protein	13.4723	0.184068	0.55105	0.715923
2932132759	N-glycosylase/DNA lyase	5.40861	0.366935	0.552915	0.716578
2932132658	TatD DNase family protein	9.338	0.248982	0.552816	0.716578
2932132229	nondiscriminating aspartyl-tRNA synthetase	64.0615	-0.113414	0.551908	0.716578
2932133000	hypothetical protein	26.5713	0.183737	0.552404	0.716578
2932132378	ABC-type transport system involved in cytochrome bd biosynthesis fused ATPase/permease subunit	15.1847	-0.187144	0.553396	0.71676
2932132107	methionyl-tRNA synthetase	85.6421	0.101538	0.55549	0.718588
2932131967	hypothetical protein	67.8598	-0.119435	0.555183	0.718588
2932131095	phosphomannomutase/phosphoglucomutase	46.8758	-0.133382	0.55791	0.720213
2932131450	uroporphyrinogen-III synthase	12.3535	-0.250801	0.557829	0.720213
2932132428	uncharacterized protein (UPF0218 family)	20.3699	-0.325892	0.558328	0.720213
2932130908	predicted RNA-binding Zn-ribbon protein involved in translation (DUF1610 family)	17.5793	-0.425111	0.557342	0.720213
2932130961	hypothetical protein	2.98023	-0.536342	0.558456	0.720213
2932131026	alanine-synthesizing transaminase	113.814	-0.0971897	0.560946	0.721349
2932132781	glucose/arabinose dehydrogenase	20.2758	0.18667	0.560197	0.721349
2932131424	metallothionein 4	34.1007	-0.153947	0.560801	0.721349
2932131709	uncharacterized protein YndB with AHSA1/START domain	32.0556	-0.158036	0.560232	0.721349
2932132524	hypothetical protein	17.434	-0.186541	0.561049	0.721349
2932132249	hypothetical protein	10.1497	0.247603	0.562454	0.721833
2932131958	UDP-3-O-[3-hydroxymyristoyl] glucosamine N-acyltransferase	29.7017	0.19042	0.561891	0.721833
2932131681	tRNA (adenine57-N1/adenine58-N1)-methyltransferase	17.7758	0.168471	0.562361	0.721833
2932132843	3,4-dihydroxy 2-butanone 4-phosphate synthase	159.076	-0.104173	0.566096	0.726065
2932131122	aryl-alcohol dehydrogenase-like predicted oxidoreductase	11.8272	-0.206833	0.56689	0.726199
2932131344	hypothetical protein	25.8674	-0.432602	0.566587	0.726199
2932132423	catechol 2,3-dioxygenase	69.3658	-0.140538	0.568102	0.727308
2932131900	putative hydrolase of HD superfamily	5.43536	-0.304679	0.569363	0.728374
2932131589	exosome complex RNA-binding protein Csl4	4.00499	-0.376031	0.569626	0.728374
2932132197	uncharacterized C2H2 Zn-finger protein	115.332	-0.303348	0.571487	0.730311
2932133059	DNA replication factor GINS	14.9925	-0.166832	0.572499	0.731161
2932132472	acetylglutamate/LysW-gamma-L-alpha-aminoadipate kinase	66.8407	-0.109028	0.573656	0.732193
2932133036	predicted RNase H-like nuclease (RuvC/YqgF family)	95.7375	-0.208149	0.575171	0.733683
2932131896	predicted nucleic acid-binding Zn-ribbon protein	10.8628	-0.593717	0.577073	0.735663
2932132656	molybdopterin converting factor small subunit/tRNA threonylcarbamoyladenosine modification (KEOPS) complex Cgi121 subunit	6.72006	-0.420616	0.578017	0.736421
2932131410	hypothetical protein	40.2836	0.172562	0.578596	0.736713
2932131925	predicted cobalt transporter CbtA	32.9022	0.122862	0.580319	0.738014
2932132990	hypothetical protein	12.2128	-0.686552	0.580222	0.738014
2932132239	putative autoinducer-2 (AI-2) aldolase	111.299	0.101992	0.581142	0.738027
2932131794	sec-independent protein translocase protein TatC	64.6648	-0.129267	0.581135	0.738027
2932131436	ABC-2 type transport system permease protein	9.85753	0.210389	0.58138	0.738027
2932132251	sugar-specific transcriptional regulator TrmB	63.0467	0.130564	0.583529	0.739898
2932130995	NAD+ synthase	24.7036	0.151235	0.583557	0.739898
2932131825	large subunit ribosomal protein L14	109.799	-0.115506	0.584188	0.740253
2932132545	putative oxidoreductase	12.3368	0.631776	0.584828	0.740618
2932132875	hypothetical protein	202.8	0.0672382	0.586552	0.742355
2932131286	hypothetical protein	14.4705	0.397786	0.587561	0.743185
2932133090	atypical dual specificity phosphatase	89.5113	0.103069	0.589421	0.74509
2932133056	thermosome	488.921	0.0613001	0.589915	0.745268
2932131717	uncharacterized repeat protein (TIGR03833 family)	12.0526	-0.475036	0.592542	0.748138
2932131743	tetratricopeptide (TPR) repeat protein	17.872	0.277978	0.595303	0.751174
2932132019	small subunit ribosomal protein S26e	278.338	-0.105941	0.595952	0.751542
2932132234	3-isopropylmalate dehydrogenase	52.0405	0.134511	0.597181	0.751741
2932131055	two-component system chemotaxis response regulator CheY	75.3175	-0.144277	0.59663	0.751741
2932130999	dTDP-4-dehydrorhamnose 3,5-epimerase	10.8917	0.193756	0.596832	0.751741
2932132265	chromosome segregation ATPase	71.9889	-0.0822812	0.598839	0.753379
2932131517	3-phosphoshikimate 1-carboxyvinyltransferase	23.8607	0.125382	0.600297	0.754762
2932132824	hypothetical protein	2103.04	0.0591675	0.602957	0.757654
2932133087	cysteine desulfurase/selenocysteine lyase	17.2657	0.145713	0.603408	0.757768
2932131852	hypothetical protein	11.8597	-0.287177	0.604221	0.758337
2932132747	hypothetical protein	1594.33	0.0420957	0.610001	0.765135
2932132687	flagellar motor protein MotB	89.9568	0.119246	0.612702	0.765333
2932131503	2,3-bisphosphoglycerate-independent phosphoglycerate mutase	127.534	0.0875801	0.611254	0.765333
2932132604	hypothetical protein	222.029	-0.070006	0.612586	0.765333
2932133075	ribose-phosphate pyrophosphokinase	34.8688	-0.10798	0.61164	0.765333
2932131913	aspartyl-tRNA(Asn)/glutamyl-tRNA(Gln) amidotransferase subunit B	43.1379	-0.11387	0.611937	0.765333
2932131231	NCAIR mutase (PurE)-related protein	25.04	-0.19229	0.61261	0.765333
2932132935	hypothetical protein	19.1268	-0.226659	0.612029	0.765333
2932131427	tetratricopeptide (TPR) repeat protein	11.5487	0.237093	0.613381	0.765726
2932131547	ribosomal protein L35	52.8127	0.113863	0.615465	0.767369
2932131597	hypothetical protein	276.947	-0.109351	0.61579	0.767369
2932130917	cobyrinic acid a,c-diamide synthase	14.8345	0.195604	0.615588	0.767369
2932132252	two-component system chemotaxis response regulator CheY	18.7756	0.176188	0.616765	0.768129
2932131590	uncharacterized Zn finger protein (UPF0148 family)	3.73803	-0.470687	0.617211	0.768231
2932131815	cytochrome bd-type quinol oxidase subunit 1	2.7998	0.426859	0.61938	0.77002
2932133117	phosphoadenosine phosphosulfate reductase	30.4039	-0.11899	0.619283	0.77002
2932133019	division protein CdvB (Snf7/Vps24/ESCRT-III family)	247.247	0.102354	0.620309	0.77072
2932130949	membrane-associated protease RseP (regulator of RpoE activity)	74.9638	-0.076674	0.622448	0.771557
2932132089	DNA-binding protein	20.8698	0.152743	0.621933	0.771557
2932131968	putative hemolysin	6.64033	-0.306945	0.621646	0.771557
2932132001	hypothetical protein	42.7453	-0.518397	0.62212	0.771557
2932131592	hypothetical protein	25.8693	-0.112949	0.623904	0.772907
2932132890	YVTN family beta-propeller protein	5.99791	0.283494	0.625238	0.774037
2932132603	cell division protein FtsB	87.5894	-0.151744	0.625551	0.774037
2932131699	hypothetical protein	592.734	-0.102766	0.626047	0.774195
2932133025	hemerythrin-like domain-containing protein	8.47591	-0.221419	0.626702	0.77455
2932132079	hypothetical protein	8.67911	0.31886	0.627317	0.774723
2932132764	rieske iron-sulfur protein	283.499	0.0803742	0.627577	0.774723
2932131019	methylthioribose-1-phosphate isomerase	104.657	0.0909747	0.628408	0.77484
2932131484	CheY-like chemotaxis protein	25.9218	-0.137324	0.628291	0.77484
2932131911	acetyl-CoA synthetase	33.6026	0.116235	0.629021	0.775142
2932132081	methylmalonyl-CoA mutase N-terminal domain/subunit	316.814	-0.0496989	0.632572	0.778608
2932132590	5'-nucleotidase/UDP-sugar diphosphatase	10.3266	-0.233409	0.632555	0.778608
2932132021	Zn finger protein HypA/HybF involved in hydrogenase expression	13.295	0.269286	0.634749	0.780375
2932132217	two-component system chemotaxis response regulator CheY	9.31338	0.206836	0.634741	0.780375
2932132052	flagellar protein FlaI	15.5824	0.185646	0.636481	0.780675
2932132867	membrane associated rhomboid family serine protease	11.1891	0.181124	0.635894	0.780675
2932132618	dihydroorotate dehydrogenase (NAD+) catalytic subunit	24.0798	0.129014	0.637218	0.780675
2932132777	histidinol-phosphate aminotransferase	26.0206	-0.145512	0.636715	0.780675
2932133105	tetrahydromethanopterin S-methyltransferase subunit A	7.76186	-0.234325	0.636512	0.780675
2932131056	chemotaxis response regulator CheB	11.468	-0.329214	0.637026	0.780675
2932133003	integrase	100.371	-0.131853	0.637636	0.780734
2932131555	hypothetical protein	168.956	0.11033	0.638769	0.781348
2932131516	PAS domain S-box-containing protein	49.2295	0.116444	0.63888	0.781348
2932132676	hypothetical protein	57.9748	0.123286	0.63964	0.781824
2932131042	3-phosphoshikimate 1-carboxyvinyltransferase	798.341	-0.0423002	0.641057	0.782816
2932133102	uncharacterized C2H2 Zn-finger protein	14.6481	-0.312885	0.641196	0.782816
2932132659	histone H3/H4	23.8568	0.295795	0.644232	0.786067
2932131715	peptide/nickel transport system permease protein	92.8304	-0.0943191	0.647091	0.788186
2932131043	Fe-S-cluster containining protein	91.5359	-0.212583	0.647046	0.788186
2932133021	NAD(P)-dependent dehydrogenase (short-subunit alcohol dehydrogenase family)	38.5279	-0.117301	0.646848	0.788186
2932131733	DNA-binding NtrC family response regulator	30.2474	0.144017	0.650837	0.792291
2932130950	periplasmic divalent cation tolerance protein	5.7844	0.363998	0.651857	0.792478
2932132359	hypothetical protein	63.4003	0.118455	0.652797	0.792478
2932131666	hypothetical protein	586.923	0.0681833	0.652179	0.792478
2932131638	myo-inositol-1-phosphate synthase	113.363	0.0595415	0.653248	0.792478
2932131069	hypothetical protein	12.4688	0.272698	0.652853	0.792478
2932132066	hypothetical protein	16.0219	-0.214099	0.65313	0.792478
2932131675	predicted pyridoxine 5'-phosphate oxidase superfamily flavin-nucleotide-binding protein	23.6226	-0.266623	0.653707	0.792578
2932131098	large subunit ribosomal protein L24e	83.6327	-0.0904169	0.654959	0.793638
2932132698	phenylalanyl-tRNA synthetase beta chain	38.7369	0.0888335	0.656805	0.795418
2932132746	hypothetical protein	923.366	-0.0507477	0.657683	0.795602
2932131823	small subunit ribosomal protein S4e	190.866	-0.0761973	0.657713	0.795602
2932132981	hypothetical protein	2.87467	0.307218	0.65972	0.797572
2932131428	hypothetical protein	19.4855	0.177924	0.660362	0.797891
2932131172	NAD(P)H-quinone oxidoreductase subunit 6	84.4938	-0.0673807	0.662229	0.798409
2932132641	hypothetical protein	268.641	-0.0785441	0.662363	0.798409
2932132754	adenylate kinase	13.9386	0.262892	0.662437	0.798409
2932132048	hypothetical protein	11.085	0.176322	0.661451	0.798409
2932131383	hypothetical protein	40.1002	0.110034	0.662687	0.798409
2932132574	ketosteroid isomerase-like protein	24.7749	0.180545	0.66357	0.798759
2932132994	hypothetical protein	11.7895	0.177468	0.663736	0.798759
2932131334	large subunit ribosomal protein L10	288.719	0.069783	0.664596	0.799337
2932132775	imidazoleglycerol-phosphate dehydratase	93.4847	0.0785533	0.667952	0.802457
2932132420	chromate reductase	118.6	-0.0754594	0.667815	0.802457
2932132101	hypothetical protein	74.955	0.104165	0.671374	0.805224
2932131039	hypothetical protein	204.495	-0.321196	0.67166	0.805224
2932132088	transcription initiation factor TFIIB	16.8049	0.141552	0.671438	0.805224
2932130964	glycosyltransferase involved in cell wall biosynthesis	19.6117	-0.126079	0.671785	0.805224
2932132049	hypothetical protein	4.22566	-0.292739	0.672628	0.805777
2932131805	phosphoribosylaminoimidazole-succinocarboxamide synthase	58.1481	0.0909398	0.673377	0.806215
2932131290	hypothetical protein	10.6575	0.462916	0.674352	0.806923
2932132899	DNA-binding Lrp family transcriptional regulator	66.5844	-0.176543	0.675884	0.807642
2932131005	NAD(P)-dependent dehydrogenase (short-subunit alcohol dehydrogenase family)	22.8721	0.137181	0.675631	0.807642
2932131086	hypothetical protein	17.7288	-0.130392	0.676103	0.807642
2932131899	cob(I)alamin adenosyltransferase	8.98047	0.166449	0.677028	0.808289
2932132463	MFS family permease	10.852	0.198445	0.67895	0.809534
2932131969	nucleotide-binding universal stress UspA family protein	12.3102	-0.181441	0.678628	0.809534
2932132395	hypothetical protein	2.70058	-0.455715	0.679225	0.809534
2932131111	membrane protein DedA with SNARE-associated domain	29.7559	-0.110115	0.679786	0.809542
2932132097	hypothetical protein	36.2702	-0.199382	0.68	0.809542
2932132230	hypothetical protein	12.3835	-0.157857	0.680554	0.809744
2932132443	HEAT repeat protein	58.6409	-0.0685883	0.681108	0.809946
2932131162	acetyl-CoA/propionyl-CoA carboxylase	239.636	0.0424728	0.683632	0.81176
2932132158	hypothetical protein	29.6726	-0.116727	0.68379	0.81176
2932131418	hypothetical protein	14.7945	-0.240587	0.683224	0.81176
2932132385	hypothetical protein	531.65	-0.0610838	0.684509	0.812155
2932131402	large subunit ribosomal protein L37Ae	30.8052	0.0954159	0.687954	0.815759
2932132865	predicted amidohydrolase	21.328	-0.131533	0.688321	0.815759
2932130959	uncharacterized protein YbaR (Trm112 family)/ubiquinone/menaquinone biosynthesis C-methylase UbiE	34.6473	0.105731	0.689346	0.816515
2932132077	transcription elongation factor Elf1	9.75176	0.217401	0.68979	0.816581
2932131940	hypothetical protein	18.7129	0.167302	0.690182	0.816586
2932133097	aspartate kinase	133.169	-0.0547133	0.691328	0.81699
2932131790	hypothetical protein	16.7753	0.239783	0.691998	0.81699
2932132686	hypothetical protein	21.3224	0.117798	0.691201	0.81699
2932131972	Kef-type K+ transport system membrane component KefB	24.4861	-0.139751	0.692075	0.81699
2932132497	site-specific DNA-methyltransferase (adenine-specific)	12.5024	0.163275	0.695145	0.820154
2932133121	predicted aconitase	43.8461	0.101743	0.696541	0.821341
2932131229	hypothetical protein	198.456	-0.0628796	0.69695	0.821363
2932133004	uncharacterized protein (TIRG00374 family)	10.3	0.17405	0.698242	0.822087
2932130972	alginate O-acetyltransferase complex protein AlgI	15.0212	0.12783	0.698557	0.822087
2932131594	signal transduction histidine kinase	28.67	-0.111434	0.698735	0.822087
2932131719	hypothetical protein	29.1088	0.131365	0.699265	0.822252
2932133035	transcription initiation factor TFIIB	6142.34	0.0848116	0.699834	0.822461
2932131431	predicted transcriptional regulator	16.1762	0.128829	0.700634	0.822942
2932131804	hypothetical protein	4.42484	0.277527	0.702202	0.824325
2932131993	regulator of replication initiation timing	186.555	-0.0503041	0.703024	0.824829
2932132786	alcohol dehydrogenase	56.6432	0.0738528	0.704087	0.825617
2932132058	nitroimidazol reductase NimA-like FMN-containing flavoprotein (pyridoxamine 5'-phosphate oxidase superfamily)	9.23748	0.266103	0.704929	0.825685
2932131060	aspartate kinase	28.9949	-0.104728	0.704799	0.825685
2932133023	3'(2'), 5'-bisphosphate nucleotidase	14.0013	0.173271	0.705349	0.825717
2932132577	hypothetical protein	10.2668	-0.273302	0.706146	0.826191
2932132245	putative SbcD/Mre11-related phosphoesterase	19.1329	0.143284	0.707105	0.826556
2932130948	cytoplasmic tRNA 2-thiolation protein 1	26.7063	0.110116	0.707243	0.826556
2932132247	carbamoyl-phosphate synthase small subunit	170.318	-0.0447148	0.708134	0.82668
2932132805	adenosylcobyric acid synthase	8.15378	-0.166558	0.708097	0.82668
2932133107	excisionase family DNA binding protein	5.42969	-0.249635	0.708807	0.827007
2932131603	hypothetical protein	80.9084	-0.10635	0.709389	0.827227
2932131686	uncharacterized protein with PIN domain	39.5245	0.210857	0.712534	0.830435
2932131220	small subunit ribosomal protein S4	189.591	0.0502391	0.716769	0.834588
2932132987	uncharacterized protein YaiI (UPF0178 family)	3.12973	0.309241	0.71689	0.834588
2932132877	hypothetical protein	100.207	-0.0723474	0.7183	0.835768
2932132996	hypothetical protein	123.573	0.0738221	0.720701	0.836292
2932131239	predicted secreted protein with PEFG-CTERM motif	5112.82	0.0443284	0.720736	0.836292
2932131461	hypothetical protein	16.8419	0.185645	0.719748	0.836292
2932132298	two-component system chemotaxis response regulator CheY	32.4538	0.112307	0.720008	0.836292
2932133068	2'-5' RNA ligase	3.01214	-0.246689	0.71925	0.836292
2932132223	DNA-3-methyladenine glycosylase	7.04745	-0.246242	0.72117	0.836335
2932131118	hypothetical protein	3.2861	0.523966	0.721817	0.836431
2932132942	DNA-binding Lrp family transcriptional regulator	42.969	0.0959802	0.722047	0.836431
2932131623	hypothetical protein	5.2432	-0.199679	0.722554	0.836558
2932132216	ATPase	49.1683	-0.0810947	0.723669	0.837388
2932132422	hypothetical protein	121.615	0.0780072	0.724919	0.837915
2932131500	small subunit ribosomal protein S27Ae	7.53248	0.213738	0.724797	0.837915
2932132018	sugar-specific transcriptional regulator TrmB	17.6501	-0.105179	0.726454	0.839227
2932132200	elongation factor 1-alpha	1623.68	-0.0387555	0.727699	0.840037
2932131496	predicted transcriptional regulator	29.3345	0.167415	0.727952	0.840037
2932131237	predicted secreted protein with PEFG-CTERM motif	3725.39	-0.0321979	0.729539	0.840138
2932130898	fibro-slime domain-containing protein	589.109	-0.0375484	0.729896	0.840138
2932132793	hypothetical protein	51.5385	-0.0704105	0.730034	0.840138
2932132238	ketosteroid isomerase-like protein	17.1117	0.147364	0.72974	0.840138
2932131442	arsenate reductase	7.8816	-0.143397	0.728526	0.840138
2932132477	[lysine-biosynthesis-protein LysW]--L-2-aminoadipate ligase	134.195	0.0622097	0.731101	0.840643
2932132555	hypothetical protein	26.7295	0.0950944	0.731271	0.840643
2932132329	hypothetical protein	5.99458	-0.166717	0.731869	0.840871
2932132467	NitT/TauT family transport system substrate-binding protein	11.3053	0.122808	0.733118	0.841387
2932131924	predicted ArsR family transcriptional regulator	10.0342	0.118822	0.732731	0.841387
2932131186	tRNA (guanine37-N1)-methyltransferase	11.5115	0.153719	0.736202	0.844466
2932132301	CheY-like chemotaxis protein	16.7229	0.124193	0.73794	0.845539
2932131441	DNA-binding transcriptional ArsR family regulator	35.7321	-0.126016	0.737649	0.845539
2932131159	hypothetical protein	42.7864	0.065518	0.738607	0.845662
2932133079	APA family basic amino acid/polyamine antiporter	11.2898	-0.136114	0.73885	0.845662
2932131284	nucleotide-binding universal stress UspA family protein	69.3003	0.085053	0.740995	0.847373
2932132589	two-component system chemotaxis response regulator CheY	18.2235	0.114643	0.741149	0.847373
2932131974	DNA-binding Lrp family transcriptional regulator	7.18098	0.300622	0.742019	0.847907
2932131892	hypothetical protein	101.033	0.0810747	0.742644	0.84816
2932130988	polysaccharide deacetylase family protein (PEP-CTERM system associated)	6.02019	-0.172244	0.743078	0.848197
2932131085	dihydropyrimidinase	52.1923	-0.0808664	0.743954	0.848276
2932132896	glutaredoxin	5.3352	-0.411317	0.743795	0.848276
2932131191	predicted DCC family thiol-disulfide oxidoreductase YuxK	13.5921	0.132704	0.744799	0.84878
2932132779	ATP phosphoribosyltransferase	57.5558	-0.071046	0.746197	0.849914
2932133046	hypothetical protein	17.151	-0.0999216	0.746986	0.850352
2932131208	mevalonate kinase	18.2407	-0.123925	0.748121	0.851184
2932131813	hypothetical protein	14.8037	-0.143541	0.74889	0.851599
2932131655	nucleotide-binding universal stress UspA family protein	8.09842	0.16619	0.751677	0.854113
2932132679	CBS domain-containing protein	14.5081	0.152468	0.751911	0.854113
2932133044	cobalt-precorrin-7 (C5)-methyltransferase	28.9016	-0.0796435	0.753929	0.855943
2932132733	nitric oxide reductase NorQ protein	130.18	0.0573376	0.754639	0.856287
2932131315	membrane-associated HD superfamily phosphohydrolase	3718.05	0.0728974	0.755828	0.856714
2932131173	NADH:ubiquinone oxidoreductase subunit K	9.52337	-0.108061	0.755782	0.856714
2932132091	methylmalonyl-CoA mutase C-terminal domain/subunit	179.951	0.0358293	0.759437	0.859417
2932131357	prefoldin alpha subunit	39.5467	0.0921932	0.759289	0.859417
2932132568	uncharacterized protein (DUF302 family)	8.28665	-0.219986	0.758787	0.859417
2932131167	NADH-quinone oxidoreductase subunit B	229.436	-0.0388758	0.76	0.859592
2932131340	acetolactate synthase-1/2/3 large subunit	178.299	-0.0414665	0.76141	0.860473
2932132881	zinc transport system substrate-binding protein	18.2151	-0.0818741	0.761596	0.860473
2932131902	hypothetical protein	14.7692	-0.102085	0.762911	0.861496
2932131339	predicted amidophosphoribosyltransferase	148.658	-0.37641	0.76435	0.861829
2932131607	translation initiation factor 1	47.7008	-0.0564508	0.764367	0.861829
2932133029	CII-binding regulator of phage lambda lysogenization HflD	10.636	-0.143706	0.764433	0.861829
2932131947	hypothetical protein	6.03534	-0.21024	0.765844	0.862958
2932131907	preflagellin peptidase FlaK	20.7059	0.0910575	0.767345	0.864186
2932131507	mannose-1-phosphate guanylyltransferase	37.0844	-0.0631075	0.76823	0.86472
2932132923	CRISPR-associated exonuclease Cas4	73.2209	0.0474237	0.769261	0.865419
2932132811	hypothetical protein	4.65748	-0.266575	0.770768	0.866652
2932131659	malate dehydrogenase	28.6146	-0.116281	0.771915	0.867477
2932132051	protein-arginine kinase activator protein McsA	11.5867	-0.107186	0.773405	0.868688
2932132465	NitT/TauT family transport system permease protein	16.6286	-0.0872292	0.775455	0.870527
2932131710	chromosome segregation ATPase	53.1638	0.0624368	0.779069	0.871796
2932132629	5'-methylthioadenosine phosphorylase	117.93	-0.0448718	0.778871	0.871796
2932132425	hypothetical protein	101.152	-0.110611	0.778791	0.871796
2932133052	hypothetical protein	3.32267	0.18788	0.777945	0.871796
2932131624	hypothetical protein	8.40666	0.113564	0.777225	0.871796
2932131013	dTDP-4-dehydrorhamnose 3,5-epimerase	10.9139	-0.115754	0.778434	0.871796
2932131756	hypothetical protein	3.05812	0.177066	0.779613	0.871942
2932131888	hypothetical protein	56.7927	0.0637061	0.780422	0.872382
2932132883	spermidine synthase	15.2223	-0.0987241	0.781147	0.87273
2932133054	DNA polymerase II large subunit	101.421	-0.0477262	0.781606	0.872779
2932132222	uracil-DNA glycosylase family 4	14.4332	0.103201	0.782689	0.873526
2932132292	purine-binding chemotaxis protein CheW	35.251	-0.0666204	0.783494	0.873961
2932132610	putative nucleotide binding protein	166.848	-0.0684263	0.785788	0.875252
2932133066	putative serine/threonine protein kinase	7.1732	0.132251	0.785898	0.875252
2932132584	hypothetical protein	8.62746	-0.167955	0.78537	0.875252
2932133099	precorrin-3B C17-methyltransferase	69.933	0.0483273	0.790621	0.880046
2932131227	hypothetical protein	164.092	0.0395688	0.793372	0.881711
2932132726	small subunit ribosomal protein S15	523.833	-0.0330917	0.792778	0.881711
2932132458	large subunit ribosomal protein L39e	24.1125	0.0773699	0.793034	0.881711
2932131583	chlorobactene glucosyltransferase	66.5002	0.0705096	0.795166	0.881843
2932131631	DNA polymerase IV (DinB-like DNA polymerase)	8.39838	0.129113	0.79507	0.881843
2932132404	PTH2 family peptidyl-tRNA hydrolase	7.45432	0.118436	0.794731	0.881843
2932131059	UDP-N-acetylglucosamine--N-acetylmuramyl-(pentapeptide) pyrophosphoryl-undecaprenol N-acetylglucosamine transferase	11.3539	-0.106586	0.795017	0.881843
2932131158	myo-inositol-1(or 4)-monophosphatase	9.40902	0.117132	0.795836	0.881999
2932132117	small-conductance mechanosensitive channel	30.5727	0.0782464	0.796144	0.881999
2932133008	7-cyano-7-deazaguanine synthase	7.35712	0.137491	0.796573	0.882009
2932132266	two-component system chemotaxis response regulator CheY	9.5494	-0.0930531	0.79702	0.882041
2932132607	isocitrate dehydrogenase (NAD+)	167.018	0.0357555	0.79946	0.883105
2932131946	hypothetical protein	56.8294	-0.055586	0.800012	0.883105
2932133100	tyrosyl-tRNA synthetase	44.1137	0.0591672	0.799907	0.883105
2932130965	asparagine synthase (glutamine-hydrolysing)	13.0307	-0.100066	0.800035	0.883105
2932132950	ubiquinone/menaquinone biosynthesis C-methylase UbiE	3.9873	-0.205023	0.800078	0.883105
2932131647	coenzyme F420-0:L-glutamate ligase/coenzyme F420-1:gamma-L-glutamate ligase	12.2617	0.109589	0.800637	0.883259
2932131495	hypothetical protein	36.6325	0.0865758	0.802416	0.884295
2932132831	GTP-binding protein HflX	21.0339	0.0831545	0.802174	0.884295
2932132288	flagellar protein FlaH	4.71626	-0.136178	0.804815	0.886475
2932132149	hypothetical protein	43.1967	0.184592	0.807865	0.888441
2932131302	phosphate transport system permease protein	7.30587	-0.115375	0.807462	0.888441
2932132557	hypothetical protein	4.64997	-0.223408	0.807024	0.888441
2932132961	RNA 3'-terminal phosphate cyclase (ATP)	3.77468	-0.153153	0.808333	0.888491
2932131012	dTDP-4-dehydrorhamnose reductase	14.0951	0.0807791	0.810131	0.890003
2932131979	N-formylglutamate deformylase	15.3578	0.0920112	0.810808	0.890282
2932131201	3-phenylpropionate/trans-cinnamate dioxygenase ferredoxin subunit	57.8884	0.0502405	0.814788	0.89372
2932132915	V/A-type H+-transporting ATPase subunit E	170.632	0.0342177	0.814711	0.89372
2932132345	hypothetical protein	5.00825	-0.182256	0.817705	0.896453
2932132854	PAS domain S-box-containing protein	23.615	-0.0722951	0.819647	0.897648
2932132596	hypothetical protein	43.003	-0.0952185	0.819332	0.897648
2932133081	nucleotide-binding universal stress UspA family protein	112.982	-0.0676772	0.821693	0.898543
2932131303	phosphate transport system permease protein	12.4325	0.103995	0.821017	0.898543
2932132512	hypothetical protein	24.6253	-0.0699093	0.821744	0.898543
2932131041	hypothetical protein	3.1787	0.300267	0.8247	0.901307
2932132643	putative membrane protein	114.294	0.0476535	0.827017	0.902902
2932133072	NAD-dependent deacetylase	7.52913	-0.136261	0.82696	0.902902
2932132392	uncharacterized protein YyaL (SSP411 family)	48.5527	-0.0477271	0.827641	0.903115
2932131497	hypothetical protein	53.1313	0.270601	0.830028	0.904782
2932131088	ribose 5-phosphate isomerase A	49.1979	0.0539953	0.82963	0.904782
2932131196	magnesium transporter	78.3243	-0.04804	0.832392	0.906557
2932131251	uncharacterized membrane protein	2.88204	-0.175947	0.832517	0.906557
2932132837	hemerythrin-like domain-containing protein	37.4363	0.0587345	0.833537	0.907198
2932131358	fused signal recognition particle receptor	58.0191	0.040112	0.834723	0.90802
2932132185	polyhydroxyalkanoate synthesis regulator phasin	226.358	0.0265562	0.835834	0.908759
2932132111	NAD+ synthase	24.337	0.0573563	0.837121	0.909688
2932131389	3-isopropylmalate/(R)-2-methylmalate dehydratase large subunit	174.348	0.0273461	0.839042	0.911306
2932132664	predicted transcriptional regulator	634.574	-0.024435	0.84223	0.913769
2932132092	ketol-acid reductoisomerase	793.642	-0.0247137	0.843444	0.913769
2932131363	large subunit ribosomal protein L15	124.664	-0.0291974	0.843479	0.913769
2932132536	hypothetical protein	449.55	-0.0588866	0.841969	0.913769
2932132262	hypothetical protein	17.4891	-0.0785841	0.84276	0.913769
2932132727	single-stranded-DNA-specific exonuclease	287.331	0.030357	0.845373	0.914271
2932131661	thiazole biosynthesis enzyme	617.425	-0.0206911	0.845679	0.914271
2932132214	hypothetical protein	59.1242	-0.0490961	0.845149	0.914271
2932131761	soluble P-type ATPase	4.35156	-0.159356	0.844845	0.914271
2932132889	hypothetical protein	2.93533	-0.182736	0.847437	0.915702
2932131018	glucose/mannose-6-phosphate isomerase	11.5632	0.0815124	0.849267	0.917209
2932131759	hypothetical protein	2.65371	0.249952	0.850317	0.917872
2932132349	hypothetical protein	250.611	-0.0474117	0.852592	0.919385
2932131183	Zn-dependent protease	36.343	0.0416709	0.852581	0.919385
2932132909	aspartate carbamoyltransferase regulatory subunit	49.0519	-0.0486187	0.854068	0.920505
2932131897	hypothetical protein	11.4088	0.0822172	0.855004	0.920571
2932131994	hypothetical protein	20.6566	0.0469916	0.854723	0.920571
2932131630	thaumarchaeosortase	16.0508	-0.0783259	0.855708	0.920859
2932131919	5-formaminoimidazole-4-carboxamide-1-(beta)-D-ribofuranosyl 5'-monophosphate synthetase	120.313	0.0411057	0.856702	0.920988
2932130951	protein pelota	31.7234	0.0540134	0.856592	0.920988
2932132295	two-component system chemotaxis sensor kinase CheA	40.8942	-0.0513174	0.857781	0.921677
2932131066	two-component system chemotaxis response regulator CheY	415.161	-0.0285116	0.859107	0.922277
2932131680	hypothetical protein	121.265	-0.0286711	0.860026	0.922277
2932130990	acetyltransferase-like isoleucine patch superfamily enzyme	22.2573	0.0518929	0.859522	0.922277
2932131776	predicted nuclease of predicted toxin-antitoxin system	6.03316	-0.113957	0.860091	0.922277
2932132639	hypothetical protein	2.54022	0.150246	0.862056	0.923913
2932132626	predicted ATP-dependent endonuclease of OLD family	124.92	0.0258877	0.864052	0.925582
2932131563	lysyl-tRNA synthetase class 1	119.394	-0.0264938	0.865314	0.926462
2932132832	tRNA (cytidine56-2'-O)-methyltransferase	11.3906	-0.0638292	0.865778	0.926488
2932131156	predicted small metal-binding protein	55.8739	0.0569825	0.867718	0.928093
2932132677	hypothetical protein	78.9973	-0.0560234	0.869006	0.928934
2932132388	hypothetical protein	4.69038	-0.134956	0.869387	0.928934
2932131976	uncharacterized integral membrane protein	4.51174	0.182333	0.871072	0.930263
2932132109	3-phenylpropionate/trans-cinnamate dioxygenase ferredoxin subunit	108.889	0.0289466	0.872305	0.930593
2932131693	acetyl-CoA synthetase	96.445	0.0233976	0.872316	0.930593
2932132486	3-hydroxypropionyl-coenzyme A dehydratase	683.152	0.0189646	0.872707	0.930593
2932132982	hypothetical protein	6.09651	-0.0763735	0.873376	0.930835
2932132084	tricorn protease interacting factor F2/3	103.45	0.0214353	0.875406	0.931645
2932132394	propanol-preferring alcohol dehydrogenase	64.8353	-0.0317718	0.875803	0.931645
2932132330	hypothetical protein	12.5575	0.060835	0.875931	0.931645
2932132382	DNA-binding Lrp family transcriptional regulator	29.4643	0.056197	0.874715	0.931645
2932132210	hypothetical protein	13.3152	0.049335	0.876348	0.931645
2932133131	dolichol-phosphate mannosyltransferase	53.233	0.0285126	0.877322	0.93221
2932132215	Mn-dependent DtxR family transcriptional regulator	23.9024	0.0534267	0.878138	0.932563
2932131519	shikimate dehydrogenase	26.8786	-0.046329	0.878539	0.932563
2932132995	hypothetical protein	6.90837	0.199726	0.879461	0.933071
2932132386	hypothetical protein	1498.29	0.0260839	0.882612	0.935942
2932132362	large subunit ribosomal protein L40e	19.813	-0.049921	0.883132	0.936022
2932131129	DNA replication factor GINS	160.681	0.0336752	0.884201	0.936213
2932132650	Fe-S cluster biosynthesis and repair protein YggX	18.8018	0.0505833	0.884049	0.936213
2932132300	hypothetical protein	7.25457	-0.0690598	0.885435	0.937048
2932130941	glutamyl-tRNA(Gln) amidotransferase subunit E	45.9065	-0.0320553	0.886095	0.937275
2932130962	hypothetical protein	9.44296	-0.0662026	0.887291	0.937599
2932132233	hypothetical protein	5.95792	-0.0951529	0.886927	0.937599
2932132627	5-hydroxyisourate hydrolase-like protein (transthyretin family)	385.835	-0.0189685	0.890826	0.940863
2932132118	hypothetical protein	431.409	0.0714652	0.891842	0.941463
2932132732	digeranylgeranylglycerophospholipid reductase	290.191	-0.0126361	0.892799	0.94147
2932132000	signal transduction histidine kinase	33.6155	-0.0442862	0.892842	0.94147
2932131531	hypothetical protein	14.1185	-0.0504472	0.893497	0.94147
2932131806	hypothetical protein	24.8187	-0.0539382	0.893637	0.94147
[truncated: 193 more rows]

## Sheet: CCS1_axenic_vs_coculture_stat
Accession	Annotation	baseMean	log2FoldChange	pvalue	adj_pvalue
2932133038	transitional endoplasmic reticulum ATPase	3627.16	5.10945	0	0
2932133039	HSP20 family protein	2027.69	4.2252	0	0
2932131288	hypothetical protein	4146.61	4.09876	4.71218e-166	3.44146e-163
2932132451	hypothetical protein	648.897	2.63989	3.28198e-136	1.7977e-133
2932131119	uncharacterized membrane protein	681.297	3.79714	4.16024e-136	1.82302e-133
2932132514	hypothetical protein	307.662	3.97712	6.94206e-115	2.53501e-112
2932133015	predicted transcriptional regulator	3952.9	4.11351	3.61685e-110	1.13207e-107
2932131433	sporulation protein YlmC with PRC-barrel domain	292.994	3.60373	2.11593e-104	5.79502e-102
2932131289	HSP20 family protein	7674.08	2.98692	2.83536e-103	6.90253e-101
2932131296	UDP-3-O-[3-hydroxymyristoyl] glucosamine N-acyltransferase	420.713	2.36761	1.28749e-99	2.8209e-97
2932132482	DNA primase	984.715	-2.37247	5.00785e-94	9.97472e-92
2932132456	cell division protein FtsZ	436.569	2.8492	1.78341e-93	3.25621e-91
2932132720	methane/ammonia monooxygenase subunit C	82150.6	2.48982	7.8787e-92	1.32786e-89
2932131120	hypothetical protein	1855.22	2.47144	2.94706e-88	4.61214e-86
2932131130	replicative DNA helicase Mcm	609.15	2.12425	1.09451e-77	1.59871e-75
2932132595	prohibitin 2	981.162	2.87983	1.06993e-70	1.46514e-68
2932132424	hypothetical protein	297.721	3.43563	3.25375e-68	4.19351e-66
2932131292	transcription initiation factor TFIIB	984.045	1.43347	6.75407e-67	8.2212e-65
2932133013	flagellin-specific chaperone FliS	140.342	2.65359	3.43038e-63	3.95577e-61
2932131600	hypothetical protein	1283.9	1.91333	6.57155e-60	7.19913e-58
2932131315	membrane-associated HD superfamily phosphohydrolase	3718.05	-2.16774	1.65149e-59	1.72306e-57
2932132155	AbrB family looped-hinge helix DNA binding protein	399.245	1.92792	5.0315e-59	5.01092e-57
2932132941	lipoprotein-releasing system permease protein	248.993	2.49171	1.45627e-58	1.38726e-56
2932132299	YVTN family beta-propeller protein	331.599	2.66924	7.7372e-57	7.06341e-55
2932131614	hypothetical protein	47811.2	2.66672	3.0449e-54	2.66855e-52
2932132505	hypothetical protein	1048.26	2.38124	1.05029e-53	8.85075e-52
2932131750	hypothetical protein	170.923	4.09116	2.6285e-52	2.13298e-50
2932132168	hypothetical protein	7653.29	-1.97004	1.07279e-51	8.39461e-50
2932131426	hypothetical protein	397.803	1.81646	1.23635e-50	9.34081e-49
2932131478	RNA-binding protein	312.121	2.50008	5.6351e-50	4.1155e-48
2932131047	hypothetical protein	211.231	2.39922	8.3083e-50	5.87209e-48
2932131665	hypothetical protein	702.16	1.67152	1.6791e-49	1.14966e-47
2932133037	hypothetical protein	304.148	3.07035	8.4141e-49	5.58645e-47
2932133128	hypothetical protein	7870.1	1.55177	1.26737e-47	8.16705e-46
2932131810	hypothetical protein	2489.93	3.00194	4.84075e-47	3.03031e-45
2932132516	hypothetical protein	1801.49	1.50948	2.37212e-46	1.4437e-44
2932132536	hypothetical protein	449.55	-2.57178	7.41306e-46	4.38973e-44
2932131330	hypothetical protein	4830.85	2.89925	2.95266e-44	1.70244e-42
2932131692	hypothetical protein	2165.32	2.2759	6.40538e-44	3.59851e-42
2932132113	hypothetical protein	40957.5	2.92521	1.31297e-43	7.1918e-42
2932132068	ERCC4-related helicase	255.21	2.24032	4.65964e-43	2.49007e-41
2932132498	DEAD/DEAH box helicase domain-containing protein	164.877	2.38265	3.44717e-42	1.79828e-40
2932131908	sugar-specific transcriptional regulator TrmB	62.3458	3.66031	5.8858e-42	2.99902e-40
2932132248	SpoVK/Ycf46/Vps4 family AAA+-type ATPase	412.116	2.09996	2.8091e-41	1.39881e-39
2932132132	hypothetical protein	1969.13	1.93648	6.99345e-40	3.40503e-38
2932132938	hypothetical protein	115.173	3.28661	2.57685e-39	1.22737e-37
2932133014	uncharacterized membrane protein	1021.73	1.68393	2.94321e-39	1.37204e-37
2932131338	hypothetical protein	294.805	-2.52574	4.82447e-38	2.20217e-36
2932132763	ubiquinol-cytochrome c reductase cytochrome b subunit	861.821	1.38016	6.7278e-38	3.00829e-36
2932131497	hypothetical protein	53.1313	4.46906	9.42338e-38	4.12933e-36
2932132270	lipopolysaccharide biosynthesis regulator YciM	456.089	2.00213	1.10145e-37	4.73191e-36
2932131843	division protein CdvB (Snf7/Vps24/ESCRT-III family)	182.883	2.85047	8.96132e-37	3.77582e-35
2932131411	NAD-dependent dihydropyrimidine dehydrogenase PreA subunit	910.501	1.21018	3.85915e-36	1.59536e-34
2932131487	translation initiation factor 1A	61.6477	3.27943	2.34041e-35	9.49602e-34
2932131034	nitrite reductase (NO-forming)	454.852	2.47257	7.8794e-35	3.13887e-33
2932131712	hypothetical protein	175.769	3.17863	9.51053e-35	3.721e-33
2932131039	hypothetical protein	204.495	-3.86707	1.03475e-34	3.97743e-33
2932132721	methane/ammonia monooxygenase subunit B	14988	-1.32997	3.37015e-34	1.2731e-32
2932132874	hypothetical protein	456.425	2.2966	2.84838e-33	1.05776e-31
2932132974	transcription initiation factor IIE alpha subunit	184.378	2.3843	5.68382e-33	2.07554e-31
2932131689	peptide-methionine (R)-S-oxide reductase	296.021	1.78625	1.06445e-32	3.82331e-31
2932132975	hypothetical protein	37.0465	4.4836	1.39146e-32	4.91725e-31
2932132742	nitrogen regulatory protein P-II 1	428.046	1.64233	4.81306e-32	1.67388e-30
2932130943	transitional endoplasmic reticulum ATPase	1437.43	1.2061	7.55439e-32	2.5862e-30
2932131906	sugar-specific transcriptional regulator TrmB	443.743	1.62432	2.15638e-31	7.26866e-30
2932131339	predicted amidophosphoribosyltransferase	148.658	-3.88216	4.31197e-31	1.43144e-29
2932132214	hypothetical protein	59.1242	3.05972	1.14723e-29	3.7516e-28
2932131239	predicted secreted protein with PEFG-CTERM motif	5112.82	1.43248	1.2537e-29	4.03949e-28
2932132154	hypothetical protein	495.997	1.70652	4.97544e-29	1.57988e-27
2932131554	ferritin	615.851	2.15363	2.00177e-28	6.26555e-27
2932131975	sporulation protein YlmC with PRC-barrel domain	70.6212	3.92338	2.35835e-28	7.27765e-27
2932131954	hypothetical protein	679.904	1.11888	3.86901e-28	1.17736e-26
2932132139	hypothetical protein	788.706	2.04847	7.64184e-28	2.2936e-26
2932131482	segregation and condensation protein A	81.4936	2.88906	1.00828e-27	2.98532e-26
2932131157	ferredoxin--NADP+ reductase	212.318	2.30354	2.33958e-27	6.83469e-26
2932131645	hypothetical protein	122.407	2.03755	2.65861e-27	7.66451e-26
2932131276	DNA-binding Lrp family transcriptional regulator	487.499	1.18803	3.27245e-27	9.31161e-26
2932131566	Kef-type K+ transport system membrane component KefB	215.939	2.01727	8.84876e-27	2.48559e-25
2932131198	hypothetical protein	175.276	2.86377	1.14735e-26	3.18207e-25
2932132610	putative nucleotide binding protein	166.848	-2.28456	1.26252e-26	3.45771e-25
2932133071	gas vesicle protein	76.218	3.00504	2.08783e-26	5.64745e-25
2932130920	cobalt-precorrin 5A hydrolase	138.954	2.30972	5.24171e-26	1.40056e-24
2932130898	fibro-slime domain-containing protein	589.109	1.41836	8.93283e-26	2.35805e-24
2932132277	sugar-specific transcriptional regulator TrmB	696.051	2.08132	1.26179e-25	3.25246e-24
2932131992	magnesium transporter	225.678	1.72838	1.24765e-25	3.25246e-24
2932130958	glycosyltransferase involved in cell wall biosynthesis	334.128	-2.36516	2.12297e-25	5.40863e-24
2932131956	hypothetical protein	141.067	-3.92976	2.4067e-25	6.06101e-24
2932132724	hypothetical protein	3045.33	-1.60033	2.84557e-25	7.08483e-24
2932132695	DNA-binding Lrp family transcriptional regulator	183.92	1.90954	3.47761e-25	8.56117e-24
2932131195	hypothetical protein	469.011	1.54932	4.10753e-25	9.99955e-24
2932132481	riboflavin kinase	127.739	-3.71736	7.41038e-25	1.78419e-23
2932132157	peptide-methionine (S)-S-oxide reductase	449.28	2.74177	1.03052e-24	2.4542e-23
2932132163	hypothetical protein	382.616	-1.2976	2.45108e-24	5.77452e-23
2932131891	DNA-binding Lrp family transcriptional regulator	157.146	1.80669	3.33981e-24	7.78461e-23
2932132033	small subunit ribosomal protein S25e	229.047	-2.32093	4.3092e-24	9.93837e-23
2932132611	DNA-directed RNA polymerase subunit F	308.788	-1.69817	1.22608e-23	2.79827e-22
2932131567	hypothetical protein	149.263	1.95093	1.54937e-23	3.49965e-22
2932132119	hypothetical protein	4777.34	1.87316	3.45539e-23	7.72527e-22
2932131617	digeranylgeranylglycerophospholipid reductase	152.414	-2.28226	4.01506e-23	8.88585e-22
2932131126	NAD-dependent dihydropyrimidine dehydrogenase PreA subunit	4189.32	0.974122	4.24488e-23	9.30054e-22
2932131228	hypothetical protein	1182.55	1.12731	1.69066e-22	3.66755e-21
2932131660	hypothetical protein	116.394	-2.71439	1.80178e-22	3.8703e-21
2932131869	hypothetical protein	2109.38	1.38776	4.40479e-22	9.3698e-21
2932132188	ferredoxin	262.871	1.67993	2.66747e-21	5.61964e-20
2932132453	nitrite reductase (NO-forming)	28932	0.92449	2.98291e-21	6.22435e-20
2932132762	hypothetical protein	158.749	2.65526	5.31747e-21	1.09911e-19
2932131644	prolyl-tRNA synthetase	226.721	-1.78663	1.06323e-20	2.17714e-19
2932131481	segregation and condensation protein B	216.649	1.72644	1.49354e-20	3.02995e-19
2932131312	hypothetical protein	1999.58	2.17174	6.27659e-20	1.26165e-18
2932133012	hypothetical protein	36.0086	4.21076	1.00888e-19	2.0095e-18
2932131037	ligand-binding SRPBCC domain-containing protein	1415.93	-1.2392	1.19635e-19	2.36144e-18
2932131664	tetratricopeptide (TPR) repeat protein	310.871	1.61607	1.55834e-19	3.0485e-18
2932132202	hypothetical protein	158.227	1.49641	1.91933e-19	3.72147e-18
2932133098	hypothetical protein	81.3576	2.11234	2.15187e-19	4.13575e-18
2932131150	metal-sulfur cluster biosynthetic enzyme	397.52	-1.51705	2.17116e-19	4.13652e-18
2932131384	hypothetical protein	149.897	1.69923	3.44798e-19	6.45685e-18
2932131227	hypothetical protein	164.092	1.50491	3.4214e-19	6.45685e-18
2932132843	3,4-dihydroxy 2-butanone 4-phosphate synthase	159.076	-2.21645	4.23039e-19	7.8549e-18
2932131870	Holliday junction resolvase	35.2069	2.65681	5.51007e-19	1.0145e-17
2932132406	elongation factor 1-beta	258.413	-1.70379	6.06087e-19	1.10661e-17
2932131548	carboxymethylenebutenolidase	314.453	2.84402	6.42756e-19	1.16387e-17
2932133077	KamA family protein	223.444	1.30412	6.91814e-19	1.24243e-17
2932132121	uncharacterized protein YbgA (DUF1722 family)	881.053	-1.04498	7.38004e-19	1.31461e-17
2932131984	hypothetical protein	101.927	1.7538	7.53806e-19	1.33193e-17
2932132134	hypothetical protein	828.99	1.5642	8.97379e-19	1.56493e-17
2932131264	hypothetical protein	181.447	1.4711	8.99958e-19	1.56493e-17
2932131333	signal transduction histidine kinase	155.064	-2.75393	9.99816e-19	1.72488e-17
2932131104	hypothetical protein	168.076	1.68182	1.12746e-18	1.92989e-17
2932131089	hypothetical protein	742.525	-1.70305	4.13431e-18	7.02192e-17
2932131451	Fe-S cluster assembly protein SufB	811.244	1.20271	4.46549e-18	7.52607e-17
2932131515	chorismate synthase	167.372	1.35716	5.21167e-18	8.71662e-17
2932131477	transcription initiation factor TFIIB	1080.76	1.06592	5.30232e-18	8.80104e-17
2932131680	hypothetical protein	121.265	1.48701	5.57273e-18	9.18034e-17
2932132102	hypothetical protein	116.031	-2.05623	5.73731e-18	9.38093e-17
2932131091	small nuclear ribonucleoprotein	2067.29	-0.97627	8.01685e-18	1.30111e-16
2932131294	nitrogen regulatory protein P-II 1	118.914	1.65626	1.63469e-17	2.63354e-16
2932132434	quinolinate synthase	380.056	0.95626	1.8794e-17	3.00566e-16
2932131129	DNA replication factor GINS	160.681	1.29539	2.27369e-17	3.60989e-16
2932131113	glucose/arabinose dehydrogenase	455.037	-1.1787	3.06851e-17	4.83676e-16
2932131715	peptide/nickel transport system permease protein	92.8304	-3.73111	7.36032e-17	1.15189e-15
2932132725	hypothetical protein	873.592	1.33179	8.10346e-17	1.2592e-15
2932131144	glyoxylase-like metal-dependent hydrolase (beta-lactamase superfamily II)	416.436	2.1132	1.433e-16	2.21106e-15
2932132513	hypothetical protein	68.9601	2.58867	2.85201e-16	4.36975e-15
2932132164	PAS domain S-box-containing protein	38.4858	2.33787	3.05852e-16	4.65363e-15
2932131237	predicted secreted protein with PEFG-CTERM motif	3725.39	-1.07627	3.98099e-16	5.97421e-15
2932132740	hypothetical protein	303.797	-1.65649	3.97754e-16	5.97421e-15
2932131666	hypothetical protein	586.923	1.52796	4.22176e-16	6.29244e-15
2932132714	hypothetical protein	271.484	1.26095	4.61934e-16	6.83849e-15
2932132140	hypothetical protein	7148.55	1.81899	5.363e-16	7.88613e-15
2932132133	hypothetical protein	388.147	2.05285	6.51568e-16	9.51724e-15
2932132613	23S rRNA (adenine2503-C2)-methyltransferase	133.742	-1.82388	1.13344e-15	1.64461e-14
2932131246	large subunit ribosomal protein L30e	330.995	-2.67235	1.74109e-15	2.50969e-14
2932131734	hypothetical protein	133.799	-2.31944	2.76161e-15	3.9547e-14
2932132129	hypothetical protein	13068.4	1.81961	2.82913e-15	4.02508e-14
2932131232	malate dehydrogenase	333.425	-1.57921	3.582e-15	5.06332e-14
2932131347	large subunit ribosomal protein L11	180.864	1.23802	3.83959e-15	5.39265e-14
2932132425	hypothetical protein	101.152	-2.03617	5.18096e-15	7.23025e-14
2932132019	small subunit ribosomal protein S26e	278.338	-1.78414	6.21844e-15	8.62316e-14
2932132873	hypothetical protein	72.2111	1.80336	9.69694e-15	1.33623e-13
2932131022	hypothetical protein	36.8604	2.73917	1.01629e-14	1.39169e-13
2932131381	2-oxoglutarate ferredoxin oxidoreductase subunit beta	186.497	1.5463	1.0345e-14	1.40782e-13
2932133010	GTP cyclohydrolase I	438.634	1.2084	1.19013e-14	1.60962e-13
2932132818	uncharacterized surface protein with fasciclin (FAS1) repeats	17601.1	-0.942973	1.2476e-14	1.67698e-13
2932132416	flavodoxin I	115.256	1.94624	1.39424e-14	1.85138e-13
2932130944	large subunit ribosomal protein L2	351.74	1.23528	1.39214e-14	1.85138e-13
2932131293	Fe-Mn family superoxide dismutase	109.411	1.41677	1.75979e-14	2.3227e-13
2932132942	DNA-binding Lrp family transcriptional regulator	42.969	2.15276	1.95342e-14	2.56284e-13
2932132185	polyhydroxyalkanoate synthesis regulator phasin	226.358	1.0795	2.12649e-14	2.7733e-13
2932131238	predicted secreted protein with PEFG-CTERM motif	5370.53	-0.824369	2.23365e-14	2.89581e-13
2932130897	hypothetical protein	406.975	1.00954	2.36257e-14	3.04494e-13
2932132653	predicted transcriptional regulator	55.9791	2.65443	2.7073e-14	3.46883e-13
2932131525	hypothetical protein	160.018	1.25875	2.76691e-14	3.52459e-13
2932131640	chromosome segregation protein	251.748	1.61222	4.74518e-14	6.00964e-13
2932132110	hypothetical protein	97.8321	1.91271	5.81559e-14	7.28146e-13
2932131816	DNA-directed RNA polymerase subunit RPC12/RpoP	90.7692	1.7621	5.81586e-14	7.28146e-13
2932133135	soluble cytochrome b562	449.122	1.18466	7.55746e-14	9.40818e-13
2932132919	Amt family ammonium transporter	27241.6	0.669784	8.26723e-14	1.02336e-12
2932131684	putative oxidoreductase	274.753	1.30223	9.63965e-14	1.18654e-12
2932132359	hypothetical protein	63.4003	1.62931	1.11175e-13	1.36081e-12
2932131572	predicted transcriptional regulator	690.948	0.989193	1.13115e-13	1.37686e-12
2932131469	glutamyl-tRNA reductase	177.072	-1.46602	1.18784e-13	1.43788e-12
2932131742	Lrp/AsnC family transcriptional regulator for asnA, asnC and gidA	263.153	1.27568	1.25446e-13	1.51017e-12
2932133049	hypothetical protein	49.7458	2.34855	1.79375e-13	2.1476e-12
2932132612	large subunit ribosomal protein L21e	379.646	-1.60442	2.36108e-13	2.81148e-12
2932132311	plastocyanin	2649.39	0.604073	3.54199e-13	4.19486e-12
2932131782	bifunctional DNase/RNase	126.05	1.32213	3.79274e-13	4.46769e-12
2932132953	tRNA-specific 2-thiouridylase	91.2686	1.96493	7.16179e-13	8.39117e-12
2932131066	two-component system chemotaxis response regulator CheY	415.161	0.981308	8.11708e-13	9.45985e-12
2932132723	hypothetical protein	87.5554	-2.77784	1.19909e-12	1.39006e-11
2932131985	predicted nucleic acid-binding Zn ribbon protein	61.7011	1.9932	1.59654e-12	1.84106e-11
2932131716	CxxC-x17-CxxC domain-containing protein	404.536	1.22818	1.80424e-12	2.06968e-11
2932132534	nitrate reductase NapAB chaperone NapD	2723	0.952703	1.97311e-12	2.25161e-11
2932131988	hypothetical protein	879.392	0.930583	2.00194e-12	2.27266e-11
2932131604	putative membrane protein	346.057	-1.14222	3.04696e-12	3.44118e-11
2932132850	alcohol dehydrogenase	1292.9	-1.07708	3.25648e-12	3.65895e-11
2932132886	hypothetical protein	98.479	1.44738	3.32908e-12	3.72144e-11
2932132719	hypothetical protein	3643.43	-0.812379	3.64699e-12	4.05612e-11
2932131090	large subunit ribosomal protein L37e	111.177	1.46737	3.78003e-12	4.18285e-11
2932131887	hypothetical protein	242.474	-1.61624	5.49006e-12	6.04458e-11
2932132060	hypothetical protein	609.292	-0.778139	6.37695e-12	6.98594e-11
2932132718	methane/ammonia monooxygenase subunit A	14243.1	-0.703374	7.87251e-12	8.58143e-11
2932131395	large subunit ribosomal protein L13	183.213	-2.03902	8.53302e-12	9.25536e-11
2932133053	phosphoglycerol geranylgeranyltransferase	147.776	-1.54407	8.86012e-12	9.56282e-11
2932131055	two-component system chemotaxis response regulator CheY	75.3175	1.74546	9.09329e-12	9.76637e-11
2932132849	citrate lyase subunit beta/citryl-CoA lyase	79.883	-2.33165	1.34664e-11	1.43927e-10
2932131498	hypothetical protein	20.0662	2.48031	2.32594e-11	2.47385e-10
2932132727	single-stranded-DNA-specific exonuclease	287.331	-1.08061	2.53793e-11	2.68628e-10
2932132939	lipoprotein-releasing system ATP-binding protein	63.2322	1.97794	3.34335e-11	3.52176e-10
2932132477	[lysine-biosynthesis-protein LysW]--L-2-aminoadipate ligase	134.195	-1.51586	3.88028e-11	4.0678e-10
2932131277	predicted small metal-binding protein	584.876	0.772059	4.0897e-11	4.26693e-10
2932131080	thioredoxin 1	287.575	0.980874	4.80858e-11	4.99318e-10
2932131488	CspA family cold shock protein	381.456	1.57201	6.4392e-11	6.65485e-10
2932132104	hypothetical protein	74.388	-2.27181	7.00292e-11	7.20347e-10
2932132137	hypothetical protein	576.725	1.97051	7.07925e-11	7.24796e-10
2932132641	hypothetical protein	268.641	1.33587	7.46639e-11	7.60877e-10
2932131156	predicted small metal-binding protein	55.8739	-2.53928	8.39472e-11	8.5152e-10
2932132096	transcription initiation factor TFIID TATA-box-binding protein	198.114	-1.44477	8.54275e-11	8.62542e-10
2932132924	hypothetical protein	367.438	-0.95758	8.62422e-11	8.66774e-10
2932132634	HSP20 family protein	111.192	1.49489	9.8346e-11	9.81055e-10
2932131643	ergothioneine biosynthesis protein EgtB	277.405	1.18907	9.85085e-11	9.81055e-10
2932131616	hypothetical protein	156.066	1.25088	1.14259e-10	1.13277e-09
2932130901	DNA primase large subunit	89.7386	1.42136	1.20087e-10	1.18518e-09
2932131560	predicted pyridoxine 5'-phosphate oxidase superfamily flavin-nucleotide-binding protein	96.5752	-1.62017	1.22623e-10	1.20479e-09
2932131601	pre-rRNA-processing protein TSR3	27.2509	2.05623	1.30409e-10	1.27557e-09
2932131610	2-phospho-L-lactate guanylyltransferase	61.9801	-3.34036	1.58124e-10	1.53978e-09
2932132851	programmed cell death protein 5	57.6735	-3.71065	1.60802e-10	1.55893e-09
2932132756	formate hydrogenlyase subunit 6/NADH:ubiquinone oxidoreductase subunit I	11383.7	0.878114	1.75812e-10	1.69693e-09
2932133133	division protein CdvB (Snf7/Vps24/ESCRT-III family)	3984.85	1.06782	1.94956e-10	1.87346e-09
2932132130	transcription initiation factor TFIIB	1462.65	1.29133	2.0259e-10	1.93832e-09
2932131455	nitrogen fixation NifU-like protein	45.3582	2.01605	2.1309e-10	2.02992e-09
2932132666	hypothetical protein	85.1479	-1.63857	2.58194e-10	2.44893e-09
2932131885	adenylate cyclase	194.944	0.872472	2.79224e-10	2.63698e-09
2932132125	hypothetical protein	889.168	-1.06887	3.04728e-10	2.86549e-09
2932132771	phosphoribosyl-AMP cyclohydrolase	19.1799	4.80159	3.08499e-10	2.88855e-09
2932131555	hypothetical protein	168.956	-1.44118	3.70466e-10	3.45401e-09
2932131794	sec-independent protein translocase protein TatC	64.6648	-2.20421	3.89763e-10	3.61852e-09
2932131311	hypothetical protein	6843.5	1.14663	4.62648e-10	4.27705e-09
2932132001	hypothetical protein	42.7453	-2.7494	5.949e-10	5.47658e-09
2932132413	predicted phosphate transport protein (TIGR00153 family)	114.879	-2.11868	6.32411e-10	5.79754e-09
2932132310	hypothetical protein	47.2087	-3.45778	7.10207e-10	6.4836e-09
2932131937	hypothetical protein	154.455	-1.29649	7.37189e-10	6.6743e-09
2932132076	predicted transcriptional regulator	74.2241	-1.96146	7.35995e-10	6.6743e-09
2932132196	hypothetical protein	351.087	0.663723	7.67683e-10	6.92179e-09
2932132864	putative DNA topoisomerase	162.616	1.80044	8.03289e-10	7.21314e-09
2932131099	nucleoside-diphosphate kinase	78.7549	-2.92531	8.50663e-10	7.60736e-09
2932132519	hypothetical protein	45.7669	-2.54787	8.9531e-10	7.97408e-09
2932131549	signal-transduction protein with cAMP-binding, CBS, and nucleotidyltransferase domain	395.628	0.792334	9.31635e-10	8.26402e-09
2932131950	hypothetical protein	118.864	1.05121	9.68477e-10	8.52182e-09
2932131836	predicted SPOUT superfamily RNA methylase MTH1	80.6678	-1.83362	9.64671e-10	8.52182e-09
2932132743	DNA-binding Lrp family transcriptional regulator	1228.81	0.592318	1.027e-09	9.00064e-09
2932131462	replication factor A1	497.853	-0.830233	1.09996e-09	9.60165e-09
2932132145	BirA family biotin operon repressor/biotin-[acetyl-CoA-carboxylase] ligase	60.4438	-2.62189	1.22823e-09	1.06787e-08
2932132003	anthranilate synthase component 1	240.96	-0.888669	1.42393e-09	1.23313e-08
2932132407	transitional endoplasmic reticulum ATPase	244.655	-1.3356	1.47577e-09	1.273e-08
2932132894	cytochrome c-type biogenesis protein	28.1509	1.77524	1.58069e-09	1.35816e-08
2932131273	hypothetical protein	63.4297	1.50711	1.61935e-09	1.38594e-08
2932132541	hypothetical protein	900.648	0.939354	1.99463e-09	1.70048e-08
2932131379	anaerobic ribonucleoside-triphosphate reductase	29.0452	2.30421	2.21736e-09	1.88304e-08
2932131313	hypothetical protein	105.364	-1.67142	2.48984e-09	2.10627e-08
2932132906	predicted secreted protein with PEFG-CTERM motif	103.665	1.73956	2.55682e-09	2.15462e-08
2932131552	hypothetical protein	175.83	-1.49909	2.67659e-09	2.2469e-08
2932132798	thermosome	455.212	-1.09643	2.77698e-09	2.32228e-08
2932132676	hypothetical protein	57.9748	1.42454	3.28793e-09	2.73911e-08
2932131337	hypothetical protein	38.2846	-2.90766	3.74808e-09	3.11062e-08
2932131278	Cft2 family RNA processing exonuclease	208.814	-0.987515	3.7958e-09	3.13834e-08
2932132468	argininosuccinate synthase	236.113	-1.65701	3.94565e-09	3.24997e-08
2932131725	SNF2 family DNA or RNA helicase	178.883	-1.42318	3.96426e-09	3.25307e-08
2932131736	hypothetical protein	1329.95	1.05676	4.54833e-09	3.71843e-08
2932131327	small-conductance mechanosensitive channel	94.7061	1.41442	5.10342e-09	4.15673e-08
2932132544	choice-of-anchor C domain-containing protein	5158.37	-0.882926	5.30734e-09	4.30681e-08
2932132838	hypothetical protein	192.245	1.26989	5.41925e-09	4.3814e-08
2932132659	histone H3/H4	23.8568	1.96335	5.60877e-09	4.51795e-08
2932132531	hypothetical protein	1577.12	-0.705602	5.81474e-09	4.6667e-08
2932131196	magnesium transporter	78.3243	-1.64476	6.16856e-09	4.9326e-08
2932132386	hypothetical protein	1498.29	1.00337	6.47151e-09	5.15603e-08
2932132969	hypothetical protein	359.951	-1.05738	6.76307e-09	5.3688e-08
2932131551	DNA-3-methyladenine glycosylase I	103.536	-1.41186	6.91786e-09	5.47186e-08
2932132257	hypothetical protein	34.378	2.0459	6.97789e-09	5.49948e-08
2932131678	hypothetical protein	107.464	-1.64147	7.24815e-09	5.692e-08
2932132358	ferritin-like protein	559.508	-1.55369	8.91583e-09	6.97664e-08
2932132411	proteasome lid subunit RPN8/RPN11	38.8104	-3.11307	9.16315e-09	7.14465e-08
2932132548	uncharacterized membrane protein	88.5632	1.34344	9.93685e-09	7.72044e-08
2932132256	citrate synthase	517.576	0.594933	1.73804e-08	1.3456e-07
2932131048	hypothetical protein	713.601	-0.772083	1.92438e-08	1.48462e-07
2932131043	Fe-S-cluster containining protein	91.5359	-1.30715	1.95323e-08	1.50159e-07
2932132275	hypothetical protein	84.9285	-2.14361	2.41142e-08	1.84735e-07
2932131220	small subunit ribosomal protein S4	189.591	-1.34749	2.48592e-08	1.89779e-07
2932131399	exosome complex component RRP4	178.11	-1.57634	2.61523e-08	1.98957e-07
2932131708	hypothetical protein	161.321	1.38714	3.02182e-08	2.29094e-07
2932132872	hypothetical protein	48.3357	1.50028	3.86507e-08	2.92012e-07
2932131065	signal transduction histidine kinase	42.272	-2.40054	4.02443e-08	3.03008e-07
2932132681	adenylosuccinate lyase	128.609	1.09095	4.06249e-08	3.04826e-07
2932133055	glycine hydroxymethyltransferase	136.422	-1.67428	4.13825e-08	3.0849e-07
2932131100	translation initiation factor 5B	68.3079	-2.89189	4.13948e-08	3.0849e-07
2932131980	gamma-glutamyltranspeptidase/glutathione hydrolase	60.8415	-2.23304	4.29224e-08	3.1879e-07
2932131165	peroxiredoxin	254.615	-1.23484	4.64929e-08	3.44142e-07
2932131283	hypothetical protein	45.1799	1.35328	6.53698e-08	4.8224e-07
2932131057	two-component system chemotaxis response regulator CheY	103.871	1.01091	7.15882e-08	5.26341e-07
2932130980	ADP-ribose pyrophosphatase	15.4093	2.38834	7.36519e-08	5.39703e-07
2932131914	aspartyl-tRNA(Asn)/glutamyl-tRNA(Gln) amidotransferase subunit A	82.1648	-1.89771	7.55061e-08	5.51446e-07
2932131989	hypothetical protein	5481.7	-0.672739	8.75821e-08	6.37516e-07
2932132911	hypothetical protein	51.8559	-3.54326	1.04603e-07	7.58889e-07
2932131959	UDP-3-O-[3-hydroxymyristoyl] glucosamine N-acyltransferase	100.448	0.946376	1.10698e-07	8.00462e-07
2932132213	uncharacterized membrane protein (UPF0127 family)	94.4145	1.07275	1.15503e-07	8.32459e-07
2932131962	D-alanine-D-alanine ligase	345.374	0.91561	1.16573e-07	8.37418e-07
2932131134	acetyltransferase-like isoleucine patch superfamily enzyme	105.09	-1.38839	1.186e-07	8.49193e-07
2932132669	phosphomannomutase	45.4648	-2.36004	1.32332e-07	9.44432e-07
2932132842	6,7-dimethyl-8-ribityllumazine synthase	57.6044	-1.64539	1.39958e-07	9.9561e-07
2932131587	transcription initiation factor TFIID TATA-box-binding protein	575.483	-1.17629	1.40457e-07	9.95927e-07
2932132970	hypothetical protein	194.95	2.46692	1.85154e-07	1.30862e-06
2932132231	hypothetical protein	40.5746	-3.1469	1.9645e-07	1.38399e-06
2932132197	uncharacterized C2H2 Zn-finger protein	115.332	-1.03369	1.99639e-07	1.40195e-06
2932132616	radical SAM superfamily enzyme YgiQ (UPF0313 family)	282.054	1.01332	2.08581e-07	1.46007e-06
2932132876	predicted secreted protein with PEFG-CTERM motif	5496.5	0.768877	2.42831e-07	1.6944e-06
2932132580	hypothetical protein	38.591	2.31872	2.91662e-07	2.0243e-06
2932133009	bacteriorhodopsin	82.8056	1.19724	2.91958e-07	2.0243e-06
2932132035	DNA-directed RNA polymerase I, II, and III subunit RPABC2	184.214	-1.443	3.07314e-07	2.12405e-06
2932133003	integrase	100.371	-1.18992	3.91836e-07	2.69972e-06
2932131603	hypothetical protein	80.9084	1.13126	4.31562e-07	2.96412e-06
2932132486	3-hydroxypropionyl-coenzyme A dehydratase	683.152	-0.951062	4.475e-07	3.06397e-06
2932131960	UDP-3-O-[3-hydroxymyristoyl] glucosamine N-acyltransferase	359.629	0.774757	4.69448e-07	3.20424e-06
2932131334	large subunit ribosomal protein L10	288.719	-1.0623	4.72202e-07	3.21303e-06
2932131791	4-hydroxy-3-polyprenylbenzoate decarboxylase	314.949	0.929393	5.39742e-07	3.66122e-06
2932131083	MFS family permease	58.9262	1.3163	5.62274e-07	3.80229e-06
2932132120	hypothetical protein	25323	1.27143	6.12972e-07	4.13237e-06
2932133018	chromosome segregation ATPase	41.1007	1.58762	6.88928e-07	4.63019e-06
2932131271	large subunit ribosomal protein L12	371.96	-0.981291	7.04239e-07	4.71862e-06
2932132591	hypothetical protein	62.5983	1.29749	7.44637e-07	4.97408e-06
2932132056	hypothetical protein	53.4369	-1.8125	7.54224e-07	5.02281e-06
2932132429	ATP-binding protein involved in chromosome partitioning	166.019	1.0424	7.9173e-07	5.2566e-06
2932132065	peptidyl-prolyl cis-trans isomerase C	54.9387	-2.19054	8.50049e-07	5.62676e-06
2932132661	hypothetical protein	66.9836	1.31958	8.55414e-07	5.64522e-06
2932133045	plastocyanin	254.953	0.780068	9.22482e-07	6.06955e-06
2932131636	uncharacterized protein	85.4414	1.46291	9.86711e-07	6.47271e-06
2932132203	hypothetical protein	14.5766	2.17801	9.93456e-07	6.48268e-06
2932131287	nucleotide-binding universal stress UspA family protein	190.724	1.24472	9.9415e-07	6.48268e-06
2932131221	small subunit ribosomal protein S13	263.44	-0.974383	1.09815e-06	7.13963e-06
2932130946	hypothetical protein	34.6128	-2.10451	1.13564e-06	7.36151e-06
2932131501	ribosomal protein S24E	198.38	1.43445	1.17562e-06	7.59818e-06
2932132371	inorganic pyrophosphatase	48.3755	-2.65171	1.31072e-06	8.44646e-06
2932131508	hydroxymethylpyrimidine kinase/phosphomethylpyrimidine kinase	34.0339	-2.6147	1.47397e-06	9.47055e-06
2932131071	radical SAM superfamily enzyme YgiQ (UPF0313 family)	107.201	0.97913	1.4832e-06	9.50201e-06
2932132338	choline kinase	44.3305	-2.73095	1.62114e-06	1.03555e-05
2932132956	proteasome beta subunit	148.703	-1.61301	1.72119e-06	1.09626e-05
2932131722	hypothetical protein	57.2844	1.54948	1.78395e-06	1.13294e-05
2932131731	CheY-like chemotaxis protein	53.7277	-1.71133	1.81039e-06	1.14641e-05
2932131415	CPA2 family monovalent cation:H+ antiporter-2	35.3222	1.51592	1.88814e-06	1.1922e-05
2932131730	hypothetical protein	183.12	-0.916658	1.93467e-06	1.21806e-05
2932131747	uncharacterized protein (TIGR00106 family)	1397.28	-1.08459	1.94118e-06	1.21866e-05
2932131618	predicted RNA-binding Zn-ribbon protein involved in translation (DUF1610 family)	66.6785	-1.45775	2.00186e-06	1.25316e-05
2932132047	hypothetical protein	124.909	-2.27191	2.01213e-06	1.256e-05
2932130955	DtxR family Mn-dependent transcriptional regulator	80.3937	1.08001	2.04334e-06	1.27186e-05
2932133026	cell volume regulation protein A	45.6965	1.43707	2.09619e-06	1.30107e-05
2932131611	LPPG:FO 2-phospho-L-lactate transferase	312.31	-0.812745	2.18746e-06	1.35388e-05
2932131053	hypothetical protein	139.944	-1.10131	2.27677e-06	1.40519e-05
2932132955	KH/beta-lactamase-domain protein	263.866	-1.14021	2.58041e-06	1.58811e-05
2932132075	predicted small metal-binding protein	108.402	-1.02588	2.73179e-06	1.67657e-05
2932132118	hypothetical protein	431.409	2.10307	2.79064e-06	1.70791e-05
2932131356	Fe-Mn family superoxide dismutase	987.228	0.593601	3.05864e-06	1.86671e-05
2932132357	isoleucyl-tRNA synthetase	149.813	-1.7536	3.10134e-06	1.88751e-05
2932131584	carbon monoxide dehydrogenase subunit G	33.5563	1.72112	3.3366e-06	2.02506e-05
2932132927	uridylate kinase	113.243	-1.08779	3.50453e-06	2.12111e-05
2932132336	hypothetical protein	35.3467	-4.78068	3.54373e-06	2.13893e-05
2932132571	hypothetical protein	38.7499	1.80327	3.6524e-06	2.19846e-05
2932131079	sporulation protein YlmC with PRC-barrel domain	147.527	1.04059	3.71215e-06	2.22222e-05
2932133054	DNA polymerase II large subunit	101.421	-1.21203	3.70482e-06	2.22222e-05
2932133051	predicted transcriptional regulator	166.277	0.912185	3.73594e-06	2.23037e-05
2932132029	hypothetical protein	124.588	1.14002	3.83277e-06	2.28196e-05
2932133019	division protein CdvB (Snf7/Vps24/ESCRT-III family)	247.247	-1.10506	4.0217e-06	2.38796e-05
2932132430	DNA-directed RNA polymerase subunit E'	167.563	1.11543	4.42533e-06	2.62051e-05
2932131995	hypothetical protein	61.9807	-1.28111	4.51215e-06	2.66472e-05
2932131176	proton-translocating NADH-quinone oxidoreductase chain N	189.121	2.21835	4.59932e-06	2.7089e-05
2932131503	2,3-bisphosphoglycerate-independent phosphoglycerate mutase	127.534	-1.43584	4.63971e-06	2.72536e-05
2932132797	fructokinase	26.2605	-3.87307	5.10168e-06	2.98871e-05
2932132475	isopropylmalate/homocitrate/citramalate synthase	108.649	-3.37123	5.15848e-06	3.01393e-05
2932132789	hypothetical protein	153.857	1.06736	5.42653e-06	3.16211e-05
2932132181	hypothetical protein	90.3069	-1.10827	5.66604e-06	3.29292e-05
2932131485	DNA-binding Lrp family transcriptional regulator	88.1312	-1.17148	5.83904e-06	3.38448e-05
2932132506	DNA-binding MarR family transcriptional regulator	50.8788	1.92254	5.93831e-06	3.4239e-05
2932131938	hypothetical protein	196.866	-0.696931	5.92351e-06	3.4239e-05
2932131468	porphobilinogen synthase	124.886	-1.15663	6.51939e-06	3.74908e-05
2932131179	pyrroloquinoline-quinone synthase	216.672	-1.02132	6.62718e-06	3.80109e-05
2932132787	exosome complex component CSL4	193.582	-0.910351	6.8559e-06	3.922e-05
2932131844	thiol-disulfide isomerase/thioredoxin	111.133	0.84815	7.86523e-06	4.48769e-05
2932132251	sugar-specific transcriptional regulator TrmB	63.0467	1.22245	8.04144e-06	4.57631e-05
2932131733	DNA-binding NtrC family response regulator	30.2474	-5.30626	9.09471e-06	5.16231e-05
2932133121	predicted aconitase	43.8461	1.44958	1.01103e-05	5.72393e-05
2932131781	trk system potassium uptake protein TrkH	107.208	-1.34396	1.05275e-05	5.94477e-05
2932133118	sulfate adenylyltransferase	154.908	-1.10272	1.10082e-05	6.20023e-05
2932132153	polyhydroxyalkanoate synthase	51.1135	1.34383	1.11308e-05	6.25321e-05
2932132629	5'-methylthioadenosine phosphorylase	117.93	-1.0084	1.15236e-05	6.45733e-05
2932132037	predicted transcriptional regulator	70.037	-1.77041	1.16567e-05	6.51527e-05
2932131648	predicted metal-dependent phosphoesterase TrpH	123.173	0.901553	1.26112e-05	7.03084e-05
2932131254	nitroreductase	338.66	-0.605976	1.29928e-05	7.22519e-05
2932132495	nitrogen regulatory protein P-II 1	327.807	-0.553078	1.33805e-05	7.42194e-05
2932131373	hypothetical protein	131.509	0.821906	1.34714e-05	7.45352e-05
2932131240	DNA-directed RNA polymerase subunit H	57.0399	-2.30228	1.35252e-05	7.46439e-05
2932132220	hypothetical protein	18.1225	1.864	1.39629e-05	7.68659e-05
2932132483	iron-sulfur cluster assembly protein	3617.63	0.635461	1.55912e-05	8.56148e-05
2932132817	hypothetical protein	103.678	-1.12785	1.56758e-05	8.58642e-05
2932131837	proteasome alpha subunit	428.462	-0.766347	1.60753e-05	8.78328e-05
2932131253	flavin-dependent dehydrogenase	590.011	0.872326	1.62107e-05	8.83523e-05
2932132127	uncharacterized protein YbjT (DUF2867 family)	1257.75	1.22959	1.79257e-05	9.74571e-05
2932132657	small subunit ribosomal protein S17e	114.981	1.37246	1.82243e-05	9.87693e-05
2932132461	5-methyltetrahydrofolate--homocysteine methyltransferase	202.127	0.811919	1.82572e-05	9.87693e-05
2932132515	hypothetical protein	25.8688	2.44156	1.94058e-05	0.000104724
2932131175	NADH-quinone oxidoreductase subunit L	362.093	1.81661	1.97655e-05	0.000106403
2932131375	L-2-hydroxyglutarate oxidase	50.5343	1.0631	2.10743e-05	0.000113171
2932131663	thiosulfate/3-mercaptopyruvate sulfurtransferase	95.0167	-1.11274	2.13446e-05	0.000114342
2932131088	ribose 5-phosphate isomerase A	49.1979	-1.95067	2.15657e-05	0.000114965
2932132455	threonylcarbamoyladenosine tRNA methylthiotransferase CDKAL1	71.6105	-1.31184	2.15369e-05	0.000114965
2932132564	agmatinase	43.3397	1.32028	2.17944e-05	0.000115902
2932131121	micrococcal nuclease	48.7086	1.33093	2.40577e-05	0.000127628
2932132570	hypothetical protein	18.7135	1.56418	2.42657e-05	0.000128421
2932132471	N-acetyl-gamma-glutamyl-phosphate/LysW-gamma-L-alpha-aminoadipyl-6-phosphate reductase	149.536	-1.39474	2.56217e-05	0.00013527
2932131310	nucleoside-diphosphate-sugar epimerase	825.38	1.06904	2.59794e-05	0.000136829
2932132074	pyruvate,orthophosphate dikinase	304.903	-1.18409	2.64026e-05	0.000138724
2932131464	Zn-finger protein	91.2649	1.31643	2.73538e-05	0.000143378
2932132997	DNA (cytosine-5)-methyltransferase 1	247.814	0.733499	2.7588e-05	0.000144261
2932132087	predicted transcriptional regulator	25.7336	1.48721	2.78887e-05	0.000145486
2932132935	hypothetical protein	19.1268	1.60367	2.85836e-05	0.000148757
2932131350	D-aminoacyl-tRNA deacylase	31.1683	-3.08174	2.96322e-05	0.000153849
2932132066	hypothetical protein	16.0219	1.88877	3.14231e-05	0.000162761
2932131714	peptide/nickel transport system permease protein	37.0151	-2.29253	3.22131e-05	0.00016646
2932133093	hypothetical protein	93.0365	1.16328	3.33244e-05	0.000171797
2932132859	ribonucleoside-diphosphate reductase alpha chain	2371.12	-0.587992	3.45448e-05	0.00017767
2932131642	L-histidine N-alpha-methyltransferase	34.9857	-1.56647	3.71085e-05	0.000190409
2932131236	predicted secreted protein with PEFG-CTERM motif	90.9514	-1.79268	3.77675e-05	0.000193338
2932131098	large subunit ribosomal protein L24e	83.6327	-3.51988	3.87054e-05	0.000197677
2932132918	thiosulfate/3-mercaptopyruvate sulfurtransferase	20.4826	-4.90742	4.21532e-05	0.000214785
2932132685	valyl-tRNA synthetase	69.0633	-1.74696	4.37231e-05	0.000222268
2932131788	hypothetical protein	3420.39	-1.06057	4.47211e-05	0.000226815
2932131565	hypothetical protein	46.8732	1.30668	4.55676e-05	0.000230574
2932132572	hypothetical protein	17.1121	-3.49867	4.63002e-05	0.000233741
2932132215	Mn-dependent DtxR family transcriptional regulator	23.9024	-3.47043	4.72198e-05	0.000237836
2932131771	caffeoyl-CoA O-methyltransferase	15.7956	-4.94186	4.74451e-05	0.000238422
2932131511	phosphomethylpyrimidine synthase	401.703	0.474506	4.85371e-05	0.000243352
2932130919	sirohydrochlorin cobaltochelatase	46.4385	1.48607	4.87859e-05	0.000244041
2932132604	hypothetical protein	222.029	0.597987	4.92745e-05	0.000245924
2932133036	predicted RNase H-like nuclease (RuvC/YqgF family)	95.7375	1.11126	4.96339e-05	0.000247154
2932131705	hypothetical protein	21.0286	-2.32906	4.99052e-05	0.000247942
2932131978	CPA2 family monovalent cation:H+ antiporter-2	52.7556	1.13277	5.75116e-05	0.000285086
2932132396	hypothetical protein	24.4486	-2.31281	5.77508e-05	0.000285625
2932132464	FtsP/CotA-like multicopper oxidase with cupredoxin domain	14006.3	-0.550108	5.90598e-05	0.000290939
2932133096	proliferating cell nuclear antigen	78.7747	-1.18652	5.90908e-05	0.000290939
2932132242	predicted metalloprotease	255.485	-0.725029	6.13742e-05	0.000301504
2932132262	hypothetical protein	17.4891	2.16824	6.34114e-05	0.000310815
2932131103	DNA-binding beta-propeller fold protein YncE	282.382	0.709179	6.35749e-05	0.000310921
2932132962	putative copper resistance protein D	20.5811	1.84974	6.43878e-05	0.000314195
2932132006	anthranilate phosphoribosyltransferase	49.3818	1.23936	6.62483e-05	0.000322555
2932131785	hypothetical protein	27.0968	-2.97609	6.68786e-05	0.000324903
2932131374	hypothetical protein	62.8983	-1.45557	6.88952e-05	0.000333959
2932131182	hypothetical protein	40.7605	1.23883	7.17292e-05	0.000346929
2932131213	translin	42.2644	-1.76018	7.24005e-05	0.000348636
2932131916	nondiscriminating aspartyl-tRNA synthetase	100.066	-1.73547	7.23665e-05	0.000348636
2932131583	chlorobactene glucosyltransferase	66.5002	1.15599	7.42382e-05	0.000356702
2932132594	hypothetical protein	99.1412	0.820454	7.51716e-05	0.000360396
2932132560	hypothetical protein	22.5139	-2.1302	7.88239e-05	0.000377081
2932132834	hypothetical protein	31.6702	-1.68014	7.90615e-05	0.000377394
2932132693	hypothetical protein	74.2042	-1.27604	8.30388e-05	0.000395517
2932132351	phosphoribosylglycinamide formyltransferase-1	32.9543	-2.94189	8.34737e-05	0.000396727
2932132869	hypothetical protein	39.2274	1.21617	8.64847e-05	0.000410147
2932132841	GTP cyclohydrolase IIa	46.0022	-1.4536	8.99096e-05	0.000424551
2932131878	hypothetical protein	43.6801	-1.57693	8.98613e-05	0.000424551
2932131437	sugar lactone lactonase YvrE	99.8128	1.14177	9.03784e-05	0.000425847
2932132148	transcription initiation factor TFIIB	423.67	0.526772	9.43382e-05	0.000443552
2932131061	hypothetical protein	37.2635	1.32903	9.78362e-05	0.000459013
2932131743	tetratricopeptide (TPR) repeat protein	17.872	1.54078	0.00010006	0.000468274
2932132993	DNA-3-methyladenine glycosylase I	41.622	-1.4473	0.000100238	0.000468274
2932131397	DNA-directed RNA polymerase subunit D	258.275	-0.97742	0.000101559	0.000473436
2932133097	aspartate kinase	133.169	-1.38146	0.0001026	0.000477277
2932131450	uroporphyrinogen-III synthase	12.3535	2.48584	0.000105733	0.000490808
2932131706	hypothetical protein	50.5381	-1.22663	0.000105959	0.000490814
2932131396	large subunit ribosomal protein L18e	56.0535	-2.2357	0.000110152	0.000509163
2932132059	two-component system chemotaxis response regulator CheY	763.089	0.429797	0.000111024	0.000512114
2932131376	hypothetical protein	32.9027	1.27053	0.000116014	0.000534006
2932132184	hypothetical protein	142.299	0.706559	0.000118548	0.000544524
2932132582	hypothetical protein	42.3221	-1.50094	0.000120916	0.00055424
2932132046	flagellin-like protein	277.685	-1.26639	0.00012994	0.000594358
2932132151	hypothetical protein	47.6995	1.18107	0.000135293	0.000617558
2932131671	arginyl-tRNA synthetase	36.5828	1.39396	0.000135831	0.000618723
2932132917	hypothetical protein	17.1772	-4.54687	0.000136894	0.000622273
2932131299	ribosomal protein L24E	43.2864	-1.58065	0.000141888	0.000643635
2932132631	hypothetical protein	37.0291	1.83807	0.000149432	0.000676457
2932131424	metallothionein 4	34.1007	-1.91404	0.000152365	0.000688311
2932132532	predicted transcriptional regulator	103.352	0.743402	0.000153999	0.000692838
2932132822	2,5-furandicarboxylate decarboxylase 1	60.8593	-1.3346	0.000153907	0.000692838
2932131790	hypothetical protein	16.7753	-3.95276	0.000155926	0.000700071
2932131007	2-polyprenyl-3-methyl-5-hydroxy-6-metoxy-1,4-benzoquinol methylase	21.8726	-2.16192	0.000159894	0.000716415
2932130916	cob(I)alamin adenosyltransferase	34.5278	-1.81668	0.000163478	0.00072801
2932131131	helicase	122.834	0.692951	0.000162916	0.00072801
2932131951	hypothetical protein	29.5135	-2.16718	0.000163423	0.00072801
2932131786	hypothetical protein	12.1508	-4.52729	0.000169485	0.000753228
2932131858	response regulator of citrate/malate metabolism/predicted RNA-binding Zn-ribbon protein involved in translation (DUF1610 family)	16.7523	-4.48393	0.000177751	0.000788366
2932131977	hypothetical protein	43.3025	1.01811	0.000180679	0.000799731
2932132398	hypothetical protein	66.6408	-1.28591	0.000181514	0.00080181
2932132609	16S rRNA (adenine1518-N6/adenine1519-N6)-dimethyltransferase	31.6436	-1.38807	0.000184857	0.000814933
2932132320	phthiodiolone/phenolphthiodiolone dimycocerosates ketoreductase	891.429	-0.576736	0.000187584	0.000825294
2932132391	hypothetical protein	100.552	-0.838861	0.000192552	0.000845453
2932131181	orotate phosphoribosyltransferase	39.3815	-1.58762	0.000196716	0.000862009
2932131135	uncharacterized protein YbaR (Trm112 family)	25.0935	-2.77503	0.000203032	0.00088791
2932132540	predicted transcriptional regulator	25.652	1.21628	0.000204221	0.000891332
2932131045	hypothetical protein	108.207	-0.731139	0.000209653	0.00091322
2932131317	glyoxylase-like metal-dependent hydrolase (beta-lactamase superfamily II)/rhodanese-related sulfurtransferase	49.728	-1.48691	0.000212797	0.000925075
2932131537	DNA-directed RNA polymerase subunit RPC12/RpoP	32.5405	1.38921	0.000216251	0.000938229
2932131125	NAD-dependent dihydropyrimidine dehydrogenase PreA subunit	1188.6	-0.353545	0.000222819	0.000964815
2932131404	prefoldin beta subunit	125.214	-1.04741	0.000235725	0.00101869
2932132100	hypothetical protein	233.819	-0.576592	0.000239972	0.001035
2932132380	protein-disulfide isomerase	171.365	-1.97366	0.000240714	0.00103616
2932131394	small subunit ribosomal protein S9	113.627	0.992138	0.000247032	0.00106127
2932131729	hypothetical protein	4708.64	0.336499	0.000252189	0.0010813
2932131695	signal transduction histidine kinase	26.3355	-4.38439	0.000254036	0.0010871
2932132667	hypothetical protein	20.2584	-2.33825	0.000255763	0.00109235
2932131976	uncharacterized integral membrane protein	4.51174	2.88305	0.000258635	0.00110247
2932131993	regulator of replication initiation timing	186.555	0.645745	0.0002592	0.00110273
2932131732	hypothetical protein	8.40504	-4.4075	0.000260609	0.00110658
2932131639	omega-amidase	28.3084	-2.47333	0.000268973	0.00113988
2932132494	MFS family permease	8.69628	-4.39277	0.000279205	0.00118096
2932133088	DNA-binding Lrp family transcriptional regulator	44.0972	-2.4192	0.000282618	0.00119309
2932133040	aspartokinase	133.345	0.677193	0.000303355	0.00127817
2932132447	hypothetical protein	32.4919	-1.62208	0.0003075	0.00129315
2932131233	uncharacterized protein (TIGR00299 family) protein	58.794	0.951297	0.000312274	0.00131071
2932132826	V/A-type H+-transporting ATPase subunit G/H	245.774	-0.655242	0.000324196	0.00135815
2932132373	hypothetical protein	107.083	-0.92722	0.0003252	0.00135976
2932132496	sec-independent protein translocase protein TatA	50.3869	0.919889	0.000328164	0.00136954
2932132171	hypothetical protein	18.7668	-2.26936	0.000336779	0.00140282
2932131459	hypothetical protein	38.9623	-1.49129	0.000347754	0.00144578
2932132523	hypothetical protein	7.86751	3.86958	0.000353869	0.00146842
2932131941	hypothetical protein	75.0098	0.780137	0.000359151	0.00148752
2932132535	hypothetical protein	1518.16	0.433804	0.000362484	0.0014985
2932131877	mannose-1-phosphate guanylyltransferase	64.9668	-1.02545	0.000366626	0.00151276
2932131032	cytochrome c oxidase subunit 2	232.794	0.604813	0.000377879	0.00155626
2932131905	KaiC/GvpD/RAD55 family RecA-like ATPase	303.964	0.62631	0.000380269	0.00156317
2932131686	uncharacterized protein with PIN domain	39.5245	-1.31616	0.000393982	0.00161651
2932132574	ketosteroid isomerase-like protein	24.7749	-1.76654	0.000395405	0.00161931
2932132021	Zn finger protein HypA/HybF involved in hydrogenase expression	13.295	1.56404	0.00039978	0.00163417
2932131263	uncharacterized membrane protein YvbJ	11.571	1.97539	0.000402174	0.00163692
2932131423	hypothetical protein	26.2541	1.27683	0.000402358	0.00163692
2932131921	phosphonate transport system ATP-binding protein	20.0731	-4.39933	0.000402693	0.00163692
2932132116	hypothetical protein	231.236	0.49793	0.000417383	0.0016913
2932131754	elongation factor 2	595.808	-0.674254	0.000417614	0.0016913
2932131674	uncharacterized protein	95.8597	-0.848623	0.000433855	0.00175383
2932132522	hypothetical protein	286.658	0.519839	0.00045232	0.00182511
2932133119	hypothetical protein	87.9018	1.06711	0.000461406	0.00185835
2932131010	nucleoside-diphosphate-sugar epimerase	7.83511	-4.28282	0.000464475	0.00186727
2932132672	small subunit ribosomal protein S11	153.594	1.08828	0.000472653	0.0018932
2932131504	UDPglucose--hexose-1-phosphate uridylyltransferase	99.1521	-1.98529	0.000472414	0.0018932
2932131792	ribosome-associated toxin RatA of RatAB toxin-antitoxin module	45.6758	1.02315	0.000484224	0.00193601
2932132852	small subunit ribosomal protein S19e	114.534	-1.134	0.000502014	0.00200348
2932131502	predicted metal-dependent hydrolase	31.7595	1.4708	0.000504811	0.00201098
2932132664	predicted transcriptional regulator	634.574	-0.370071	0.000509428	0.00202202
2932132410	plastocyanin	580.298	-0.525749	0.000508596	0.00202202
2932132201	fructose 1,6-bisphosphate aldolase/phosphatase	337.918	-0.652534	0.00052288	0.00207166
2932132726	small subunit ribosomal protein S15	523.833	-0.510526	0.000524101	0.00207275
2932131432	deazaflavin-dependent oxidoreductase (nitroreductase family)	11.0816	-4.17502	0.000528714	0.00208723
2932131244	hypothetical protein	85.7528	0.991527	0.000541263	0.00212938
2932133048	cell division control protein 6	84.3195	0.81947	0.000541335	0.00212938
2932132627	5-hydroxyisourate hydrolase-like protein (transthyretin family)	385.835	0.526409	0.000555177	0.00217992
2932131336	Lrp/AsnC family transcriptional regulator for asnA, asnC and gidA	82.9183	-1.41777	0.000569577	0.00223246
2932132402	tRNA pseudouridine13 synthase	14.3794	-4.11546	0.000572196	0.00223872
2932131112	uncharacterized protein YecE (DUF72 family)	112.691	-0.669241	0.000592618	0.00231449
2932131326	signal transduction histidine kinase	55.887	-1.64983	0.000601004	0.00234306
2932132026	hypothetical protein	12.3651	-3.59369	0.00060506	0.00235468
2932131630	thaumarchaeosortase	16.0508	1.50048	0.000612363	0.00237888
2932132027	hypothetical protein	12.8236	-3.59049	0.000615016	0.00238496
2932131280	predicted Zn-ribbon and HTH transcriptional regulator	16.2518	1.35765	0.000617372	0.00238986
2932131920	phosphonate transport system permease protein	16.5324	-4.1348	0.00062529	0.00241624
2932131946	hypothetical protein	56.8294	-1.3333	0.00062732	0.00241982
2932133079	APA family basic amino acid/polyamine antiporter	11.2898	2.15726	0.000663957	0.00255664
2932131265	hypothetical protein	29.7318	1.05318	0.000669017	0.0025671
2932131526	chemotaxis protein histidine kinase CheA	3667.54	-0.457515	0.000668823	0.0025671
2932132170	glutamate-1-semialdehyde 2,1-aminomutase	50.4175	-1.56407	0.000674594	0.00258398
2932131260	two-component system chemotaxis response regulator CheY	9.74326	-4.17472	0.000678347	0.00259382
2932132439	DNA helicase HerA-like ATPase	67.2756	-1.91657	0.000680447	0.00259732
2932131749	uncharacterized Zn finger protein (UPF0148 family)	21.0125	-2.37166	0.000700622	0.00266967
2932131201	3-phenylpropionate/trans-cinnamate dioxygenase ferredoxin subunit	57.8884	1.00425	0.000702784	0.00267326
2932132808	Lrp/AsnC family transcriptional regulator for asnA, asnC and gidA	33.855	-1.58925	0.000708785	0.00269142
2932133080	VIT1/CCC1 family predicted Fe2+/Mn2+ transporter	20.4826	1.8411	0.000740113	0.00280412
2932133030	hypothetical protein	32.7835	1.14739	0.000741025	0.00280412
2932131955	hypothetical protein	30.8643	-1.31812	0.000748602	0.00282393
2932132608	release factor glutamine methyltransferase	10.6222	-4.03814	0.000748837	0.00282393
2932132355	5-formyltetrahydrofolate cyclo-ligase	13.5917	-4.02197	0.000777709	0.00292777
2932132114	nitroimidazol reductase NimA-like FMN-containing flavoprotein (pyridoxamine 5'-phosphate oxidase superfamily)	3591.36	0.967643	0.000804009	0.00302158
2932131523	cyclic dehypoxanthinyl futalosine synthase	119.19	0.78178	0.000858864	0.00322221
2932133094	DNA-directed RNA polymerase subunit L	156.596	-0.732877	0.00087613	0.00328137
2932131042	3-phosphoshikimate 1-carboxyvinyltransferase	798.341	0.366641	0.000891751	0.00333417
2932131723	hypothetical protein	19.8839	-2.24842	0.000914741	0.0034143
2932132824	hypothetical protein	2103.04	0.402534	0.000942997	0.00351379
2932133089	arylformamidase	5.17566	-4.00789	0.00097903	0.00364186
2932131242	DNA-directed RNA polymerase subunit A'	876.984	0.640184	0.000991995	0.00368383
2932131893	PleD family two-component response regulator	68.472	1.12202	0.000999706	0.00370618
2932130918	precorrin-8X/cobalt-precorrin-8 methylmutase	46.2316	1.49752	0.00101846	0.00376933
2932131612	hypothetical protein	392.818	-1.17663	0.00103179	0.00381224
2932132097	hypothetical protein	36.2702	-1.53965	0.00104907	0.00386955
2932132344	glycerate 2-kinase	52.3722	-1.30359	0.00106963	0.00393874
2932133083	class 3 adenylate cyclase	62.8463	-1.22104	0.00108402	0.00398505
2932131366	uncharacterized membrane protein (DUF106 family)	73.1829	-2.17183	0.0011079	0.004066
2932132108	adenosylhomocysteinase	187.457	-1.6619	0.00112873	0.00413554
2932130936	molecular chaperone DnaK	280.611	-0.620396	0.00115367	0.00421986
2932131690	thymidylate synthase ThyX	67.6623	-1.38377	0.00116044	0.00423753
2932131768	hypothetical protein	22.6751	-2.441	0.00117296	0.00427612
2932130929	ABC-2 type transport system ATP-binding protein	22.5423	-1.87218	0.00117656	0.00428212
2932131621	3-oxoacyl-[acyl-carrier protein] reductase	1758.44	0.326567	0.00118564	0.00430802
2932132166	hypothetical protein	4.70522	-4.0255	0.00124377	0.00451175
2932131421	HKD family nuclease	18.1094	-3.36705	0.00124741	0.00451749
2932132525	hypothetical protein	78.5747	0.923755	0.00132834	0.00480261
2932132159	hypothetical protein	91.2764	0.640821	0.00133751	0.00482782
2932131077	4-hydroxybutyryl-CoA dehydratase/vinylacetyl-CoA-Delta-isomerase	791.46	0.31679	0.00138789	0.00499322
2932132821	acyl-CoA hydrolase	41.0397	-2.17319	0.00138749	0.00499322
2932132101	hypothetical protein	74.955	-0.775937	0.00140198	0.00503564
2932131833	large subunit ribosomal protein L4e	174.07	-0.732941	0.00141433	0.00507168
2932130927	ATP-dependent Lhr-like helicase	33.4193	-1.30066	0.00144051	0.00515713
2932132337	DNA-binding HxlR family transcriptional regulator	43.5159	1.20837	0.00151058	0.00539035
2932132295	two-component system chemotaxis sensor kinase CheA	40.8942	-1.80531	0.00150885	0.00539035
2932130915	translation initiation factor 2 subunit 1	83.3449	-1.18206	0.00151517	0.00539793
2932132624	DNA-binding MarR family transcriptional regulator	163.423	-0.75638	0.00157172	0.00558742
2932132478	LysW-gamma-L-lysine carboxypeptidase	108.502	-0.84221	0.00157601	0.00558742
2932133086	hypothetical protein	6.98143	-3.84928	0.00157597	0.00558742
2932131320	quercetin dioxygenase-like cupin family protein	14.8236	-2.05305	0.00157929	0.00559001
2932130991	long-chain acyl-CoA synthetase	16.5883	-2.69559	0.00159193	0.00562567
2932132011	CTP synthase	96.1282	-1.06404	0.00162854	0.00573883
2932132472	acetylglutamate/LysW-gamma-L-alpha-aminoadipate kinase	66.8407	-1.53991	0.00163074	0.00573883
2932132210	hypothetical protein	13.3152	-3.79106	0.00163181	0.00573883
2932132512	hypothetical protein	24.6253	1.20874	0.00166578	0.00584891
2932131650	cysteine synthase B	272.944	-0.458304	0.00170155	0.00596495
2932132437	hypothetical protein	41.7215	1.06059	0.00173529	0.00607353
2932131008	sialic acid synthase SpsE	45.171	-1.06908	0.00174936	0.006113
2932131563	lysyl-tRNA synthetase class 1	119.394	-0.714526	0.00175748	0.00612184
2932131968	putative hemolysin	6.64033	-3.87462	0.00175534	0.00612184
2932131301	phosphate transport system ATP-binding protein	86.7766	-1.14591	0.00177914	0.00618746
2932132273	hypothetical protein	15.1127	-3.78134	0.00179445	0.00623081
2932132440	exonuclease SbcD	16.4619	-3.77209	0.00180477	0.00625673
2932131595	hypothetical protein	167.253	-1.18443	0.00181727	0.00629011
2932132232	hypothetical protein	4.2675	-3.88369	0.00186874	0.00645807
2932132180	hypothetical protein	417.865	0.563714	0.00188942	0.00651697
2932131359	ornithine carbamoyltransferase	86.4707	-0.802989	0.00189174	0.00651697
2932132811	hypothetical protein	4.65748	-3.8325	0.001896	0.00652139
2932132449	hypothetical protein	18.4224	-3.74789	0.00193512	0.00664554
2932131821	small subunit ribosomal protein S14	50.6572	1.3614	0.0019616	0.00672594
2932131194	transaldolase	65.7432	0.887453	0.00199465	0.00682857
2932131918	hypothetical protein	14.9395	-2.36263	0.00205022	0.00700786
2932132800	large subunit ribosomal protein L44e	90.2215	-1.09998	0.00205654	0.00701849
2932132732	digeranylgeranylglycerophospholipid reductase	290.191	-0.792143	0.00207489	0.0070701
2932132064	hypothetical protein	46.3243	-0.995258	0.00208105	0.0070801
2932132432	nicotinate-nucleotide pyrophosphorylase (carboxylating)	24.431	-2.0635	0.00209519	0.00711715
2932131633	DNA-binding protein Alba	207.209	-1.03422	0.00213712	0.00724836
2932130976	sulfopyruvate decarboxylase subunit beta	14.5464	-2.31349	0.00215615	0.0073016
2932132628	adenine phosphoribosyltransferase	59.5629	-1.05008	0.00216926	0.00733464
2932131377	putative heme iron utilization protein	10.8623	1.52077	0.00223137	0.00753302
2932132687	flagellar motor protein MotB	89.9568	0.660449	0.00224463	0.00756612
2932131931	hypothetical protein	263.309	-1.1343	0.00225041	0.00757396
2932132172	hypothetical protein	21.7868	-1.4027	0.00226819	0.00762211
2932131219	glucosamine--fructose-6-phosphate aminotransferase (isomerizing)	96.5556	-0.749314	0.00228743	0.00767499
2932132995	hypothetical protein	6.90837	-3.70624	0.00232899	0.00780247
2932131186	tRNA (guanine37-N1)-methyltransferase	11.5115	-3.77565	0.00235775	0.00788677
2932132954	SepF-like predicted cell division protein (DUF552 family)	79.2569	0.666388	0.00239475	0.00799831
2932132569	hypothetical protein	79.785	0.766803	0.00240995	0.00803127
2932131138	hypothetical protein	36.5827	-1.30217	0.00241195	0.00803127
2932132038	asparagine synthase (glutamine-hydrolysing)	17.8516	-3.66636	0.00245202	0.0081412
2932132388	hypothetical protein	4.69038	-3.75756	0.00245239	0.0081412
2932131231	NCAIR mutase (PurE)-related protein	25.04	-1.36818	0.00246233	0.00816182
2932131252	Fe-S-cluster containining protein	40.9109	-1.64709	0.00249699	0.00826422
2932132606	Icc protein	39.1876	0.957521	0.00250201	0.00826832
2932131860	glycosyltransferase involved in cell wall biosynthesis	80.6754	0.729175	0.00254536	0.00839893
2932132915	V/A-type H+-transporting ATPase subunit E	170.632	-1.07008	0.0026785	0.00882496
2932131586	tRNA-binding protein	53.1793	-1.61207	0.00269808	0.0088761
2932131249	small subunit ribosomal protein S7	162.453	-0.801997	0.00274486	0.00901647
2932130959	uncharacterized protein YbaR (Trm112 family)/ubiquinone/menaquinone biosynthesis C-methylase UbiE	34.6473	-2.04973	0.00276229	0.00906015
2932132898	S1-C subfamily serine protease	35.5673	0.875311	0.00294192	0.0096349
2932131269	signal transduction histidine kinase	30.6123	-2.20711	0.00298628	0.00975385
2932131553	Mn2+/Fe2+ NRAMP family transporter	7.47414	-3.68965	0.00298714	0.00975385
2932131530	aquaporin-4	155.985	-1.37161	0.00299864	0.00977681
2932131863	putative hemolysin	189.215	0.491048	0.00303078	0.00986691
2932131802	PAS domain S-box-containing protein	27.8374	-1.53806	0.00312299	0.010152
2932131521	3-dehydroquinate synthase II	57.9474	1.09322	0.00315834	0.0102517
2932131106	(p)ppGpp synthase/HD superfamily hydrolase	4.2971	-3.60406	0.00324672	0.010523
2932132959	aspartate aminotransferase-like enzyme	241.087	-0.737419	0.00328373	0.0106273
2932131499	hypothetical protein	74.5406	0.668465	0.00331794	0.0107221
2932131274	predicted amidophosphoribosyltransferase	371.721	0.462581	0.003383	0.0109163
2932130903	hypothetical protein	333.626	0.510271	0.00340796	0.0109807
2932132352	mannose-6-phosphate isomerase-like protein (cupin superfamily)	4.13728	-3.58583	0.0034423	0.011075
2932133001	predicted KAP-like P-loop ATPase	45.9426	1.20175	0.0034813	0.011184
2932132757	hypothetical protein	2023.97	0.408637	0.00350063	0.0112297
2932132999	hypothetical protein	81.3435	0.707546	0.00354512	0.0113392
2932132122	hypothetical protein	89.0178	-0.638368	0.0035439	0.0113392
2932132753	ribosome-binding ATPase YchF (GTP1/OBG family)	34.7095	-1.95742	0.00357568	0.0114178
2932131256	hypothetical protein	14.9869	-3.48995	0.00358012	0.0114178
2932132182	signal transduction histidine kinase	4.1691	-3.65061	0.00361011	0.0114967
2932131915	aspartyl-tRNA(Asn)/glutamyl-tRNA(Gln) amidotransferase subunit C	12.973	-3.02061	0.0036829	0.0117115
2932131910	aspartate aminotransferase	43.9553	1.02615	0.00371038	0.0117818
2932132973	hypothetical protein	22.3536	0.993007	0.00391822	0.0124196
2932131855	hydroxymethylglutaryl-CoA synthase	510.999	0.362809	0.00392258	0.0124196
2932131876	hypothetical protein	77.4417	-0.669048	0.00398968	0.0126138
2932131758	hypothetical protein	12.391	1.60376	0.00400529	0.012645
2932132069	hypothetical protein	73.5125	-1.92281	0.00406934	0.0128287
2932131539	DnaJ-class molecular chaperone	5.29517	2.37158	0.0041391	0.0130299
2932131895	signal transduction histidine kinase	60.3638	-1.57385	0.00418658	0.0131604
2932131217	hydroxyacylglutathione hydrolase	26.7328	-1.65557	0.00419719	0.0131749
2932131546	hypothetical protein	53.613	-1.05835	0.00420538	0.0131817
2932131933	dihydroxy-acid dehydratase	201.91	-0.662026	0.00430365	0.0134704
2932132000	signal transduction histidine kinase	33.6155	-2.53788	0.00432181	0.013508
2932132058	nitroimidazol reductase NimA-like FMN-containing flavoprotein (pyridoxamine 5'-phosphate oxidase superfamily)	9.23748	-2.99486	0.00435672	0.0135977
2932132179	uncharacterized membrane protein YgcG	16.4367	-1.6846	0.00436945	0.013618
2932132878	copper transport protein	91.8264	0.724136	0.00441979	0.0137396
2932132933	HSP20 family protein	141.725	0.45271	0.00442101	0.0137396
2932131457	phosphoglycerate kinase	52.6706	-1.88775	0.00458344	0.0142242
2932132094	selenocysteine-specific translation elongation factor	23.799	-3.39364	0.00459266	0.0142327
2932130939	hypothetical protein	6.96951	-3.44167	0.00461117	0.0142699
2932131677	repressor of nif and glnA expression	12.5232	-2.48161	0.00464055	0.0143405
2932132701	hypothetical protein	7.9661	2.83245	0.00467713	0.014422
2932131755	ketosteroid isomerase-like protein	4.02306	-3.49757	0.00468009	0.014422
2932131872	hypothetical protein	7.97643	-3.43422	0.00473681	0.0145763
2932131591	methionyl aminopeptidase	59.085	1.2197	0.00481214	0.0147874
2932132765	subtilisin family serine protease	138.217	0.569013	0.00484251	0.0148287
2932132282	flagellin FlaB	182.33	-3.37735	0.00484591	0.0148287
2932132362	large subunit ribosomal protein L40e	19.813	-1.92379	0.00483869	0.0148287
2932132305	nucleotide-binding universal stress UspA family protein	5.46643	-3.53477	0.00485375	0.014832
2932132208	hypothetical protein	63.9823	-1.02439	0.00486641	0.01485
2932132237	acetolactate synthase-1/2/3 large subunit	270.068	-0.484772	0.00488003	0.0148709
2932131669	hypothetical protein	25.2556	1.76976	0.00495293	0.0150721
2932131952	hypothetical protein	38.1302	-1.44794	0.00496305	0.0150819
2932131861	hypothetical protein	6.85219	-3.44738	0.00501783	0.0152272
2932131124	translation initiation factor 6	32.3226	-1.2183	0.00506147	0.015337
2932131479	signal recognition particle subunit SRP19	15.5054	-1.99571	0.005068	0.015337
2932131814	hypothetical protein	26.5511	-1.84693	0.00508344	0.0153625
2932132988	integrase	14.4637	-1.76491	0.00510086	0.0153727
2932132016	sugar/nucleoside kinase (ribokinase family)	16.7869	-1.88523	0.00509431	0.0153727
2932131519	shikimate dehydrogenase	26.8786	-2.92819	0.00541186	0.0162876
2932131210	enolase	80.6704	-1.06793	0.00543576	0.0163371
2932131056	chemotaxis response regulator CheB	11.468	-2.12293	0.00545321	0.0163671
2932133005	hypothetical protein	2.25419	3.14929	0.00546111	0.0163684
2932133075	ribose-phosphate pyrophosphokinase	34.8688	1.2636	0.00549941	0.0164607
2932131867	hypothetical protein	7.06489	-3.40078	0.00551459	0.0164836
2932132452	D-3-phosphoglycerate dehydrogenase	72.9579	-1.12229	0.00552603	0.0164953
2932132263	hypothetical protein	7.24226	-3.42192	0.00555237	0.0165514
2932132722	hypothetical protein	43.98	-1.09162	0.0056491	0.0168121
2932131859	peptidoglycan/xylan/chitin deacetylase (PgdA/CDA1 family)	103.633	0.71745	0.0056552	0.0168121
2932132061	hypothetical protein	21.8852	-3.36432	0.00571499	0.0169669
2932131430	inhibitor of cysteine peptidase	851.683	0.282541	0.00574003	0.0170181
2932130914	H/ACA ribonucleoprotein complex subunit 3	15.0319	-2.06066	0.00580212	0.017179
2932132863	acetyl-CoA C-acetyltransferase	196.93	0.725441	0.0058182	0.0172024
2932132755	7-cyano-7-deazaguanine tRNA-ribosyltransferase	58.527	-1.28384	0.00582573	0.0172024
2932132269	predicted small metal-binding protein	8.68833	1.4252	0.00583837	0.0172165
2932131097	small subunit ribosomal protein S28e	17.5985	3.06519	0.00584659	0.0172176
2932132640	translation initiation factor 2 subunit 2	42.5813	1.07415	0.00586136	0.0172379
2932132206	tRNA-intron endonuclease	12.9903	-2.09848	0.00596091	0.0175072
2932132626	predicted ATP-dependent endonuclease of OLD family	124.92	0.76884	0.00614808	0.0180327
2932132438	hypothetical protein	32.5967	1.02771	0.00617815	0.0180967
2932132829	uncharacterized protein with predicted RNA binding PUA domain	39.5213	0.949819	0.00619729	0.0181285
2932130921	cobalt-precorrin-5B (C1)-methyltransferase	33.8708	0.857674	0.00629261	0.0183583
2932131346	cytochrome bd-type quinol oxidase subunit 1	14.2855	-1.54641	0.00629198	0.0183583
2932132260	hypothetical protein	114.187	-3.3183	0.00634282	0.0184802
2932131398	ribosome maturation protein SDO1	94.3184	-0.72617	0.00639647	0.0185871
2932132761	hypothetical protein	14.7233	-3.32168	0.00638988	0.0185871
2932132788	prephenate dehydratase	33.5883	-0.987627	0.00641445	0.0186147
2932132378	ABC-type transport system involved in cytochrome bd biosynthesis fused ATPase/permease subunit	15.1847	-3.30651	0.00643228	0.0186417
2932132892	hypothetical protein	23.9481	1.00826	0.00645694	0.0186884
2932131936	excinuclease UvrABC nuclease subunit	202.627	0.43683	0.00654758	0.0189258
2932131795	hypothetical protein	93.1388	-0.642376	0.00657634	0.0189839
2932132931	predicted transcriptional regulator	11.2109	-2.34029	0.00660913	0.0190534
2932132296	chemotaxis protein CheC	24.6879	-1.59908	0.00664479	0.019131
2932132706	hypothetical protein	40.6966	0.959443	0.00668281	0.0192153
2932131325	hypothetical protein	10.5092	1.54672	0.00675347	0.019393
2932132985	uncharacterized protein YoxC	20.8579	0.962989	0.00683326	0.0195964
2932131467	preprotein translocase subunit Sss1	5.43814	-3.34685	0.00684993	0.0196186
2932131475	uncharacterized protein (TIGR00251 family)	9.64682	-2.43893	0.00692367	0.0198039
2932132045	hypothetical protein	28.6226	-1.34791	0.00697835	0.0199343
2932131944	hypothetical protein	10.276	-3.27489	0.00699357	0.0199517
2932132385	hypothetical protein	531.65	0.469302	0.00701616	0.0199855
2932132950	ubiquinone/menaquinone biosynthesis C-methylase UbiE	3.9873	-3.34702	0.00702364	0.0199855
2932131167	NADH-quinone oxidoreductase subunit B	229.436	0.793707	0.00709086	0.0201505
2932131888	hypothetical protein	56.7927	-0.809149	0.00730332	0.0207274
2932132319	hypothetical protein	34.5156	0.839149	0.00743822	0.0210823
2932131328	hypothetical protein	108.757	0.521935	0.00744864	0.0210823
2932131006	CMP-N,N'-diacetyllegionaminic acid synthase	69.1566	-0.822564	0.00745722	0.0210823
2932131272	uncharacterized membrane protein YeiH	16.4033	-2.07003	0.00751805	0.0212269
2932131972	Kef-type K+ transport system membrane component KefB	24.4861	-1.25453	0.00771576	0.0217571
2932131148	succinate dehydrogenase / fumarate reductase membrane anchor subunit	8.61607	-3.23422	0.00774988	0.0218252
2932131871	hypothetical protein	2.95003	-3.39916	0.00776058	0.0218273
2932132699	phenylalanyl-tRNA synthetase alpha chain	19.0132	-3.2164	0.0077783	0.021849
2932131393	mannose-1-phosphate guanylyltransferase	23.6162	-1.66589	0.00781808	0.0219327
2932132274	hypothetical protein	24.8013	-2.29249	0.00793729	0.0222386
2932132561	hypothetical protein	9.36603	-3.28835	0.00800961	0.0224126
2932132084	tricorn protease interacting factor F2/3	103.45	-1.01776	0.00807729	0.0225732
2932131913	aspartyl-tRNA(Asn)/glutamyl-tRNA(Gln) amidotransferase subunit B	43.1379	-1.98708	0.00814399	0.0227305
2932132484	predicted transcriptional regulator	14.6304	-1.80423	0.00818163	0.0228066
2932131784	archaellum component FlaC	8.39334	-2.83232	0.00822034	0.0228853
2932131852	hypothetical protein	11.8597	-1.98647	0.00827757	0.0230154
2932131021	3-oxoacyl-[acyl-carrier protein] reductase	78.5801	-0.635527	0.0083289	0.0231288
2932132457	ribosomal protein L31E	143.722	-0.90589	0.00836179	0.0231614
2932132150	hypoxanthine phosphoribosyltransferase	5.63716	-3.22854	0.00836147	0.0231614
2932132128	hypothetical protein	844.237	-0.716672	0.00844157	0.0233529
2932131174	NADH-quinone oxidoreductase subunit M	175.477	1.59496	0.00855829	0.0236459
2932132326	hypothetical protein	3.36205	3.62862	0.00864783	0.0238632
2932131739	hypothetical protein	138.676	-1.20252	0.0086743	0.0239062
2932132907	Lon protease-like protein	64.4334	1.07376	0.00874097	0.0240596
2932132739	hypothetical protein	26.58	0.972709	0.00876462	0.0240945
2932132041	hypothetical protein	20.8787	1.54943	0.00880095	0.0241384
2932131789	5-formaminoimidazole-4-carboxamide-1-(beta)-D-ribofuranosyl 5'-monophosphate synthetase	84.2627	-0.960421	0.00880264	0.0241384
2932131169	NADH-quinone oxidoreductase subunit D	162.899	0.890544	0.00886208	0.0242444
2932131986	regulator of replication initiation timing	443.404	-0.487862	0.00886343	0.0242444
2932132077	transcription elongation factor Elf1	9.75176	-2.78586	0.00889011	0.0242871
2932132088	transcription initiation factor TFIIB	16.8049	-2.73649	0.00895718	0.0244398
2932132775	imidazoleglycerol-phosphate dehydratase	93.4847	-0.565158	0.00904359	0.0246449
2932132566	DNA-binding Lrp family transcriptional regulator	13.1248	1.31643	0.00910863	0.0247913
2932131402	large subunit ribosomal protein L37Ae	30.8052	-2.23492	0.00919036	0.0249827
2932132752	N6-L-threonylcarbamoyladenine synthase	16.2207	-3.1246	0.00926033	0.0251417
2932132799	adenine deaminase	85.7637	0.541784	0.00948411	0.0257174
2932132645	bis(5'-nucleosidyl)-tetraphosphatase	15.7411	-2.23802	0.00957463	0.0259308
2932132555	hypothetical protein	26.7295	-1.50661	0.00959594	0.0259564
2932132500	DNA topoisomerase-1	188.161	-0.677471	0.0096242	0.0260008
2932132124	hypothetical protein	423.509	-0.479043	0.00969088	0.0261487
2932132209	NAD(P)-dependent dehydrogenase (short-subunit alcohol dehydrogenase family)	379.457	0.555824	0.00983609	0.0264918
2932132785	tetratricopeptide (TPR) repeat protein	3.32496	-3.20628	0.00984222	0.0264918
2932132205	predicted phosphate transport protein (TIGR00153 family)	371.06	-0.600546	0.0100297	0.0269632
2932131147	succinate dehydrogenase / fumarate reductase cytochrome b subunit	37.0205	1.2167	0.0100431	0.0269662
2932132793	hypothetical protein	51.5385	-0.886055	0.0100624	0.0269849
2932132028	hypothetical protein	35.5617	-0.943783	0.010114	0.0270902
2932132245	putative SbcD/Mre11-related phosphoesterase	19.1329	-1.41425	0.0103583	0.0277106
2932132034	hypothetical protein	9.39842	-3.1214	0.0105699	0.0282422
2932131410	hypothetical protein	40.2836	-0.903342	0.0106064	0.0283052
2932132900	protein-disulfide isomerase	23.9647	-1.08392	0.0106991	0.0284545
2932131403	KEOPS complex subunit Pcc1	18.5912	-1.37419	0.0107013	0.0284545
2932131881	5-(carboxyamino)imidazole ribonucleotide synthase	28.6795	-1.92033	0.010699	0.0284545
2932132908	aspartate carbamoyltransferase catalytic subunit	70.5522	-0.869185	0.0107816	0.0286334
2932131520	3-dehydroquinate dehydratase-1	23.3326	-2.66307	0.0108144	0.0286856
2932131709	uncharacterized protein YndB with AHSA1/START domain	32.0556	-1.15065	0.0108684	0.028794
2932132592	hypothetical protein	65.9803	0.712426	0.0110298	0.0291864
2932133057	hypothetical protein	10.6002	-2.68022	0.0110956	0.0293251
2932131982	predicted TIM-barrel fold metal-dependent hydrolase	40.0593	-0.840634	0.0111668	0.0294776
2932132647	hypothetical protein	84.9726	0.607063	0.0113511	0.0298729
2932131184	ribosomal-protein-alanine N-acetyltransferase	73.8024	0.575876	0.0113711	0.0298729
2932131880	hypothetical protein	259.815	0.375556	0.0113629	0.0298729
2932131847	glycine C-acetyltransferase	17.0332	-1.7077	0.0113354	0.0298729
2932132235	2-isopropylmalate synthase	257.195	0.374965	0.0116119	0.0304691
2932132557	hypothetical protein	4.64997	1.95752	0.0118338	0.030917
2932133111	hypothetical protein	14.135	-1.47219	0.0118273	0.030917
2932131151	argininosuccinate lyase	40.5883	-1.54106	0.0118305	0.030917
2932132650	Fe-S cluster biosynthesis and repair protein YggX	18.8018	-2.20935	0.0118391	0.030917
2932131078	signal peptidase	58.4375	0.772931	0.0118713	0.0309644
2932132350	putative mRNA 3-end processing factor	35.7919	-1.70142	0.0119243	0.0310657
2932131082	ribosomal protein S27AE	64.4029	-0.777216	0.0121139	0.0315221
2932133028	hypothetical protein	26.3182	0.927072	0.0121326	0.0315334
2932131282	uncharacterized membrane protein YbhN (UPF0104 family)	11.5742	-1.8808	0.0122373	0.0317677
2932131316	rhodanese-related sulfurtransferase	48.7821	0.723477	0.0123462	0.0320124
2932133000	hypothetical protein	26.5713	-1.13662	0.0124035	0.0320975
2932132994	hypothetical protein	11.7895	-2.62591	0.0124083	0.0320975
2932131853	hypothetical protein	5.42209	-3.07238	0.0125283	0.0323698
2932131873	uncharacterized OB-fold protein	2.76814	3.94312	0.0128052	0.0330072
2932132444	DNA-binding NarL/FixJ family response regulator	11.4023	-2.62613	0.0128013	0.0330072
2932133047	DNA polymerase II small subunit	24.836	-1.55188	0.0128338	0.0330271
2932130953	secondary thiamine-phosphate synthase enzyme	19.0888	-1.60487	0.012843	0.0330271
2932132247	carbamoyl-phosphate synthase small subunit	170.318	-0.982401	0.0131698	0.0338277
2932131514	aspartate aminotransferase	102.648	0.531343	0.0134844	0.0345952
2932133029	CII-binding regulator of phage lambda lysogenization HflD	10.636	-2.59356	0.0135612	0.0347515
2932131004	predicted dehydrogenase	4.31078	-3.02805	0.0137631	0.0352278
2932131474	chlorite dismutase	60.7168	-1.2232	0.0139849	0.0357537
2932131797	phosphoribosylformylglycinamidine synthase PurS subunit	8.23774	-2.98882	0.0140453	0.0358663
2932131116	hypothetical protein	58.3217	0.583185	0.014084	0.0359233
2932131841	2-oxoglutarate dehydrogenase complex dehydrogenase (E1) component-like enzyme	55.8147	0.566077	0.0144124	0.0366755
2932132414	PiT family inorganic phosphate transporter	62.7035	-0.924552	0.014407	0.0366755
2932131929	peptide chain release factor subunit 1	45.6569	-1.25423	0.0145436	0.0369663
2932131321	hypothetical protein	6.45247	-2.9676	0.0146616	0.0372232
2932131889	hypothetical protein	20.6241	-1.33495	0.0147202	0.0373285
2932130996	SAM-dependent methyltransferase	9.00389	-2.58098	0.0148068	0.0375049
2932131886	hypothetical protein	32.5855	-0.910718	0.0148322	0.0375258
2932132264	hypothetical protein	2.87731	3.89506	0.0148607	0.0375544
2932131974	DNA-binding Lrp family transcriptional regulator	7.18098	1.45689	0.0148867	0.0375759
2932132313	excinuclease ABC subunit A	64.974	0.71927	0.0149035	0.0375759
2932131550	hypothetical protein	2.39593	-3.10554	0.0149427	0.0376316
2932132896	glutaredoxin	5.3352	1.6413	0.0150042	0.037743
2932133021	NAD(P)-dependent dehydrogenase (short-subunit alcohol dehydrogenase family)	38.5279	-1.13057	0.0150835	0.0378989
2932132780	hydroxymethylglutaryl-CoA reductase	38.9525	0.918427	0.0151471	0.0380153
2932133044	cobalt-precorrin-7 (C5)-methyltransferase	28.9016	-1.50742	0.0152624	0.0382282
2932132049	hypothetical protein	4.22566	-3.02262	0.0152669	0.0382282
2932132754	adenylate kinase	13.9386	1.0494	0.0154009	0.0385044
2932130945	acylphosphatase	19.5942	-1.3326	0.0154299	0.0385044
2932132218	chemotaxis protein histidine kinase CheA	18.0691	-2.94547	0.0154202	0.0385044
2932131258	predicted transcriptional regulator	10.4059	-2.10448	0.0154658	0.03855
2932133084	plastocyanin	33.3817	1.16145	0.0154995	0.0385903
2932132384	hypothetical protein	33.4159	-1.04509	0.0156842	0.0390058
2932133017	hypothetical protein	6.55719	1.56253	0.0157404	0.0390863
2932131981	hypothetical protein	576.046	0.393657	0.0157522	0.0390863
2932131026	alanine-synthesizing transaminase	113.814	-0.651413	0.0159163	0.0394486
2932131659	malate dehydrogenase	28.6146	-0.91796	0.0160616	0.0397638
2932131215	hypothetical protein	224.165	-1.18667	0.0161322	0.0398141
2932131930	histidine triad (HIT) family protein	23.6666	-1.67498	0.0161366	0.0398141
2932132036	DNA-binding protein	21.0353	-1.83274	0.0161546	0.0398141
2932132309	hypothetical protein	10.6816	-2.15249	0.0161207	0.0398141
2932131344	hypothetical protein	25.8674	0.749891	0.0161734	0.0398156
2932132250	hypothetical protein	11.8763	2.30894	0.0162201	0.039884
2932132149	hypothetical protein	43.1967	-0.680177	0.0162376	0.039884
2932132735	cysteine synthase A	79.9886	0.685877	0.0163505	0.0401163
2932132421	hypothetical protein	35.2733	-0.965376	0.016423	0.0402492
2932133034	predicted small metal-binding protein	37.5213	-2.50222	0.0166756	0.0408227
2932132805	adenosylcobyric acid synthase	8.15378	-2.95276	0.0168003	0.041082
2932132004	anthranilate synthase component 2	60.0226	0.602703	0.0168416	0.0411371
2932132470	[lysine-biosynthesis-protein LysW]--L-2-aminoadipate ligase	46.6852	-1.30469	0.0172245	0.0420254
2932131414	aerobic-type carbon monoxide dehydrogenase small subunit (CoxS/CutS family)	45.803	-0.703745	0.0173176	0.0421452
2932132018	sugar-specific transcriptional regulator TrmB	17.6501	-2.48205	0.0173313	0.0421452
2932131894	YesN/AraC family two-component response regulator	14.712	-2.89178	0.0173253	0.0421452
2932132143	predicted CoA-binding protein	48.5103	-1.03998	0.0173525	0.0421501
2932131136	UDP-N-acetylglucosamine 3-dehydrogenase	19.1607	-2.49219	0.017392	0.0421817
2932132393	DNA-binding FrmR family transcriptional regulator	5.35835	-2.95077	0.017404	0.0421817
2932132530	uncharacterized paraquat-inducible protein A	12327.2	0.309437	0.0174528	0.0422532
2932132562	proline dehydrogenase	45.635	-0.7643	0.017676	0.0427462
2932133042	peptidyl-prolyl cis-trans isomerase B (cyclophilin B)	132.909	0.802173	0.017893	0.0432234
2932131919	5-formaminoimidazole-4-carboxamide-1-(beta)-D-ribofuranosyl 5'-monophosphate synthetase	120.313	-0.677821	0.0181532	0.0438036
2932131874	acetyl-CoA C-acetyltransferase	19.4214	-1.59485	0.0182268	0.0439327
2932131005	NAD(P)-dependent dehydrogenase (short-subunit alcohol dehydrogenase family)	22.8721	1.10755	0.0184389	0.0443953
2932133025	hemerythrin-like domain-containing protein	8.47591	-2.9214	0.0184855	0.0444584
2932131752	1,4-dihydroxy-6-naphthoate synthase	100.287	-0.880775	0.018644	0.0447906
2932131831	small subunit ribosomal protein S19	95.9905	-0.610695	0.0188634	0.045268
2932131879	hypothetical protein	29.7583	0.697785	0.0190216	0.0455977
2932132731	RNA binding exosome subunit	9.30998	-2.0706	0.0190505	0.045617
2932131342	phosphonate transport system substrate-binding protein	26.0262	-2.45134	0.019131	0.0457599
2932132517	predicted transcriptional regulator	296.801	-0.373703	0.0193541	0.046243
2932131458	undecaprenyl-diphosphatase	13.1687	-2.93827	0.0195563	0.0466751
2932131848	biotin synthase	53.5189	0.652628	0.0197628	0.0471168
2932133090	atypical dual specificity phosphatase	89.5113	0.468884	0.0197989	0.0471516
2932132454	aspartate ammonia-lyase	233.278	-0.408475	0.0200006	0.0475285
2932130905	tetratricopeptide (TPR) repeat protein	25.6833	-2.42369	0.0199955	0.0475285
2932131454	cysteine desulfurase/selenocysteine lyase	119.266	0.537832	0.0201034	0.0476686
2932130948	cytoplasmic tRNA 2-thiolation protein 1	26.7063	-1.04954	0.0200944	0.0476686
2932132467	NitT/TauT family transport system substrate-binding protein	11.3053	-2.85223	0.0201248	0.0476686
2932132395	hypothetical protein	2.70058	-2.91443	0.0201638	0.0477094
2932131882	5-(carboxyamino)imidazole ribonucleotide mutase	91.4919	-0.623393	0.0203543	0.0481082
2932131957	gamma-glutamyltranspeptidase/glutathione hydrolase	107.095	-0.533958	0.0206387	0.0487277
2932132318	predicted DNA-binding antitoxin AbrB/MazE fold protein	20.8294	-1.14727	0.0206913	0.0487868
2932131727	Fe-Mn family superoxide dismutase	6.92846	-2.83559	0.0207082	0.0487868
2932131718	hypothetical protein	25.5613	-0.941182	0.021073	0.0495929
2932132877	hypothetical protein	100.207	-0.531876	0.0214551	0.050438
2932133103	hypothetical protein	14.2284	-2.76792	0.0216085	0.0507442
2932131305	phosphate transport system substrate-binding protein	95.6045	-1.3499	0.0220665	0.0517642
2932131728	hypothetical protein	498.232	-0.56509	0.0221014	0.0517906
2932131741	uncharacterized membrane protein YgaE (UPF0421/DUF939 family)	116.853	0.500388	0.0221984	0.0519622
2932132198	DNA-directed RNA polymerase subunit P	79.5526	-0.721278	0.0223924	0.0523605
2932131857	hypothetical protein	26.2823	1.31915	0.0226875	0.052994
2932131866	nitrogen fixation/metabolism regulation signal transduction histidine kinase	148.647	-0.48708	0.0227709	0.0531322
2932132126	DICT domain-containing protein	6331.33	-0.623359	0.0229265	0.0534383
2932133023	3'(2'), 5'-bisphosphate nucleotidase	14.0013	-1.45699	0.0229934	0.0535372
2932131486	Fe-S-cluster containining protein	22.9321	-1.41281	0.0230697	0.053605
2932132089	DNA-binding protein	20.8698	-1.98362	0.0230714	0.053605
2932131688	homoserine dehydrogenase	105.301	-0.480968	0.0231366	0.0536995
2932132372	uncharacterized UBP type Zn finger protein	13.6083	-1.71803	0.0231616	0.0537006
2932131349	protein transport protein SEC61 subunit gamma-like protein	42.9569	-1.69941	0.0232752	0.053907
2932132615	small subunit ribosomal protein S30e	1059.29	-0.241326	0.0233334	0.0539847
2932133011	7-carboxy-7-deazaguanine synthase	59.9049	-0.622647	0.023715	0.0548097
2932132258	signal transduction histidine kinase	13.5235	-2.74023	0.0239136	0.0552104
2932132183	tetratricopeptide (TPR) repeat protein	55.4185	-1.38443	0.023977	0.0552986
2932132840	cytosine/adenosine deaminase-related metal-dependent hydrolase	21.276	-1.55062	0.0241437	0.0556244
2932131942	hypothetical protein	1035.99	-0.663564	0.0243146	0.0559594
2932132431	DNA-directed RNA polymerase subunit E"	13.6995	1.39796	0.0244319	0.0561702
2932132847	two-component system chemotaxis response regulator CheY	8.93759	-2.72615	0.0244617	0.05618
2932132315	predicted small metal-binding protein	18.5542	-2.72953	0.0247161	0.0567047
2932132619	nucleolar protein 56	111.286	0.595929	0.0247577	0.0567406
2932132801	small subunit ribosomal protein S27e	56.4399	-0.796607	0.0248838	0.0569701
2932132219	signal transduction histidine kinase	113.36	0.605502	0.0249724	0.0571134
2932131902	hypothetical protein	14.7692	-1.92758	0.0252517	0.0576918
2932132651	hypothetical protein	4.08758	1.95383	0.0253504	0.057857
2932131735	hypothetical protein	22.464	-1.32088	0.0255265	0.0581982
2932131348	transcriptional antiterminator NusG	61.3395	-0.913747	0.0255859	0.0582732
2932132746	hypothetical protein	923.366	0.321954	0.0256806	0.058428
2932132142	pterin-4a-carbinolamine dehydratase	10.4807	-1.71439	0.0258306	0.0586476
2932130999	dTDP-4-dehydrorhamnose 3,5-epimerase	10.8917	-2.69603	0.0258291	0.0586476
2932131051	hypothetical protein	5.54255	-2.73479	0.0259038	0.0587527
2932131405	DNA excision repair protein ERCC-4	33.2765	-0.951138	0.0259748	0.0588529
2932132268	hypothetical protein	21.8647	0.759077	0.0262189	0.0593447
2932131387	peptide subunit release factor 1 (eRF1)	16.6839	-1.67392	0.0263445	0.0595673
2932132008	tryptophan synthase beta chain	74.8766	0.630039	0.0264576	0.0597614
2932131409	thiosulfate/3-mercaptopyruvate sulfurtransferase	368.638	-0.344473	0.026534	0.0598405
2932132921	V/A-type H+-transporting ATPase subunit C	107.244	-0.817066	0.0265746	0.0598405
2932131928	protein-disulfide isomerase	9.31751	-2.7089	0.0265634	0.0598405
2932132823	hypothetical protein	28.7204	-0.870225	0.0266438	0.0598973
2932131431	predicted transcriptional regulator	16.1762	-2.34286	0.0266818	0.0598973
2932131776	predicted nuclease of predicted toxin-antitoxin system	6.03316	-2.73514	0.0266699	0.0598973
2932132796	heterodisulfide reductase subunit B	11.4799	-1.9197	0.0268712	0.0602608
2932132480	cytidyltransferase-like protein	46.5917	-1.03087	0.0270174	0.0605267
2932131358	fused signal recognition particle receptor	58.0191	-1.1368	0.0270748	0.0605932
2932132289	flagellar protein FlaI	30.5461	-2.31176	0.0271113	0.0606131
2932132042	aryl-alcohol dehydrogenase-like predicted oxidoreductase	66.257	-0.761492	0.0272261	0.0608076
2932130978	arylsulfatase A-like enzyme	25.0061	-1.10916	0.027378	0.0610846
2932132986	predicted ATP-dependent endonuclease of OLD family	20.0989	-1.4085	0.0277579	0.0618693
2932131002	predicted dehydrogenase	18.0288	-2.34021	0.0278052	0.0619119
2932132982	hypothetical protein	6.09651	2.39573	0.0281186	0.0625461
2932131064	ubiquinone/menaquinone biosynthesis C-methylase UbiE	7.64689	-2.34141	0.0281478	0.0625475
2932131796	hypothetical protein	12.8319	1.0054	0.0281937	0.0625861
2932132816	hypothetical protein	6.78717	-2.35452	0.0282978	0.0627535
2932132678	nucleotide-binding universal stress UspA family protein	7.54297	-2.7634	0.0286187	0.0634011
2932132902	hypothetical protein	115.994	-0.530488	0.0293891	0.0650419
2932131673	predicted transcriptional regulator	9.56136	-2.68861	0.0294341	0.0650757
2932131382	hypothetical protein	6.91955	-2.2885	0.0302115	0.0667273
2932132280	flagellin FlaB	1726.51	-0.63056	0.0304856	0.0672258
2932131561	chromosome segregation ATPase	67.1171	-0.661877	0.0305768	0.0672258
2932132474	Lrp/AsnC family leucine-responsive transcriptional regulator	50.0572	-0.896419	0.0305635	0.0672258
2932131842	FtsP/CotA-like multicopper oxidase with cupredoxin domain	257.101	-1.1269	0.0305906	0.0672258
2932131295	hypothetical protein	5.81897	-2.41909	0.0305311	0.0672258
2932131444	hypothetical protein	2.76775	2.24358	0.0306504	0.0672896
2932132734	hypothetical protein	38.275	0.883651	0.0306917	0.0673128
2932131245	tetratricopeptide (TPR) repeat protein	34.5627	0.750153	0.0310483	0.0680267
2932131471	DNA-binding Lrp family transcriptional regulator	149.26	-0.447468	0.0310943	0.0680596
2932131324	signal transduction histidine kinase	21.2824	-1.63196	0.0311888	0.0681982
2932132161	ubiquinone/menaquinone biosynthesis C-methylase UbiE	17.0367	-1.26742	0.0314755	0.0687566
2932130995	NAD+ synthase	24.7036	1.08958	0.0315626	0.0688781
2932132527	hypothetical protein	171.907	-0.482757	0.0316503	0.0690005
2932130949	membrane-associated protease RseP (regulator of RpoE activity)	74.9638	-1.31845	0.0316817	0.0690005
2932133060	uncharacterized membrane protein YoaK (UPF0700 family)	5.53932	-2.6802	0.0317976	0.0691842
2932131647	coenzyme F420-0:L-glutamate ligase/coenzyme F420-1:gamma-L-glutamate ligase	12.2617	-2.29905	0.031856	0.0692426
2932132376	hypothetical protein	106.23	-0.891936	0.0321112	0.069728
2932131777	DNA-binding HxlR family transcriptional regulator	18.51	-1.24194	0.0324292	0.070349
2932132348	signal transduction histidine kinase	11.9662	-2.24441	0.0326218	0.0706967
2932131813	hypothetical protein	14.8037	1.2007	0.0327214	0.0707028
2932132086	hypothetical protein	36.1685	-1.23318	0.0326841	0.0707028
2932131932	predicted nucleic-acid-binding Zn-ribbon protein	9.45411	-2.26038	0.0327079	0.0707028
2932132508	hypothetical protein	11.1972	-2.6804	0.0327954	0.0707927
2932131087	protein-L-isoaspartate(D-aspartate) O-methyltransferase	3.10885	-2.70328	0.0328566	0.0708551
2932131284	nucleotide-binding universal stress UspA family protein	69.3003	-0.58432	0.0330466	0.0711248
2932132923	CRISPR-associated exonuclease Cas4	73.2209	-0.732192	0.033023	0.0711248
2932132387	hypothetical protein	92.0778	-0.498185	0.0331069	0.0711848
2932131401	exosome complex component RRP42	215.915	0.466947	0.033167	0.071244
2932131290	hypothetical protein	10.6575	1.07531	0.0336113	0.0721276
2932132947	3-methyl-2-oxobutanoate hydroxymethyltransferase	22.8735	-2.22234	0.0336684	0.0721795
2932131672	malate dehydrogenase (oxaloacetate-decarboxylating)	20.0864	-1.59994	0.0341065	0.0730472
2932131704	DNA-binding Lrp family transcriptional regulator	5.21165	-2.60661	0.0341756	0.0731237
2932132255	hypothetical protein	10.672	1.19081	0.0343194	0.0733598
2932132542	cell division protein FtsX	7.90998	1.19934	0.0344041	0.0733977
2932131170	NADH-quinone oxidoreductase subunit H	201.365	1.24206	0.0343963	0.0733977
2932132040	hypothetical protein	16.8109	-1.36402	0.0345449	0.0736263
2932133092	hypothetical protein	2.97532	3.13642	0.0347364	0.0739625
2932132147	tetratricopeptide (TPR) repeat protein	53.4349	-0.712554	0.0351824	0.0748394
2932132420	chromate reductase	118.6	-0.473979	0.0353416	0.0750028
2932131318	hypothetical protein	43.7238	-0.732182	0.0353619	0.0750028
2932131740	hypothetical protein	6.44854	-2.59869	0.0353295	0.0750028
2932131461	hypothetical protein	16.8419	-1.07977	0.0355987	0.0754321
2932131819	large subunit ribosomal protein L6	58.9596	0.822573	0.036253	0.0766701
2932131579	PmbA protein	14.7352	-2.198	0.0362186	0.0766701
2932131297	hypothetical protein	11.4276	-1.43557	0.0364403	0.0769179
2932131435	ABC-2 type transport system ATP-binding protein	13.3435	-2.24252	0.0364257	0.0769179
2932131911	acetyl-CoA synthetase	33.6026	-1.15173	0.0364786	0.0769247
2932131000	hypothetical protein	5.99441	-2.59293	0.0371781	0.0783242
2932131500	small subunit ribosomal protein S27Ae	7.53248	-2.22909	0.037368	0.0786488
2932131193	transketolase	53.1428	-1.16046	0.037834	0.0794768
2932132227	peptide/nickel transport system ATP-binding protein	21.1058	-1.41673	0.037829	0.0794768
2932131050	hypothetical protein	0.745254	3.99233	0.0379246	0.0795907
2932133027	transcription initiation factor TFIIB	161.52	-0.498554	0.038201	0.0800598
2932132239	putative autoinducer-2 (AI-2) aldolase	111.299	-0.671402	0.0382577	0.0800598
2932130986	FkbM family methyltransferase	12.6811	-1.24023	0.0382415	0.0800598
2932131599	flagellar biosynthesis component FlhA	6.39871	-2.56937	0.0385908	0.0806798
2932132526	hypothetical protein	99.0142	0.51116	0.0391159	0.0816996
2932132253	enamine deaminase RidA (YjgF/YER057c/UK114 family)	23.7792	-1.7916	0.039372	0.0821562
2932133050	AbrB family looped-hinge helix DNA binding protein	20.9311	0.784223	0.0396053	0.0823376
2932132957	glycerol-1-phosphate dehydrogenase [NAD(P)+]	52.7098	0.63475	0.0396064	0.0823376
2932132284	flagellin FlaB	2454.81	-0.470298	0.0396092	0.0823376
2932131470	precorrin-2 dehydrogenase/sirohydrochlorin ferrochelatase	17.6869	-1.55546	0.0395329	0.0823376
2932133004	uncharacterized protein (TIRG00374 family)	10.3	1.29085	0.0398447	0.0827485
2932131811	hypothetical protein	33.6998	-1.18732	0.0399169	0.08282
2932133082	curved DNA-binding protein CbpA	82.1968	0.670064	0.0401918	0.0833115
2932132655	tRNA acetyltransferase TAN1	7.38191	-2.20389	0.0402348	0.0833217
2932132377	arginine decarboxylase	58.2823	-1.03729	0.0402851	0.0833471
2932131969	nucleotide-binding universal stress UspA family protein	12.3102	1.06391	0.0403848	0.0834746
2932130981	FkbM family methyltransferase	7.55705	1.35232	0.0407252	0.0840988
2932132503	predicted ArsR family transcriptional regulator	72.6681	0.638536	0.0409342	0.0844509
2932132689	pyridoxal 5'-phosphate synthase pdxS subunit	131.543	0.418209	0.0410527	0.0846156
2932132593	transcription initiation factor TFIIB	267.068	-0.338676	0.0412122	0.0848646
2932132366	DNA-binding NarL/FixJ family response regulator	5.14858	-2.56642	0.0421834	0.086783
2932131622	3-hydroxyisobutyrate dehydrogenase	9.22905	-2.48201	0.0422643	0.0868679
2932132684	6-pyruvoyltetrahydropterin/6-carboxytetrahydropterin synthase	60.3849	-0.826974	0.0424933	0.0872566
2932131518	shikimate kinase	48.2079	-1.25371	0.0430335	0.0882832
2932132176	hypothetical protein	5.49161	-2.47422	0.0431801	0.0885011
2932132419	HAMP domain-containing protein/class 3 adenylate cyclase	80.4243	-0.50991	0.04329	0.0886435
2932131456	hypothetical protein	12.0914	-1.27329	0.0435294	0.0890503
2932131624	hypothetical protein	8.40666	-2.48931	0.0439138	0.0897528
2932133095	DNA-directed RNA polymerase subunit M	44.1761	0.626125	0.0439822	0.089809
2932131105	SHS2 domain-containing protein	3.35987	-2.55606	0.0442632	0.0902985
2932131024	hypothetical protein	13.2335	-2.12267	0.0445151	0.090728
2932131589	exosome complex RNA-binding protein Csl4	4.00499	-2.5259	0.0450005	0.0916321
2932132055	sugar-specific transcriptional regulator TrmB	29.3496	-1.08375	0.0452038	0.0919606
2932130973	succinate semialdehyde reductase	8.51942	-2.11709	0.0452837	0.0920377
2932132091	methylmalonyl-CoA mutase C-terminal domain/subunit	179.951	-0.378473	0.0453559	0.0920989
2932131535	hypothetical protein	21.2952	-1.7341	0.0457021	0.092716
2932130934	hypothetical protein	49.547	-1.01753	0.0464122	0.0940696
2932132713	CheY-like chemotaxis protein	7.13791	-2.46504	0.0465999	0.0943626
2932131582	S1-C subfamily serine protease	264.484	0.464276	0.0466845	0.0944467
2932131413	chromosome segregation ATPase	300.892	0.296439	0.0467403	0.0944724
2932133064	hypothetical protein	8.59576	-1.54536	0.0469576	0.094824
2932131211	DNA-directed RNA polymerase subunit N	50.9731	-1.15285	0.0477635	0.0963626
2932131710	chromosome segregation ATPase	53.1638	0.560905	0.0482832	0.0973215
2932132497	site-specific DNA-methyltransferase (adenine-specific)	12.5024	-2.44225	0.0484572	0.0975825
2932132249	hypothetical protein	10.1497	1.30789	0.0487	0.0979814
2932131803	two-component system OmpR family response regulator	4.41367	-2.45834	0.048898	0.0982895
2932132043	1,4-dihydroxy-2-naphthoate octaprenyltransferase	10.7092	-2.3936	0.0489975	0.0983991
2932132737	transcription initiation factor TFIID TATA-box-binding protein	51.4238	-1.21406	0.0493859	0.0990884
2932133035	transcription initiation factor TFIIB	6142.34	0.429079	0.0494991	0.0992247
2932132265	chromosome segregation ATPase	71.9889	-0.995471	0.0496335	0.099403
2932131115	hypothetical protein	30.4921	0.668214	0.0505278	0.101102
2932132510	hypothetical protein	30.8555	0.802455	0.0506178	0.10119
2932133101	hypothetical protein	14.562	-0.997001	0.0507962	0.101453
2932132014	hypothetical protein	5.86111	1.32397	0.051148	0.102063
2932132479	diphthine synthase	21.3849	-1.12964	0.0512333	0.10214
2932132080	hypothetical protein	13.8475	-1.15291	0.0514245	0.102428
2932131507	mannose-1-phosphate guanylyltransferase	37.0844	0.764019	0.0524344	0.104345
2932131070	hypothetical protein	39.5875	-0.714363	0.0525069	0.104394
2932131724	proteasome assembly chaperone (PAC2) family protein	70.4484	-0.676507	0.0526231	0.104531
2932132554	hypothetical protein	9.16274	-1.52734	0.0526979	0.104584
2932131076	4-hydroxybutyryl-CoA synthetase (ADP-forming)	296.153	-0.462713	0.0532569	0.105598
2932131804	hypothetical protein	4.42484	-2.36811	0.0538175	0.106613
2932131753	fructoselysine-6-P-deglycase FrlB-like protein	55.4615	0.681383	0.0538662	0.106613
2932132741	hypothetical protein	57.3287	-0.479763	0.0542327	0.107242
2932132563	1-pyrroline-5-carboxylate dehydrogenase	75.9711	0.429908	0.0546585	0.107986
2932131569	uncharacterized protein	69.9365	0.702553	0.0549318	0.1084
2932131543	aspartate aminotransferase	28.8345	-1.46877	0.0549667	0.1084
2932131304	phosphate uptake regulator	18.9745	0.896077	0.0550266	0.10842
2932132991	hypothetical protein	35.6959	0.580712	0.0554305	0.109118
2932131367	cytidylate kinase	19.0562	-1.32519	0.0554832	0.109124
2932132216	ATPase	49.1683	0.574252	0.0555605	0.109178
2932132298	two-component system chemotaxis response regulator CheY	32.4538	0.86902	0.0558057	0.109561
2932132621	ribonuclease HII	7.68451	-2.36252	0.055864	0.109578
2932132442	plastocyanin	397.287	-0.464422	0.0560903	0.109923
2932132267	signal transduction histidine kinase	54.2956	-0.813319	0.0563339	0.110302
2932130910	translation initiation factor 2 subunit 3	115.878	-0.443153	0.0566273	0.110777
2932133059	DNA replication factor GINS	14.9925	-2.3002	0.0568863	0.111185
2932131302	phosphate transport system permease protein	7.30587	-2.38031	0.0577679	0.112807
2932131602	peptide/nickel transport system substrate-binding protein	65.9259	-0.552748	0.0582242	0.113597
2932132423	catechol 2,3-dioxygenase	69.3658	-0.459129	0.0585584	0.114147
2932132937	uncharacterized membrane protein YhiD involved in acid resistance	16.0203	0.886608	0.0588713	0.114553
2932133076	potassium efflux system protein	62.9171	0.568394	0.0588668	0.114553
2932132158	hypothetical protein	29.6726	-0.835507	0.0590174	0.114634
2932131634	hypothetical protein	1.82342	-2.49298	0.0590169	0.114634
2932131060	aspartate kinase	28.9949	-0.995712	0.0596278	0.115717
2932130911	rRNA-processing protein FCF1	3.36167	-2.34951	0.0599615	0.116262
2932132499	NAD(P)-dependent dehydrogenase (short-subunit alcohol dehydrogenase family)	169.908	0.335982	0.0603233	0.11686
2932131491	translation initiation factor 5A	283.553	-0.545855	0.0604899	0.116976
2932133122	predicted aconitase with swiveling domain	7.23963	-2.00976	0.0604847	0.116976
2932131676	hypothetical protein	49.9263	-1.00841	0.0609276	0.117663
2932132020	archaetidylinositol phosphate synthase	11.9752	-1.23714	0.060973	0.117663
2932131345	uncharacterized membrane protein YuzA (DUF378 family)	3.37906	-2.34861	0.0610064	0.117663
2932132670	thiamine-monophosphate kinase	15.0323	-1.29136	0.0614665	0.118446
2932132831	GTP-binding protein HflX	21.0339	-1.12266	0.0618657	0.11911
2932133020	hypothetical protein	6.83793	-2.01733	0.0619854	0.119236
2932132774	glutamine amidotransferase	11.2371	-1.97205	0.0622069	0.119557
2932130960	hypothetical protein	24.7468	-1.27169	0.0622802	0.119593
2932132422	hypothetical protein	121.615	-0.530545	0.0624334	0.119678
2932131222	predicted transcriptional regulator	47.7609	-0.582145	0.0624306	0.119678
2932132820	uncharacterized protein with von Willebrand factor type A (vWA) domain	284.547	0.284255	0.0628721	0.120413
2932132207	hypothetical protein	70.5187	-0.665805	0.0640425	0.122548
2932131286	hypothetical protein	14.4705	0.866409	0.064214	0.122647
2932131862	glyceraldehyde-3-phosphate dehydrogenase (NAD(P))	62.464	-0.727506	0.0642622	0.122647
2932132744	tRNA-dihydrouridine synthase B	26.5282	-0.858229	0.0642588	0.122647
2932132329	hypothetical protein	5.99458	-2.30738	0.0644103	0.122822
2932133052	hypothetical protein	3.32267	2.55698	0.0647828	0.123325
2932131652	thioredoxin reductase (NADPH)	175.128	-0.534552	0.0647866	0.123325
2932131472	galactose-1-phosphate uridylyltransferase	10.844	0.969206	0.0648728	0.123382
2932132596	hypothetical protein	43.003	-0.521886	0.0653061	0.124099
2932131364	preprotein translocase subunit SecY	150.744	-0.895612	0.0654933	0.124346
2932130962	hypothetical protein	9.44296	-1.61424	0.0657901	0.124802
2932132558	hypothetical protein	60.7454	-0.548108	0.0660687	0.125222
2932131996	hypothetical protein	255.955	0.274855	0.0661649	0.125296
2932132909	aspartate carbamoyltransferase regulatory subunit	49.0519	0.679386	0.0662238	0.125299
2932132106	hypothetical protein	22.816	0.926942	0.0665429	0.12557
2932130951	protein pelota	31.7234	-0.69942	0.0665858	0.12557
2932132883	spermidine synthase	15.2223	-1.25349	0.0665964	0.12557
2932132583	recombinational DNA repair protein RecR	12.0341	-1.93162	0.0664604	0.12557
2932132051	protein-arginine kinase activator protein McsA	11.5867	-1.93465	0.0667931	0.125833
2932131014	2-polyprenyl-3-methyl-5-hydroxy-6-metoxy-1,4-benzoquinol methylase	12.6758	-1.26508	0.0669285	0.12598
2932132226	flagellar motor component MotA	6.91052	-1.62407	0.0669932	0.125993
2932132321	succinate semialdehyde reductase	1293.47	0.311595	0.0672854	0.126326
2932131719	hypothetical protein	29.1088	-0.676441	0.0672478	0.126326
2932130931	UDP-N-acetyl-D-mannosaminuronate dehydrogenase	17.8841	-1.38153	0.0682163	0.127964
2932131357	prefoldin alpha subunit	39.5467	-1.2936	0.0683308	0.128069
2932130967	UDP-glucose 4-epimerase	5.47976	-2.2801	0.0684999	0.128276
2932131300	phosphate transport system protein	38.9662	-0.7875	0.0686188	0.128389
2932132885	suppressor of ftsI	78.0887	0.466456	0.0691065	0.129191
2932132488	GMP synthase (glutamine-hydrolysing)	16.9073	-1.03272	0.0697625	0.130196
2932131202	GNAT superfamily N-acetyltransferase	1.78506	-2.31979	0.0697266	0.130196
2932131261	LEA14-like dessication related protein	29.0612	-1.37558	0.0698461	0.130241
2932132229	nondiscriminating aspartyl-tRNA synthetase	64.0615	-0.893452	0.0703377	0.131046
2932132341	membrane-bound ClpP family serine protease	10.2814	-1.42868	0.0704543	0.131151
2932132538	hypothetical protein	7.71166	-2.23118	0.0712548	0.132529
2932131505	hypothetical protein	12.5019	-2.2268	0.0713282	0.132553
2932131798	phosphoribosylformylglycinamidine synthase I	29.9006	-1.06448	0.0716296	0.133
2932132836	hypothetical protein	27.0137	0.626508	0.0718687	0.133288
2932132827	plastocyanin	139.473	0.466179	0.0719059	0.133288
2932131229	hypothetical protein	198.456	0.324252	0.0721427	0.133613
2932131257	uncharacterized Zn finger protein (UPF0148 family)	9.75648	-1.43906	0.0735284	0.136065
2932132093	nicotinamide-nucleotide adenylyltransferase	10.054	-2.20462	0.0736406	0.136157
2932133007	homoserine kinase	27.1346	-1.04383	0.0739017	0.136431
2932132493	demethylmenaquinone methyltransferase/2-methoxy-6-polyprenyl-1,4-benzoquinol methylase	21.709	-1.11418	0.0739422	0.136431
2932132632	predicted transcriptional regulator	5.07383	-2.28486	0.0739755	0.136431
2932131947	hypothetical protein	6.03534	-1.89701	0.0746035	0.137474
2932131149	succinate dehydrogenase / fumarate reductase iron-sulfur subunit	85.5875	-0.731308	0.074892	0.137889
2932131243	small nuclear ribonucleoprotein	8.22526	-2.20583	0.0754689	0.138835
2932131597	hypothetical protein	276.947	-0.601019	0.0764882	0.140482
2932131757	2'-5' RNA ligase	4.41563	-2.17409	0.0764924	0.140482
2932132652	hypothetical protein	7.55158	1.2626	0.076588	0.14054
2932131101	thioredoxin 1	170.86	0.34207	0.0767423	0.140705
2932132476	alpha-aminoadipate carrier protein LysW	90.3808	-0.499379	0.0772199	0.141462
2932131441	DNA-binding transcriptional ArsR family regulator	35.7321	0.552976	0.0780929	0.142704
2932133099	precorrin-3B C17-methyltransferase	69.933	-0.666608	0.0780411	0.142704
2932132920	hypothetical protein	12.5883	-2.13834	0.0780669	0.142704
2932130922	nucleoside-diphosphate-sugar epimerase	9.18922	-1.35979	0.0781945	0.14277
2932131158	myo-inositol-1(or 4)-monophosphatase	9.40902	-1.88761	0.0783925	0.143013
2932132545	putative oxidoreductase	12.3368	0.996316	0.0786618	0.143384
2932132901	putative oxidoreductase	17.6797	-0.84054	0.07891	0.143717
2932132290	flagellar protein FlaJ	18.1722	-2.16003	0.0798854	0.145373
2932132677	hypothetical protein	78.9973	-0.380055	0.0800257	0.145507
2932132025	hypothetical protein	69.0462	0.629728	0.0804254	0.146113
2932132830	phosphate uptake regulator	14.0272	1.20386	0.080551	0.14622
2932131209	small subunit ribosomal protein S2	182.812	-0.471805	0.0809387	0.146802
2932132098	hypothetical protein	42.3633	0.511411	0.0819361	0.148488
2932132772	cyclase	8.84977	1.07997	0.0822849	0.148997
2932132314	excinuclease ABC subunit B	40.1481	0.603885	0.0831514	0.150442
2932132403	virginiamycin B lyase	118.548	-0.404251	0.0837531	0.151293
2932130952	hypothetical protein	50.482	-0.83313	0.0837598	0.151293
2932132105	predicted transcriptional regulator	22.0318	0.713613	0.0841024	0.151786
2932132117	small-conductance mechanosensitive channel	30.5727	-0.80163	0.0842555	0.151937
2932132291	PAS domain S-box-containing protein	161.537	-1.00074	0.0844514	0.152165
2932132521	hypothetical protein	570.091	-0.190178	0.084609	0.152324
2932131696	flap endonuclease-1	28.9505	0.75512	0.0849683	0.152845
2932132138	hypothetical protein	1881.76	-0.403459	0.0851296	0.152884
2932131812	hypothetical protein	391.098	-0.46404	0.0851082	0.152884
2932131223	hypothetical protein	11.7487	-1.8321	0.0858071	0.153975
2932132776	phosphoglycolate phosphatase-like HAD superfamily hydrolase	5.11088	-2.15514	0.0872818	0.156493
2932132860	anaerobic ribonucleoside-triphosphate reductase	679.541	-0.309997	0.0874228	0.156618
2932131557	hypothetical protein	33.2199	-0.753877	0.0877341	0.157047
2932132549	DNA-binding Lrp family transcriptional regulator	16.3683	-1.03801	0.0884871	0.158266
2932131161	hypothetical protein	2.55346	2.13306	0.08906	0.15903
2932131453	3-phenylpropionate/trans-cinnamate dioxygenase ferredoxin subunit	17.2057	0.847807	0.0890132	0.15903
2932131575	nitrogen regulatory protein P-II 1	344.948	0.257697	0.0891686	0.159095
2932130979	alpha-ketoglutarate-dependent taurine dioxygenase	31.9037	-1.00185	0.0896797	0.159877
2932132590	5'-nucleotidase/UDP-sugar diphosphatase	10.3266	-1.31265	0.0903195	0.160872
2932131773	hypothetical protein	4.54117	-1.87037	0.0903851	0.160872
2932131934	hypothetical protein	5.31556	-2.08992	0.0906208	0.161161
2932132692	aconitate hydratase	304.437	-0.283369	0.0907075	0.161184
2932131513	prephenate dehydrogenase	134.285	0.37103	0.0913934	0.162207
2932132005	hypothetical protein	20.0938	-0.701554	0.0914314	0.162207
2932132417	nitrite reductase (NO-forming)	152.366	-0.443718	0.0922562	0.163538
2932130937	molecular chaperone DnaJ	39.5668	-0.695698	0.093099	0.164766
2932131945	endogenous inhibitor of DNA gyrase (YacG/DUF329 family)	7.61929	-1.80953	0.0930258	0.164766
2932131484	CheY-like chemotaxis protein	25.9218	-0.82902	0.0931988	0.164809
2932132433	tetratricopeptide (TPR) repeat protein	53.2403	-0.489035	0.0938267	0.165652
2932132302	signal transduction histidine kinase	21.4288	-1.2615	0.0937704	0.165652
2932132382	DNA-binding Lrp family transcriptional regulator	29.4643	-0.661778	0.0939503	0.165737
2932131846	hypothetical protein	48.5866	-0.62783	0.0944889	0.166553
2932132030	hypothetical protein	4.0412	1.42462	0.0945654	0.166554
2932131620	endonuclease V-like protein UPF0215 family	1.40848	-2.1824	0.094993	0.167172
2932131849	adenosylmethionine-8-amino-7-oxononanoate aminotransferase	24.9801	-1.15698	0.0955788	0.168068
2932132221	TldD protein	42.3412	0.457144	0.0960106	0.168557
2932131443	aquaporin Z	3.28546	-2.17905	0.0959632	0.168557
2932131892	hypothetical protein	101.033	-0.341829	0.0969563	0.170081
2932131019	methylthioribose-1-phosphate isomerase	104.657	0.394176	0.0979718	0.171588
2932132165	hypothetical protein	7.34697	-1.77251	0.0979401	0.171588
2932132335	hypothetical protein	5.62261	-1.48324	0.0982291	0.171901
2932131383	hypothetical protein	40.1002	0.504098	0.0985915	0.172397
2932131528	hypothetical protein	5104.1	-0.267058	0.0988745	0.172617
2932131352	large subunit ribosomal protein L19e	183.264	-0.315491	0.0987975	0.172617
2932131465	uncharacterized membrane protein YdjX (TVP38/TMEM64 family)	9.61212	-1.74157	0.0992797	0.173186
2932132550	small multidrug resistance family-3 protein	2.39959	-2.14189	0.0994954	0.173424
2932132862	uncharacterized OB-fold protein	32.1845	0.915882	0.0997546	0.173738
2932131965	hypothetical protein	7.91581	-1.76004	0.100759	0.175348
2932131699	hypothetical protein	592.734	0.340969	0.101782	0.176988
2932132192	hypothetical protein	6707.64	0.222126	0.102051	0.177315
2932132897	3D (Asp-Asp-Asp) domain-containing protein	5.46262	-1.77352	0.102238	0.177498
2932131703	FMN reductase [NAD(P)H]	56.9752	0.50907	0.103299	0.179107
2932132193	enoyl-CoA hydratase/3-hydroxyacyl-CoA dehydrogenase	189.289	0.347112	0.103328	0.179107
2932131532	hypothetical protein	3.73589	-2.07266	0.103694	0.179599
2932131685	proteasome beta subunit	659.137	-0.272139	0.104623	0.181065
2932132870	predicted transcriptional regulator	24.0609	-0.815671	0.105153	0.181839
2932132729	seryl-tRNA synthetase	83.4828	0.347184	0.106102	0.183335
2932132278	flagellin FlaB	436.133	-0.97465	0.106351	0.183621
2932133024	adenylylsulfate kinase	188.785	0.302492	0.106655	0.184002
2932132276	tetratricopeptide (TPR) repeat protein	34.5582	-0.902331	0.107124	0.184665
2932131189	hypothetical protein	17.8326	-0.86134	0.107709	0.185526
2932131154	membrane-bound lytic murein transglycosylase	267.651	-0.352717	0.108136	0.185971
2932131207	isopentenyl phosphate kinase	17.6308	-1.00579	0.10807	0.185971
2932131721	C4-type Zn-finger protein	8.6301	0.88593	0.108344	0.186182
2932133123	predicted ribosome quality control (RQC) complex YloA/Tae2 family protein	35.3783	0.561377	0.108442	0.186205
2932131447	glutamate-1-semialdehyde 2,1-aminomutase	29.3715	-0.75649	0.108639	0.186396
2932132107	methionyl-tRNA synthetase	85.6421	0.461117	0.109052	0.186813
2932132857	rRNA small subunit pseudouridine methyltransferase Nep1	3.88893	-2.0209	0.108998	0.186813
2932131419	large subunit ribosomal protein L10e	210.255	-0.333598	0.109396	0.187255
2932131460	chromosome segregation ATPase	616.42	0.420377	0.109533	0.187344
2932131132	UDP-N-acetylmuramyl pentapeptide phosphotransferase/UDP-N-acetylglucosamine-1-phosphate transferase	13.0269	1.02625	0.110489	0.188831
2932131205	geranylgeranyl diphosphate synthase type I	47.3066	-0.707011	0.111441	0.190309
2932131023	hypothetical protein	14.1078	1.04644	0.11321	0.193181
2932130993	holo-[acyl-carrier protein] synthase	0.651838	3.01009	0.114051	0.194312
2932131185	predicted DNA-binding transcriptional regulator	19.8065	-0.691477	0.114044	0.194312
2932132050	hypothetical protein	4.32142	-1.94284	0.114907	0.195619
2932131884	hypothetical protein	9.65756	-1.38754	0.116226	0.19771
2932132469	alpha-aminoadipate carrier protein LysW	17.2252	1.12485	0.116553	0.198113
2932132103	adenylate cyclase	1.12624	-2.13753	0.117193	0.199046
2932132312	excinuclease ABC subunit C	16.1592	0.881106	0.117485	0.199233
2932131787	hypothetical protein	1083.59	0.257566	0.117443	0.199233
2932132353	heme-degrading monooxygenase HmoA	41.3375	-0.863481	0.117714	0.199467
2932131594	signal transduction histidine kinase	28.67	-1.37743	0.118359	0.200406
2932132435	aspartate dehydrogenase	24.0569	0.659685	0.11874	0.200585
2932132520	hypothetical protein	197.054	-0.287496	0.118659	0.200585
2932132946	4-phosphopantoate--beta-alanine ligase	14.6445	-1.94621	0.118589	0.200585
2932132979	hypothetical protein	12.7385	1.54266	0.11951	0.201575
2932133120	endonuclease-3	16.3878	-1.07865	0.119499	0.201575
2932132292	purine-binding chemotaxis protein CheW	35.251	-0.863291	0.121284	0.20441
2932132015	hypothetical protein	1.87342	-2.00429	0.121384	0.204421
2932132294	two-component system chemotaxis response regulator CheB	36.0594	-0.811911	0.121746	0.204873
2932132806	threonine-phosphate decarboxylase	1.76032	-2.0035	0.122374	0.205772
2932131922	phosphonate transport system substrate-binding protein	847.381	0.486546	0.12277	0.206281
2932132490	glutamate dehydrogenase	549.381	0.22917	0.123726	0.207482
2932133110	hypothetical protein	106.172	-0.467318	0.123692	0.207482
2932132177	hypothetical protein	41.468	-0.510149	0.12377	0.207482
2932132345	hypothetical protein	5.00825	-1.65207	0.123978	0.207514
2932132316	nitroimidazol reductase NimA-like FMN-containing flavoprotein (pyridoxamine 5'-phosphate oxidase superfamily)	8.17616	-1.88529	0.12393	0.207514
2932132630	hypothetical protein	3.2403	-1.92791	0.124341	0.207963
2932133091	hypothetical protein	6.10961	-1.66121	0.124602	0.20824
2932131046	hypothetical protein	248.734	-0.252992	0.124761	0.208347
2932131145	DNA-binding PadR family transcriptional regulator	206.779	0.245526	0.124863	0.208359
2932132577	hypothetical protein	10.2668	0.82922	0.125042	0.208391
2932132658	TatD DNase family protein	9.338	-1.89601	0.125073	0.208391
2932131199	hypothetical protein	33.0656	-0.512908	0.125625	0.208993
2932131418	hypothetical protein	14.7945	-0.770892	0.125556	0.208993
2932130990	acetyltransferase-like isoleucine patch superfamily enzyme	22.2573	-0.905137	0.126432	0.210176
2932132977	hypothetical protein	35.0377	0.817342	0.127075	0.210925
2932131483	propanol-preferring alcohol dehydrogenase	158.06	0.464454	0.127042	0.210925
2932132588	DEAD/DEAH box helicase domain-containing protein	12.3059	-1.33069	0.127468	0.211258
2932131323	lactoylglutathione lyase	6.39763	-1.89315	0.127444	0.211258
2932131492	diphthine-ammonia ligase	11.8953	-1.06969	0.127775	0.211606
2932131380	2-oxoglutarate ferredoxin oxidoreductase subunit alpha	374.135	0.279172	0.127878	0.211617
2932132223	DNA-3-methyladenine glycosylase	7.04745	-1.39049	0.128323	0.212193
2932131378	glyoxylate reductase	31.8553	-1.04085	0.12842	0.212193
2932131832	large subunit ribosomal protein L23	68.7253	0.475663	0.128791	0.212647
2932132533	hypothetical protein	2402.99	-0.251226	0.129421	0.213525
2932131172	NAD(P)H-quinone oxidoreductase subunit 6	84.4938	1.10827	0.130106	0.214493
2932132835	succinyl-CoA reductase	66.1204	0.446503	0.131519	0.21666
2932130968	hypothetical protein	2.4533	-1.93064	0.13163	0.21668
2932132285	archaellum component FlaC	35.6855	-1.30223	0.131962	0.217064
2932132428	uncharacterized protein (UPF0218 family)	20.3699	0.558865	0.132604	0.217957
2932132191	hypothetical protein	11.6964	-0.957502	0.133321	0.21897
2932130923	S-adenosylmethionine synthetase	117.879	-0.433033	0.133815	0.219452
2932131386	coenzyme F420-0:L-glutamate ligase/coenzyme F420-1:gamma-L-glutamate ligase	23.609	-0.875644	0.133748	0.219452
2932132052	flagellar protein FlaI	15.5824	-0.901805	0.134114	0.219476
2932130998	dTDP-glucose 4,6-dehydratase	15.291	-0.981928	0.134002	0.219476
2932130933	predicted glycosyltransferase	32.2582	-1.58412	0.13413	0.219476
2932133108	hypothetical protein	8.28717	-1.06198	0.134562	0.220018
2932132704	hypothetical protein	17.5032	0.758215	0.134845	0.220317
2932131564	elongator complex protein 3	114.712	0.287817	0.134988	0.220387
2932132971	peptidyl-prolyl cis-trans isomerase B (cyclophilin B)	124.578	0.559638	0.135365	0.220837
2932132967	FMN reductase	16.0425	-1.03194	0.135751	0.221302
2932132356	phosphoribosylamine--glycine ligase	47.3003	-1.58239	0.136078	0.221671
2932132904	Co/Zn/Cd efflux system component	28.8989	0.743455	0.137039	0.222904
2932131759	hypothetical protein	2.65371	-1.91677	0.136962	0.222904
2932131128	replication factor C small subunit	64.4993	-0.491962	0.137484	0.223462
2932132007	indole-3-glycerol phosphate synthase	57.221	0.458136	0.138199	0.224458
2932131769	hypothetical protein	4.24925	-1.87471	0.138308	0.224469
2932132656	molybdopterin converting factor small subunit/tRNA threonylcarbamoyladenosine modification (KEOPS) complex Cgi121 subunit	6.72006	-1.37133	0.13853	0.224662
2932131506	glucosamine-phosphate N-acetyltransferase	20.4683	-0.748397	0.138677	0.224734
2932132759	N-glycosylase/DNA lyase	5.40861	-1.58339	0.1389	0.22493
2932131904	lysine-ketoglutarate reductase/saccharopine dehydrogenase-like protein (TIGR00300 family)	195.463	-0.379505	0.139134	0.225142
2932131234	uncharacterized protein	23.0046	0.776126	0.140049	0.226456
2932133033	CrcB protein	4.5748	-1.83982	0.141075	0.227947
2932130964	glycosyltransferase involved in cell wall biosynthesis	19.6117	-1.12588	0.141536	0.228522
2932132408	D-ribose pyranose/furanose isomerase RbsD	38.2707	-0.704767	0.141876	0.228903
2932132272	two-component system cell cycle response regulator CpdR	7.59524	-1.80351	0.142313	0.229439
2932133131	dolichol-phosphate mannosyltransferase	53.233	-0.59298	0.142932	0.230268
2932132700	tryptophanyl-tRNA synthetase	22.6275	0.816716	0.14304	0.230272
2932131343	signal transduction histidine kinase	17.5607	-1.5383	0.143604	0.231011
2932132682	asparagine synthase (glutamine-hydrolysing)	1.8153	-1.92273	0.144553	0.232367
2932132031	deoxyhypusine synthase	42.5965	-0.696529	0.144828	0.232638
2932131615	ubiquinone/menaquinone biosynthesis C-methylase UbiE	42.2438	-0.48361	0.145862	0.234127
2932133113	mRNA-degrading endonuclease HigB of HigAB toxin-antitoxin module	18.7272	-1.09873	0.146321	0.234691
2932133062	NADP-dependent 3-hydroxy acid dehydrogenase YdfG	120.784	0.369329	0.146695	0.235119
2932131268	alanyl-tRNA synthetase	121.42	-0.453534	0.146946	0.23535
2932132079	hypothetical protein	8.67911	0.798328	0.147583	0.236198
2932131001	UDP-N-acetylglucosamine 4,6-dehydratase	67.7469	-0.472773	0.147978	0.236657
2932132643	putative membrane protein	114.294	0.284887	0.148314	0.237021
2932132602	regulator of sirC expression with transglutaminase-like and TPR domain	10.3984	-1.55227	0.148478	0.23711
2932131171	NADH-quinone oxidoreductase subunit I	63.7711	-1.51648	0.148801	0.23728
2932130965	asparagine synthase (glutamine-hydrolysing)	13.0307	-1.11908	0.148693	0.23728
2932131368	H/ACA ribonucleoprotein complex subunit 4	26.8886	0.787925	0.149167	0.237607
2932131035	heme A synthase	37.7583	-0.83065	0.149331	0.237607
2932132460	5,10-methylenetetrahydrofolate reductase	17.0037	-1.2767	0.149318	0.237607
2932131667	small GTP-binding protein	23.0638	0.678944	0.150512	0.238643
2932131372	uncharacterized sporulation protein YeaH/YhbH (DUF444 family)	1186.72	0.315778	0.150229	0.238643
2932130997	glucose-1-phosphate thymidylyltransferase	21.3184	-0.904155	0.150527	0.238643
2932131191	predicted DCC family thiol-disulfide oxidoreductase YuxK	13.5921	-0.920089	0.150342	0.238643
2932132224	membrane protein DedA with SNARE-associated domain	9.36241	-1.79695	0.150466	0.238643
2932131737	hypothetical protein	55.5721	-0.79803	0.151441	0.239919
2932132057	hypothetical protein	38.2728	-0.535004	0.152273	0.241063
2932132960	nicotinamide-nucleotide adenylyltransferase	4.06698	1.49398	0.152478	0.241213
2932131139	ferredoxin--NADP+ reductase	130.043	-0.415592	0.152657	0.241322
2932131137	branched-chain amino acid aminotransferase	36.7837	-0.630437	0.152888	0.241513
2932132603	cell division protein FtsB	87.5894	-0.367739	0.154129	0.243297
2932132565	hypothetical protein	50.6346	0.656961	0.154554	0.243779
2932132361	succinyl-CoA synthetase alpha subunit	216.234	-0.422699	0.154657	0.243779
2932130928	hypothetical protein	261.05	0.277525	0.154936	0.244044
2932131531	hypothetical protein	14.1185	-0.987743	0.156077	0.245488
2932131281	cation:H+ antiporter	11.8984	-1.10626	0.156032	0.245488
2932133115	hypothetical protein	24.8432	-0.651205	0.156228	0.245549
2932131092	creatinine amidohydrolase	21.0473	-0.895362	0.156413	0.245664
2932131973	hypothetical protein	14.7505	0.63119	0.157856	0.247752
2932133107	excisionase family DNA binding protein	5.42969	-1.52189	0.158442	0.248494
2932132768	molybdopterin/thiamine biosynthesis adenylyltransferase/molybdopterin converting factor small subunit	43.7728	0.834458	0.158806	0.248886
2932131490	hypothetical protein	61.3417	-0.672217	0.15949	0.24978
2932132032	hypothetical protein	43.3671	0.403436	0.162038	0.253408
2932131074	thiamine transporter ThiT	1.88929	-1.8147	0.161982	0.253408
2932132770	hypothetical protein	48.6076	0.425244	0.164704	0.257394
2932132705	pantetheine-phosphate adenylyltransferase	5.14513	-1.51555	0.16674	0.26039
2932132368	hypothetical protein	18.5496	0.547389	0.167293	0.261068
2932132306	phage-related tail protein	4.03767	-1.73192	0.167791	0.261658
2932131662	sulfite reductase (ferredoxin)	310.397	0.203212	0.168147	0.262026
2932132502	serpin B	48.21	-0.652818	0.169508	0.26396
2932131187	ATP-binding cassette subfamily E protein 1	69.7803	0.433103	0.169988	0.264519
2932132174	hypothetical protein	20.2721	-0.574074	0.170367	0.264734
2932131059	UDP-N-acetylglucosamine--N-acetylmuramyl-(pentapeptide) pyrophosphoryl-undecaprenol N-acetylglucosamine transferase	11.3539	-1.05744	0.170271	0.264734
2932132546	hypothetical protein	0.957465	-1.94666	0.170687	0.265042
2932131646	phosphoserine phosphatase	23.6425	0.859504	0.170903	0.265126
2932131856	protein-disulfide isomerase	29.0112	0.69413	0.171154	0.265126
2932130909	small subunit ribosomal protein S6e	128.22	-0.349671	0.171044	0.265126
2932131770	chemotaxis protein histidine kinase CheA	109.524	-0.35121	0.171225	0.265126
2932132589	two-component system chemotaxis response regulator CheY	18.2235	1.16594	0.173065	0.267288
2932131571	hypothetical protein	284.7	-0.397163	0.173109	0.267288
2932132281	flagellin FlaB	938.632	-0.667735	0.172979	0.267288
2932131028	hypothetical protein	2.2099	-1.8455	0.173067	0.267288
2932132485	plastocyanin	99.6676	-0.440862	0.173856	0.268253
2932131063	hypothetical protein	14.9292	0.655921	0.174362	0.268844
2932131085	dihydropyrimidinase	52.1923	-0.405125	0.174504	0.268874
2932132747	hypothetical protein	1594.33	0.140921	0.176047	0.2709
2932133063	sulfide:quinone oxidoreductase	27.4249	-0.669686	0.176189	0.2709
2932132649	hypothetical protein	2.94259	-1.77392	0.17619	0.2709
2932132867	membrane associated rhomboid family serine protease	11.1891	0.863314	0.176447	0.271105
2932132597	hypothetical protein	7.84415	0.885281	0.176961	0.271703
2932132365	predicted transcriptional regulator	44.6055	-0.547364	0.178563	0.273972
2932132390	mevalonate kinase	0.994019	-1.96748	0.17929	0.274895
2932131839	hypothetical protein	6.15662	1.10673	0.179841	0.275547
2932130994	GT2 family glycosyltransferase	15.6566	0.779842	0.180268	0.276007
2932131558	hypothetical protein	1.16375	1.97495	0.180455	0.276074
2932132584	hypothetical protein	8.62746	-1.75755	0.180563	0.276074
2932131745	hypothetical protein	19.3207	-0.619558	0.181542	0.277185
2932132679	CBS domain-containing protein	14.5081	-1.12137	0.181543	0.277185
2932131452	Fe-S cluster assembly protein SufB	151.585	-0.309265	0.182071	0.277798
2932131738	glycolate oxidase	11.5599	-1.04908	0.182833	0.278572
2932133069	dephospho-CoA kinase	13.2528	-1.17762	0.182813	0.278572
2932132698	phenylalanyl-tRNA synthetase beta chain	38.7369	-0.902215	0.18408	0.280277
2932130966	nucleotide sugar dehydrogenase	55.6435	-0.430758	0.184234	0.280318
2932133104	perosamine synthetase	24.7779	-0.723955	0.185304	0.28175
2932131850	dethiobiotin synthetase	17.4723	0.978784	0.186071	0.282719
2932131108	threonine dehydrogenase-like Zn-dependent dehydrogenase	21.4736	-0.918981	0.18664	0.283388
2932132708	hypothetical protein	28.1007	-0.767927	0.187985	0.285232
2932131547	ribosomal protein L35	52.8127	-0.405202	0.188825	0.286111
2932130956	sugar-specific transcriptional regulator TrmB	41.028	-0.603241	0.18871	0.286111
2932131542	hypothetical protein	2.84257	-1.70831	0.18903	0.286223
2932131632	hypothetical protein	26.0221	-1.02376	0.189224	0.286319
2932132854	PAS domain S-box-containing protein	23.615	-0.578377	0.189485	0.286319
2932130987	UDP-glucose 4-epimerase	8.56552	-1.40005	0.189478	0.286319
2932132728	soluble cytochrome b562	6.50142	-1.03481	0.190118	0.287077
2932132389	hypothetical protein	45.4732	-0.40792	0.190384	0.287281
2932132048	hypothetical protein	11.085	-1.01179	0.190714	0.287581
2932131998	hypothetical protein	32.0985	-0.641909	0.192148	0.289544
2932132888	hypothetical protein	9.97995	0.759711	0.193714	0.291102
2932131096	large subunit ribosomal protein L7Ae	204.898	-0.373881	0.193608	0.291102
2932132990	hypothetical protein	12.2128	-0.711208	0.193648	0.291102
2932133043	hypothetical protein	19.8514	-0.777434	0.193598	0.291102
2932131825	large subunit ribosomal protein L14	109.799	-0.502351	0.194275	0.291745
2932131927	hypothetical protein	3.69063	1.39647	0.194876	0.292447
2932131713	hypothetical protein	279.07	-0.256073	0.195377	0.292999
2932132092	ketol-acid reductoisomerase	793.642	0.200475	0.196603	0.294558
2932133058	glutamine synthetase	204.161	-0.386566	0.196686	0.294558
2932132784	2-(3-amino-3-carboxypropyl)histidine synthase	20.2328	-0.896797	0.19859	0.297207
2932131371	hypothetical protein	8.16321	-1.37026	0.199846	0.298883
2932131247	N utilization substance protein A	88.044	-0.515797	0.200419	0.299534
2932132279	plastocyanin	42.0188	-0.970381	0.201202	0.3005
2932131218	uncharacterized protein (TIGR00303 family)	34.0382	-0.549824	0.202093	0.301625
2932131164	biotin carboxyl carrier protein	42.0394	-0.653045	0.202408	0.301889
2932131510	hypothetical protein	3.38255	1.15107	0.204683	0.304868
2932131208	mevalonate kinase	18.2407	-0.608613	0.204554	0.304868
2932130924	small nuclear ribonucleoprotein	14.8541	1.5207	0.205144	0.305347
2932131340	acetolactate synthase-1/2/3 large subunit	178.299	0.235834	0.207696	0.308935
2932131593	sugar-specific transcriptional regulator TrmB	25.6282	-0.864847	0.208041	0.309239
2932131541	signal transduction histidine kinase	31.5796	0.462448	0.208821	0.309977
2932132228	transcription antitermination factor NusA-like protein	24.3919	-0.955374	0.208783	0.309977
2932132286	archaellum component FlaG (FlaF/FlaG flagellin family)	15.1852	-1.33239	0.209969	0.311471
2932132987	uncharacterized protein YaiI (UPF0178 family)	3.12973	-1.59497	0.210977	0.312753
2932131200	uncharacterized protein (UPF0147 family)	96.3886	0.295322	0.211254	0.312862
2932131516	PAS domain S-box-containing protein	49.2295	-0.620483	0.211335	0.312862
2932132297	chemotaxis protein methyltransferase CheR	11.531	-1.08887	0.214163	0.31662
2932132749	XTP/dITP diphosphohydrolase	1.69399	-1.71395	0.214067	0.31662
2932132308	hypothetical protein	24.6648	-0.690481	0.214664	0.317147
2932131592	hypothetical protein	25.8693	-1.07561	0.21486	0.317222
2932131429	hypothetical protein	33.2763	0.459217	0.21519	0.317496
2932131681	tRNA (adenine57-N1/adenine58-N1)-methyltransferase	17.7758	-1.31673	0.215418	0.317618
2932132083	hypothetical protein	5.91127	1.21078	0.217272	0.320137
2932131146	succinate dehydrogenase / fumarate reductase flavoprotein subunit	180.735	-0.33255	0.218092	0.321129
2932133022	uncharacterized SAM-binding protein YcdF (DUF218 family)	7.72582	-0.951706	0.220108	0.32388
2932132244	predicted nucleic acid-binding Zn finger protein	2.36884	1.30698	0.220986	0.324517
2932131990	hypothetical protein	36.9304	0.509749	0.220859	0.324517
2932131641	peptide/nickel transport system ATP-binding protein	42.7283	0.360059	0.2207	0.324517
2932131940	hypothetical protein	18.7129	-0.576081	0.221754	0.325428
2932132022	hypothetical protein	1.60055	2.08144	0.222432	0.326204
2932131783	hypothetical protein	13.8453	-0.675319	0.222892	0.32666
2932132044	hypothetical protein	9.40018	-0.736317	0.223188	0.326875
2932131838	hypothetical protein	2.09332	2.06929	0.223976	0.327372
2932131054	light-regulated signal transduction histidine kinase (bacteriophytochrome)	6.55849	0.815326	0.223917	0.327372
2932130974	phosphoenolpyruvate phosphomutase	38.6144	-0.594677	0.223771	0.327372
2932132271	hypothetical protein	61.823	0.385076	0.224847	0.328426
2932132152	hypothetical protein	22.3576	0.5448	0.225576	0.328797
2932130942	glutamyl-tRNA(Gln) amidotransferase subunit D	50.3366	0.36826	0.225361	0.328797
2932132078	methylmalonyl-CoA/ethylmalonyl-CoA epimerase	33.759	-0.917764	0.225701	0.328797
2932132889	hypothetical protein	2.93533	-1.54999	0.225697	0.328797
2932132745	hypothetical protein	593.386	0.17413	0.226287	0.329432
2932131041	hypothetical protein	3.1787	-1.34733	0.227884	0.331476
2932131118	hypothetical protein	3.2861	-1.49247	0.227993	0.331476
2932132287	hypothetical protein	11.0798	-1.28298	0.228451	0.331921
2932132671	hypothetical protein	63.7287	0.281172	0.229255	0.332867
2932131702	hypothetical protein	2.9862	-1.51053	0.231373	0.335721
2932132473	acetylornithine/LysW-gamma-L-lysine aminotransferase	72.7814	-0.482604	0.232073	0.336513
2932131072	predicted transcriptional regulator	2.56456	-1.63677	0.23264	0.337113
2932132339	hypothetical protein	4.29069	-1.48996	0.233983	0.338834
2932131142	DNA-binding protein	286.652	-0.40292	0.234723	0.339505
2932132017	hypothetical protein	6.5513	-1.51199	0.234756	0.339505
2932132261	signal peptidase I	6.30739	-1.27737	0.2357	0.340646
2932132587	predicted transcriptional regulator	68.4439	-0.301887	0.237249	0.342494
2932132436	predicted secreted protein with PEFG-CTERM motif	5.54056	-1.50122	0.237292	0.342494
2932131069	hypothetical protein	12.4688	0.656803	0.237614	0.342733
2932132828	nascent polypeptide-associated complex subunit alpha	66.3524	0.299618	0.238174	0.343316
2932131625	hypothetical protein	9.64102	-1.47082	0.238882	0.344109
2932132910	V/A-type H+-transporting ATPase subunit K	396.663	0.253926	0.239127	0.344237
2932133032	hypothetical protein	9.15657	-0.878897	0.239881	0.345094
2932131900	putative hydrolase of HD superfamily	5.43536	-1.45454	0.240721	0.346075
2932132845	tetratricopeptide (TPR) repeat protein	13.1722	1.06857	0.241468	0.346417
2932131341	two-component system chemotaxis response regulator CheY	22.7253	0.548789	0.241293	0.346417
2932131534	hypothetical protein	73.2066	-0.732759	0.24124	0.346417
2932130971	hypothetical protein	1.55191	-1.62475	0.24159	0.346417
2932132625	hypothetical protein	18.692	-0.803883	0.241781	0.346464
2932131827	ribonuclease P protein subunit POP4	39.6955	-0.415052	0.241989	0.346534
2932131897	hypothetical protein	11.4088	-0.835863	0.242191	0.346598
2932131303	phosphate transport system permease protein	12.4325	-1.08605	0.24273	0.347142
2932131319	CDGSH-type Zn-finger protein	32.3681	0.374446	0.243028	0.347341
2932132773	phosphoribosylformimino-5-aminoimidazole carboxamide ribotide isomerase	7.60288	0.847061	0.243571	0.347733
2932132539	hypothetical protein	15.7786	0.670869	0.24362	0.347733
2932132871	uncharacterized membrane protein	11.6891	0.644543	0.244293	0.348374
2932131953	broad-specificity NMP kinase	2.37506	-1.52998	0.244386	0.348374
2932131896	predicted nucleic acid-binding Zn-ribbon protein	10.8628	-0.631705	0.244991	0.349009
2932133116	hypothetical protein	7.83401	-1.24783	0.245917	0.3501
2932131801	uncharacterized protein (DUF427 family)	136.024	0.298308	0.246869	0.351227
2932132543	hypothetical protein	51.0139	-0.300959	0.247971	0.352566
2932132832	tRNA (cytidine56-2'-O)-methyltransferase	11.3906	-1.01502	0.249063	0.35389
2932131168	NADH:ubiquinone oxidoreductase subunit C	53.7772	0.61785	0.252303	0.357565
2932131270	hypothetical protein	129.195	-0.280905	0.252289	0.357565
2932131651	hypothetical protein	16.7763	-0.596548	0.252146	0.357565
2932131262	hypothetical protein	14.7455	-0.807213	0.251968	0.357565
2932131958	UDP-3-O-[3-hydroxymyristoyl] glucosamine N-acyltransferase	29.7017	-0.411744	0.253029	0.358362
2932132241	V/A-type H+-transporting ATPase subunit F	50.4289	0.392504	0.253239	0.358428
2932130913	dolichyl-diphosphooligosaccharide--protein glycosyltransferase	76.6594	-0.449195	0.253527	0.358604
2932132733	nitric oxide reductase NorQ protein	130.18	0.314347	0.253973	0.358971
2932132109	3-phenylpropionate/trans-cinnamate dioxygenase ferredoxin subunit	108.889	0.294905	0.254114	0.358971
2932131355	minor extracellular serine protease Vpr	82.5365	0.332148	0.256073	0.361505
2932132347	hypothetical protein	7.31396	0.884715	0.256469	0.361831
2932131830	large subunit ribosomal protein L22	97.3675	-0.353748	0.256827	0.362104
2932132844	riboflavin synthase	21.1388	-0.624689	0.257342	0.362596
2932132266	two-component system chemotaxis response regulator CheY	9.5494	-1.38923	0.258449	0.363921
2932130985	glycosyltransferase involved in cell wall biosynthesis	6.96359	-1.20687	0.258911	0.364338
2932131434	hypothetical protein	0.618274	2.09007	0.259524	0.364966
2932133106	dimeric dUTPase (all-alpha-NTP-PPase superfamily)	50.6321	0.40679	0.261049	0.366875
2932132879	zinc transport system permease protein	4.17585	1.64942	0.262057	0.368055
2932132976	sugar/nucleoside kinase (ribokinase family)	30.5481	0.441844	0.263711	0.370142
2932132392	uncharacterized protein YyaL (SSP411 family)	48.5527	-0.411464	0.264272	0.370691
2932132895	YHS domain-containing protein	1.01581	2.09148	0.266741	0.373916
2932131654	nucleotide-binding universal stress UspA family protein	23.8643	0.49321	0.267079	0.37415
2932131009	GDP/UDP-N,N'-diacetylbacillosamine 2-epimerase (hydrolysing)	12.852	0.602599	0.268364	0.37571
2932131826	small subunit ribosomal protein S17	66.1796	0.351888	0.26869	0.375788
2932132070	dCMP deaminase	28.3537	-0.614483	0.268763	0.375788
2932130972	alginate O-acetyltransferase complex protein AlgI	15.0212	-0.975805	0.27043	0.377878
2932132943	ADP-ribose pyrophosphatase	18.9288	0.520471	0.271971	0.379789
2932131540	signal transduction histidine kinase	20.6336	-0.521093	0.273494	0.381649
2932132712	DNA-binding transcriptional regulator YhcF (GntR family)	15.4243	-0.701016	0.273652	0.381649
2932131309	uncharacterized hydrophobic protein (TIGR00341 family)	142.481	0.366467	0.277676	0.38673
2932131030	probable phosphoglycerate mutase	50.9116	-0.74443	0.277588	0.38673
2932131067	ribosomal protein S18 acetylase RimI-like enzyme	31.5658	-0.348892	0.277979	0.38673
2932131679	hypothetical protein	24.9635	-0.442052	0.278001	0.38673
2932131040	DNA-dependent RNA polymerase auxiliary subunit epsilon	5.76985	-1.16095	0.278206	0.38677
2932131155	glutamyl-tRNA reductase	89.0384	0.384766	0.279856	0.388817
2932131793	sec-independent protein translocase protein TatA	198.223	0.16704	0.280761	0.389827
2932132194	uncharacterized protein (TIGR00725 family)	11.4131	0.667656	0.283174	0.392929
2932132136	protoporphyrinogen oxidase	1250.34	0.530663	0.28381	0.393257
2932131114	hypothetical protein	921.626	0.128607	0.283949	0.393257
2932131619	hypothetical protein	2.06889	-1.36944	0.283895	0.393257
2932131255	ribosomal protein L37E	4.12071	0.948916	0.286195	0.396117
2932132916	V/A-type H+-transporting ATPase subunit I	358.167	-0.254048	0.28729	0.397382
2932132777	histidinol-phosphate aminotransferase	26.0206	0.556164	0.288172	0.39835
2932133126	precorrin-2/cobalt-factor-2 C20-methyltransferase	13.5302	-0.736459	0.288958	0.399185
2932131012	dTDP-4-dehydrorhamnose reductase	14.0951	-0.813496	0.290425	0.400202
2932132331	hypothetical protein	6.40957	-0.960635	0.290382	0.400202
2932131964	hypothetical protein	4.8545	-1.02899	0.289965	0.400202
2932132736	predicted transcriptional regulator	3.5722	-1.15453	0.290347	0.400202
2932132445	peroxiredoxin	153.897	0.174483	0.291259	0.400847
2932132936	uncharacterized membrane protein	0.842265	-1.60927	0.291249	0.400847
2932131314	hypothetical protein	29.9976	-0.417464	0.291976	0.401581
2932132858	hypothetical protein	35.2605	-0.667983	0.292423	0.401944
2932131726	DNA-binding PadR family transcriptional regulator	9.11339	0.641714	0.293187	0.402237
2932133085	formate hydrogenlyase subunit 6/NADH:ubiquinone oxidoreductase subunit I	2330.06	0.189926	0.292958	0.402237
2932131473	aryl-alcohol dehydrogenase-like predicted oxidoreductase	78.8172	-0.395186	0.293185	0.402237
2932131629	hypothetical protein	0.546912	2.00494	0.294015	0.403121
2932131744	tetratricopeptide (TPR) repeat protein	25.5051	0.411785	0.294335	0.403307
2932133124	hypothetical protein	36.9876	-0.559332	0.29612	0.405245
2932131331	hypothetical protein	5.51606	-1.30097	0.296097	0.405245
2932132340	hypothetical protein	0.902918	-1.7709	0.296517	0.405536
2932131865	hypothetical protein	3.28092	-1.33422	0.296782	0.405646
2932132945	pantoate kinase	20.5153	-1.27991	0.297129	0.405866
2932130989	glycosyltransferase involved in cell wall biosynthesis	33.7638	0.353657	0.297625	0.406291
2932132717	DNA adenine methylase	80.554	-0.240271	0.298678	0.407241
2932131578	cation:H+ antiporter	22.1431	-0.504039	0.298693	0.407241
2932131495	hypothetical protein	36.6325	-0.328671	0.299657	0.408301
2932132463	MFS family permease	10.852	-0.677964	0.300297	0.408919
2932133117	phosphoadenosine phosphosulfate reductase	30.4039	-0.468145	0.301272	0.409992
2932133112	short-subunit dehydrogenase	2.62528	-1.34255	0.301622	0.410213
2932132002	hypothetical protein	6.23447	0.80779	0.306722	0.416831
2932130957	uncharacterized radical SAM superfamily Fe-S cluster-containing enzyme	8010.13	-0.0711873	0.306868	0.416831
2932131251	uncharacterized membrane protein	2.88204	-1.29555	0.308513	0.418806
2932131799	phosphoribosylformylglycinamidine synthase II	57.664	-0.490937	0.308843	0.418994
2932130983	O-antigen/teichoic acid export membrane protein	4.08307	0.890164	0.309244	0.419279
2932132234	3-isopropylmalate dehydrogenase	52.0405	0.293074	0.309697	0.419633
2932131123	histidyl-tRNA synthetase	58.5231	-0.423228	0.310277	0.420158
2932132381	ATP-dependent RNA helicase DeaD	351.084	0.167884	0.310891	0.42073
2932131822	large subunit ribosomal protein L5	65.9709	0.348446	0.311725	0.421598
2932132293	hypothetical protein	7.12184	-0.909679	0.311932	0.421619
2932131192	transketolase	81.8278	-0.438013	0.313324	0.422977
2932131285	putative oxidoreductase	12.5937	-0.619297	0.31323	0.422977
2932132071	DNA polymerase I	72.1444	0.356089	0.314965	0.42467
2932132663	hypothetical protein	20.8031	-0.445734	0.314939	0.42467
2932131353	large subunit ribosomal protein L32e	144.032	-0.229047	0.316913	0.427034
2932130988	polysaccharide deacetylase family protein (PEP-CTERM system associated)	6.02019	-1.25499	0.317727	0.427867
2932133132	hypothetical protein	4.64574	0.880329	0.318354	0.428449
2932131360	large subunit ribosomal protein L18	119.538	0.327233	0.318817	0.428807
2932132187	mannose-6-phosphate isomerase-like protein (cupin superfamily)	22.219	-0.41663	0.31931	0.429208
2932131609	transcription initiation factor TFIIB	214.777	-0.207958	0.322479	0.433202
2932132324	hypothetical protein	5.12036	1.19633	0.323278	0.434008
2932131427	tetratricopeptide (TPR) repeat protein	11.5487	0.532635	0.324505	0.43539
2932131438	hypothetical protein	460.161	0.366081	0.326583	0.437745
2932130992	acyl carrier protein	2.24599	-1.39192	0.32666	0.437745
2932131608	hypothetical protein	14.7974	-0.543711	0.333316	0.446391
2932132585	hypothetical protein	4.26685	0.964614	0.334255	0.447374
2932133041	NADH dehydrogenase	45.3288	0.318983	0.335482	0.448692
2932132204	DNA ligase-1	80.3695	0.228393	0.335649	0.448692
2932131717	uncharacterized repeat protein (TIGR03833 family)	12.0526	-0.511529	0.336946	0.450152
2932131351	methylated-DNA-[protein]-cysteine S-methyltransferase	2.43722	1.02842	0.337794	0.450734
2932131864	threonine synthase	72.5977	-0.363698	0.337734	0.450734
2932132928	HD superfamily phosphohydrolase	17.4074	-0.662601	0.339172	0.452299
2932132899	DNA-binding Lrp family transcriptional regulator	66.5844	0.217645	0.340574	0.453892
2932133006	GTPase SAR1 family protein	12.5874	-1.01338	0.343056	0.456921
2932133061	predicted nucleic acid binding AN1-type Zn finger protein	19.6307	0.381554	0.343882	0.457744
2932131649	tRNA 2-thiouridine synthesizing protein A	82.9897	0.215283	0.345186	0.4592
2932131363	large subunit ribosomal protein L15	124.664	-0.338432	0.345589	0.459457
2932130904	GMP synthase (glutamine-hydrolysing)	2.5439	-1.25473	0.346906	0.460929
2932132492	proteasome alpha subunit	238.365	-0.220703	0.34744	0.461078
2932132199	small subunit ribosomal protein S10	72.3143	-0.486492	0.347336	0.461078
2932131033	cytochrome c oxidase subunit 1	1083.19	-0.119785	0.348018	0.461566
2932131576	Amt family ammonium transporter	625.863	-0.166543	0.348786	0.461959
2932132766	hypothetical protein	67.448	-0.304908	0.349158	0.461959
2932131408	NAD+ kinase	59.926	-0.393801	0.348602	0.461959
2932132932	hypothetical protein	6.80167	-0.834039	0.349112	0.461959
2932132067	hypothetical protein	5.40893	-0.873168	0.350303	0.462916
2932132951	hypothetical protein	13.3673	-1.00126	0.350238	0.462916
2932131764	DNA-binding response OmpR family regulator/predicted nucleic-acid-binding Zn-ribbon protein	10.9487	-1.19221	0.351207	0.463831
2932131081	hypothetical protein	229.956	0.177954	0.351434	0.463851
2932131835	hypothetical protein	2.78695	-1.24551	0.354017	0.466978
2932132009	tryptophan synthase alpha chain	23.6347	-0.510667	0.35476	0.467677
2932131086	hypothetical protein	17.7288	0.573121	0.356013	0.469047
2932132884	sulfoxide reductase heme-binding subunit YedZ	11.3339	0.551426	0.356719	0.469687
2932132551	small multidrug resistance family-3 protein	0.854731	-1.29865	0.356928	0.469687
2932131823	small subunit ribosomal protein S4e	190.866	0.240322	0.360085	0.473454
2932131110	hypothetical protein	1.79067	-1.24178	0.360223	0.473454
2932132283	flagellin FlaB	21.2231	-0.631256	0.36236	0.475978
2932130941	glutamyl-tRNA(Gln) amidotransferase subunit E	45.9065	0.287831	0.362841	0.476324
2932132882	CopG family nickel-responsive transcriptional regulator	7.17499	-1.12878	0.367805	0.482551
2932132790	IMP dehydrogenase	157.159	-0.226225	0.369047	0.483891
2932132680	hypothetical protein	1.46113	-1.24845	0.37101	0.486174
2932132813	DNA repair ATPase RecN	16.7094	-0.798651	0.371313	0.48628
2932132238	ketosteroid isomerase-like protein	17.1117	-0.554287	0.372485	0.487523
2932132081	methylmalonyl-CoA mutase N-terminal domain/subunit	316.814	-0.154855	0.372776	0.487613
2932132992	hypothetical protein	9.85962	0.560946	0.374433	0.488852
2932132694	hypothetical protein	24.4003	0.348282	0.374398	0.488852
2932131389	3-isopropylmalate/(R)-2-methylmalate dehydratase large subunit	174.348	0.150281	0.374343	0.488852
2932132944	phosphate uptake regulator	18.7521	-0.463143	0.374616	0.488852
2932132099	hypothetical protein	0.773153	-1.43898	0.376625	0.491182
2932131496	predicted transcriptional regulator	29.3345	0.367469	0.377413	0.491917
2932132812	uncharacterized membrane-anchored protein YjiN (DUF445 family)	143.166	0.178095	0.379777	0.494704
2932131298	two-component system chemotaxis response regulator CheY	39.1513	-0.287018	0.383257	0.49889
2932131748	hypothetical protein	1.93767	-1.13197	0.383446	0.49889
2932131517	3-phosphoshikimate 1-carboxyvinyltransferase	23.8607	-0.760897	0.384456	0.499907
2932131606	UPF0148 protein	27.1795	0.321649	0.385757	0.501301
2932132639	hypothetical protein	2.54022	-1.11989	0.386317	0.501732
2932131970	voltage-gated potassium channel Kch	2.74232	1.05892	0.386788	0.502045
2932130950	periplasmic divalent cation tolerance protein	5.7844	-0.693656	0.387691	0.502919
2932132807	aspartate-semialdehyde dehydrogenase	223.068	0.157343	0.388541	0.503724
2932131446	hypothetical protein	1.7626	-1.12048	0.390746	0.506282
2932132586	nitroreductase	61.3534	-0.272427	0.393147	0.509093
2932132573	hypothetical protein	13.6837	-0.40585	0.394779	0.510905
2932131971	Na+/H+-dicarboxylate symporter	26.4208	-0.420644	0.396914	0.513062
2932132868	hypothetical protein	34.3893	-0.421864	0.396886	0.513062
2932130930	ABC-2 type transport system permease protein	1.76784	-1.18172	0.399198	0.515709
2932131062	branched-chain amino acid aminotransferase	75.6767	0.289689	0.399841	0.516015
2932130912	Raf kinase inhibitor-like YbhB/YbcL family protein	52.0001	-0.26845	0.400007	0.516015
2932131544	CBS domain-containing protein	8.78849	-0.925983	0.400141	0.516015
2932131214	hypothetical protein	21.6498	0.395098	0.400915	0.516708
2932131580	FO synthase subunit 2	123.14	0.271892	0.401609	0.517298
2932132010	hypothetical protein	69.7691	0.235132	0.401949	0.517433
2932131631	DNA polymerase IV (DinB-like DNA polymerase)	8.39838	-0.658203	0.402573	0.517932
2932131693	acetyl-CoA synthetase	96.445	-0.21789	0.403015	0.518196
2932131670	phosphoglycolate phosphatase (TIGR01487 family)	13.4064	-0.642357	0.403541	0.518568
2932131449	uroporphyrin-III C-methyltransferase	23.2493	-0.556474	0.40455	0.51956
2932133102	uncharacterized C2H2 Zn-finger protein	14.6481	0.403324	0.405661	0.520363
2932131020	metal-sulfur cluster biosynthetic enzyme	253.455	-0.191305	0.405888	0.520363
2932131095	phosphomannomutase/phosphoglucomutase	46.8758	-0.32468	0.40557	0.520363
2932132236	acetolactate synthase-1/3 small subunit	78.6922	0.208049	0.406498	0.520627
2932131052	hypothetical protein	24.6422	-0.3551	0.406569	0.520627
2932131668	hypothetical protein	20.204	0.711865	0.408652	0.522989
2932132115	hypothetical protein	730.677	0.254932	0.410755	0.525373
2932132751	hypothetical protein	30.3334	-0.292973	0.41197	0.52662
2932132039	YHS domain-containing protein	9.73615	0.56678	0.413794	0.528643
2932133008	7-cyano-7-deazaguanine synthase	7.35712	0.625482	0.414096	0.52872
2932131691	hypothetical protein	70.8952	0.233088	0.415463	0.529908
2932132556	hypothetical protein	60.729	-0.322934	0.41551	0.529908
2932132730	small subunit ribosomal protein S3Ae	126.062	0.30464	0.416746	0.531176
2932131279	hypothetical protein	279.567	0.108041	0.419846	0.534816
2932132374	oligoendopeptidase F	98.5395	0.264691	0.421236	0.535963
2932132903	hypothetical protein	630.016	0.149331	0.421156	0.535963
2932131626	RNase P subunit RPR2	10.4942	-0.555046	0.422025	0.536655
2932132328	hypothetical protein	2.48904	1.27514	0.422839	0.53697
2932131206	isopentenyl-diphosphate delta-isomerase	52.598	0.286748	0.423008	0.53697
2932132327	hypothetical protein	4.89827	-1.06504	0.422748	0.53697
2932132397	hypothetical protein	49.2216	0.250094	0.423366	0.537114
2932132984	Na+-driven multidrug efflux pump	1.11868	1.35866	0.425033	0.538916
2932131890	lactoylglutathione lyase	556.031	-0.104873	0.426253	0.54015
2932131568	phosphoribosylformylglycinamidine cyclo-ligase	103.617	0.274672	0.427228	0.541074
2932131909	hypothetical protein	55.9848	0.224274	0.42838	0.541906
2932133100	tyrosyl-tRNA synthetase	44.1137	-0.389694	0.428242	0.541906
2932131701	hypothetical protein	2.01491	0.919961	0.42904	0.542427
2932131109	hypothetical protein	8.59893	0.436561	0.43225	0.545541
2932131093	formyltetrahydrofolate deformylase	53.7357	-0.376241	0.432105	0.545541
2932132578	hypothetical protein	0.5992	-1.28079	0.432083	0.545541
2932131926	hypothetical protein	117.486	-0.337256	0.433071	0.545997
2932132568	uncharacterized protein (DUF302 family)	8.28665	-0.527108	0.43311	0.545997
2932131512	8-oxo-dGTP pyrophosphatase MutT (NUDIX family)	19.5596	0.312029	0.434343	0.547237
2932131425	hypothetical protein	11.6604	-0.504011	0.438127	0.551687
2932131925	predicted cobalt transporter CbtA	32.9022	-0.385459	0.438429	0.55175
2932131016	glucose-1-phosphate cytidylyltransferase	31.5374	0.449916	0.439312	0.552544
2932132412	hypothetical protein	11.5819	-0.490156	0.440224	0.553373
2932132369	hypothetical protein	321.319	0.101291	0.44191	0.555175
2932132073	triosephosphate isomerase	29.1554	0.370583	0.442801	0.555975
2932132783	tRNA(Ile2)-agmatinylcytidine synthase	17.5224	0.359942	0.444322	0.557246
2932131428	hypothetical protein	19.4855	0.347957	0.44428	0.557246
2932132837	hemerythrin-like domain-containing protein	37.4363	0.267329	0.444821	0.557554
2932132415	hypothetical protein	0.638299	-1.21093	0.446225	0.558994
2932131607	translation initiation factor 1	47.7008	-0.31928	0.446891	0.559508
2932131275	hypothetical protein	2.65921	-0.86541	0.448807	0.561586
2932131694	PAS domain S-box-containing protein	30.9814	-0.391904	0.44981	0.56252
2932132875	hypothetical protein	202.8	-0.128451	0.450594	0.563178
2932130963	hypothetical protein	18.9969	-0.40697	0.450912	0.563254
2932131570	hypothetical protein	177.119	-0.13833	0.458325	0.572188
2932132240	L-iditol 2-dehydrogenase	29.7409	-0.30376	0.460953	0.575141
2932131806	hypothetical protein	24.8187	-0.29927	0.462426	0.576651
2932133002	chromosome segregation ATPase	30.5471	0.276528	0.463077	0.577134
2932132929	dTMP kinase	8.85746	-0.793621	0.467078	0.58179
2932131623	hypothetical protein	5.2432	-0.91957	0.470887	0.586201
2932133125	cobalt-precorrin-6B (C15)-methyltransferase	16.2601	0.364521	0.472383	0.587729
2932132342	plastocyanin	179.937	-0.134133	0.472999	0.587828
2932133067	tRNA nucleotidyltransferase (CCA-adding enzyme)	18.0573	-0.436614	0.47293	0.587828
2932132926	hypothetical protein	38.5473	-0.333911	0.473843	0.588221
2932131711	proteasome lid subunit RPN8/RPN11	8.68233	-0.651787	0.474121	0.588221
2932132375	hypothetical protein	3.98787	-0.80009	0.473961	0.588221
2932132178	hypothetical protein	22.6872	0.259601	0.474429	0.588271
2932132304	DNA-binding response OmpR family regulator	76.9477	-0.213137	0.475473	0.589232
2932132317	ppGpp synthetase/RelA/SpoT-type nucleotidyltranferase	2.47311	-0.827255	0.476395	0.59004
2932132233	hypothetical protein	5.95792	0.578018	0.478208	0.591662
2932132887	hypothetical protein	50.9095	-0.247663	0.478245	0.591662
2932132683	4a-hydroxytetrahydrobiopterin dehydratase	9.53271	0.672989	0.479643	0.593057
2932132307	NADH dehydrogenase	20.6949	-0.414909	0.480756	0.594098
2932132300	hypothetical protein	7.25457	-0.927754	0.48204	0.595349
2932132254	oligoribonuclease NrnB/cAMP/cGMP phosphodiesterase (DHH superfamily)	87.4974	-0.259752	0.482911	0.596089
2932131901	hypothetical protein	4.48759	0.587115	0.484856	0.598153
2932132441	exonuclease SbcC	37.7862	-0.359496	0.48563	0.598771
2932132814	hypothetical protein	45.1593	-0.477158	0.486054	0.598956
2932131987	methionine synthase II (cobalamin-independent)	119.299	0.141874	0.48873	0.601355
2932132686	hypothetical protein	21.3224	-0.36813	0.488745	0.601355
2932132085	hypothetical protein	7.58127	-0.655716	0.488824	0.601355
2932131585	hypothetical protein	25.0914	0.26565	0.490204	0.602376
2932131329	hypothetical protein	4196.17	-0.121326	0.49004	0.602376
2932131808	hypothetical protein	5.73001	-0.632845	0.491235	0.603305
2932132082	LAO/AO transport system kinase	39.7062	-0.384213	0.491994	0.603899
2932132810	gas vesicle protein	5.64458	0.537938	0.492483	0.604161
2932131628	hypothetical protein	0.616562	-1.1106	0.494273	0.606017
2932132333	two-component system chemotaxis response regulator CheY	10.5778	-0.84938	0.497615	0.609773
2932131760	3D (Asp-Asp-Asp) domain-containing protein	11.213	-0.405047	0.498974	0.611097
2932131762	steroid 5-alpha reductase family enzyme	3.59485	-0.875752	0.499392	0.611266
2932132978	hypothetical protein	12.922	0.630698	0.501758	0.61382
2932132013	hypothetical protein	11.6913	0.413451	0.502649	0.614567
2932131935	ATP-dependent DNA helicase DinG	24.0959	-0.395946	0.503607	0.615395
2932132363	hypothetical protein	4.70179	0.548261	0.505899	0.617851
2932131494	tRNA pseudouridine synthase 10	4.60617	0.637555	0.508738	0.620635
2932132599	hypothetical protein	10.3234	0.349852	0.508745	0.620635
2932132443	HEAT repeat protein	58.6409	-0.359485	0.509718	0.621336
2932133074	tRNA (guanine10-N2)-dimethyltransferase	2.15907	-0.921085	0.509887	0.621336
2932131751	hypothetical protein	59.9785	-0.199361	0.510935	0.622268
2932132489	5S rRNA maturation endonuclease (ribonuclease M5)	12.5198	0.385512	0.516181	0.627262
2932132111	NAD+ synthase	24.337	0.275204	0.516114	0.627262
2932131190	leucyl aminopeptidase	83.9428	0.173736	0.516155	0.627262
2932132418	hypothetical protein	4.95485	-0.856305	0.515864	0.627262
2932131999	two-component system chemotaxis response regulator CheY	13.331	-0.450837	0.51833	0.629524
2932131117	uracil-DNA glycosylase family 4	24.561	-0.322811	0.522338	0.63404
2932131226	cation diffusion facilitator family transporter	45.4948	0.184842	0.523469	0.635062
2932131420	tRNA-intron endonuclease	3.54896	-0.823544	0.525695	0.637409
2932131044	hypothetical protein	11.6164	-0.409007	0.526456	0.637978
2932132965	5,6-dimethylbenzimidazole synthase	21.4962	-0.319288	0.527971	0.639461
2932130925	DNA repair protein RAD51	2.55423	0.742166	0.530406	0.642055
2932131362	large subunit ribosomal protein L30	94.0796	-0.247361	0.531803	0.64339
2932132330	hypothetical protein	12.5575	-0.402409	0.533109	0.644614
2932131778	hypothetical protein	2.13533	-0.825704	0.534245	0.645632
2932132607	isocitrate dehydrogenase (NAD+)	167.018	-0.14201	0.535166	0.646032
2932131306	hypothetical protein	12.6572	-0.368097	0.534966	0.646032
2932132211	uncharacterized membrane protein YfcA	4.38825	-0.785385	0.538356	0.649525
2932131675	predicted pyridoxine 5'-phosphate oxidase superfamily flavin-nucleotide-binding protein	23.6226	-0.234811	0.539109	0.650076
2932132998	hypothetical protein	43.8758	0.196637	0.539844	0.650604
2932132024	threonyl-tRNA synthetase	116.726	-0.170512	0.543215	0.654307
2932132529	hypothetical protein	8.32318	0.38225	0.546694	0.658135
2932130896	uncharacterized membrane protein YgcG	131.437	-0.126307	0.547997	0.65898
2932132802	adenosylcobinamide-phosphate guanylyltransferase	1.43945	-0.835848	0.547899	0.65898
2932132528	peptidoglycan hydrolase CwlO-like protein	36.447	-0.304613	0.549023	0.659851
2932132952	Xaa-Pro aminopeptidase	176.177	-0.101194	0.551429	0.66238
2932132511	hypothetical protein	1.8174	0.840144	0.553542	0.664554
2932132636	DNA topoisomerase-6 subunit B	103.173	0.193495	0.55399	0.664727
2932131017	O-methyltransferase	27.6015	-0.287959	0.554514	0.664992
2932131385	hypothetical protein	119.787	0.150602	0.557197	0.667844
2932131133	amino acid permease	1.93312	-0.815366	0.558001	0.668441
2932131868	uncharacterized protein YjbI with pentapeptide repeats	118.345	0.147453	0.558854	0.669098
2932131658	nucleotide-binding universal stress UspA family protein	78.6889	0.171348	0.559806	0.669871
2932131845	cytochrome c-type biogenesis protein	47.592	-0.153787	0.560618	0.670477
2932132861	DNA-directed RNA polymerase subunit RPC12/RpoP	36.6134	0.189976	0.562896	0.672834
2932131828	large subunit ribosomal protein L29	66.2459	-0.20827	0.563783	0.673527
2932131653	signal-transduction protein with cAMP-binding, CBS, and nucleotidyltransferase domain	5.83884	0.492627	0.564878	0.673733
2932131267	leucyl-tRNA synthetase	159.58	-0.167974	0.564738	0.673733
2932131687	PUA domain protein	15.1727	-0.320406	0.564452	0.673733
2932132399	hypothetical protein	23.1062	0.271467	0.568905	0.678167
2932132598	hypothetical protein	71.4343	-0.138515	0.57003	0.679138
2932132750	TP53 regulating kinase-like protein	6.76596	-0.51424	0.571279	0.680257
2932131332	CheY-like chemotaxis protein	16.8323	-0.287648	0.572602	0.681462
2932132792	uncharacterized Rossmann fold enzyme	4.19251	-0.624568	0.576387	0.685594
2932132222	uracil-DNA glycosylase family 4	14.4332	-0.314234	0.578058	0.687208
2932132579	glutamine synthetase	117.033	0.137497	0.580146	0.689317
2932131772	LPS sulfotransferase NodH	29.2165	0.274805	0.582977	0.691929
2932131840	hypothetical protein	1.00375	-0.799831	0.582898	0.691929
2932131011	glycosyltransferase involved in cell wall biosynthesis	3.05706	-0.710141	0.586704	0.695976
2932131049	molybdopterin/thiamine biosynthesis adenylyltransferase	360.683	-0.0940157	0.589677	0.699124
2932131230	radical SAM superfamily enzyme YgiQ (UPF0313 family)	430.432	-0.0943488	0.59062	0.699617
2932132846	hypothetical protein	1.53904	-0.788175	0.590731	0.699617
2932131700	hypothetical protein	58.3115	0.181802	0.592368	0.701176
2932131577	hypothetical protein	54.102	-0.176489	0.594583	0.703418
2932133087	cysteine desulfurase/selenocysteine lyase	17.2657	-0.469812	0.595253	0.703832
2932132855	ribonuclease P protein subunit RPR2	4.38365	0.511502	0.595722	0.703942
2932131805	phosphoribosylaminoimidazole-succinocarboxamide synthase	58.1481	-0.162724	0.596311	0.703942
2932131439	hypothetical protein	13.4723	-0.569613	0.596045	0.703942
2932131448	hydroxymethylbilane synthase	31.5169	0.22007	0.597496	0.704961
2932131596	hypothetical protein	119.073	0.165132	0.599345	0.706762
2932131907	preflagellin peptidase FlaK	20.7059	0.264539	0.60132	0.70871
2932132190	hypothetical protein	11.335	-0.368272	0.603645	0.711068
2932132779	ATP phosphoribosyltransferase	57.5558	0.166513	0.607447	0.715161
2932131527	uncharacterized OB-fold protein	6.21565	-0.370282	0.610978	0.718933
2932131949	hypothetical protein	1.51557	0.806782	0.611311	0.718939
2932130982	hypothetical protein	2.05957	0.694775	0.614551	0.722053
2932130975	sulfopyruvate decarboxylase subunit alpha	3.16619	0.692031	0.614618	0.722053
2932132146	hypothetical protein	25.7854	-0.301414	0.615085	0.722214
2932131991	voltage-gated potassium channel	10.4423	0.331167	0.617303	0.72443
2932131015	CDP-glucose 4,6-dehydratase	17.4254	0.328085	0.617653	0.724453
2932131720	arsenate reductase	20.9767	0.206732	0.620047	0.726871
2932131556	hypothetical protein	24.2123	-0.21699	0.621074	0.727297
2932131767	Mg/Co/Ni transporter MgtE	8.67807	-0.358456	0.620872	0.727297
2932133127	precorrin-4/cobalt-precorrin-4 C11-methyltransferase	14.3127	-0.380632	0.621509	0.727417
2932130969	FkbM family methyltransferase	14.9415	0.281905	0.624012	0.729957
2932132349	hypothetical protein	250.611	-0.0612812	0.62467	0.730337
2932132804	adenosylcobinamide-phosphate synthase	8.84725	0.541533	0.629068	0.735087
2932132644	tritrans,polycis-undecaprenyl-diphosphate synthase [geranylgeranyl-diphosphate specific]	29.7078	-0.16951	0.630045	0.735836
2932131851	Na+/H+-dicarboxylate symporter	31.7133	-0.371112	0.630779	0.7363
2932131361	small subunit ribosomal protein S5	203.573	-0.140962	0.631177	0.736373
2932132156	2-hydroxy-6-oxonona-2,4-dienedioate hydrolase	20.6688	0.257987	0.632274	0.736806
2932131661	thiazole biosynthesis enzyme	617.425	-0.0561066	0.632253	0.736806
2932132623	23S rRNA (uridine2552-2'-O)-methyltransferase	26.1294	-0.183292	0.632557	0.736806
2932132259	hypothetical protein	3.82331	-0.618925	0.633665	0.737704
2932131961	NADH dehydrogenase	30.4988	0.181167	0.634817	0.738654
2932131107	predicted enzyme related to lactoylglutathione lyase	22.1201	-0.367518	0.635801	0.739405
2932133109	hypothetical protein	21.9231	0.311624	0.637203	0.740643
2932132144	DNA-binding HxlR family transcriptional regulator	68.1126	-0.117573	0.638908	0.742231
2932130977	choline kinase	4.06657	-0.519914	0.64223	0.745694
2932131545	CBS domain-containing protein	11.3182	0.392611	0.644032	0.74631
2932131800	amidophosphoribosyltransferase	65.6978	0.212168	0.644479	0.74631
2932131605	preprotein translocase subunit Sec61beta	74.7991	0.126876	0.644797	0.74631
2932132914	V/A-type H+-transporting ATPase subunit A	736.947	0.0993941	0.644429	0.74631
2932133081	nucleotide-binding universal stress UspA family protein	112.982	-0.195657	0.644803	0.74631
2932132622	tRNA (guanine26-N2/guanine27-N2)-dimethyltransferase	26.6216	-0.207322	0.643477	0.74631
2932131683	acetylornithine deacetylase/succinyl-diaminopimelate desuccinylase-like protein	27.78	0.183563	0.64631	0.747659
2932131765	hypothetical protein	2.52885	0.52451	0.651856	0.753677
2932132665	NADH:ubiquinone oxidoreductase subunit 3 (subunit A)	3.23186	-0.506226	0.652686	0.754238
2932132012	NAD+ kinase	77.7638	-0.149067	0.655552	0.75715
2932131143	carboxyvinyl-carboxyphosphonate phosphorylmutase	74.2411	-0.175923	0.657615	0.759133
2932132881	zinc transport system substrate-binding protein	18.2151	-0.554167	0.658147	0.759347
2932132890	YVTN family beta-propeller protein	5.99791	-0.407691	0.659672	0.760706
2932132922	hypothetical protein	2.70526	-0.579264	0.660747	0.761545
2932133056	thermosome	488.921	0.0776202	0.66323	0.764005
2932131775	uncharacterized protein YicC (UPF0701 family)	10.5684	0.258436	0.663719	0.764166
2932131780	hypothetical protein	19.8813	-0.203762	0.666827	0.766537
2932131416	hypothetical protein	23.0144	-0.222738	0.666557	0.766537
2932131436	ABC-2 type transport system permease protein	9.85753	-0.468946	0.666656	0.766537
2932131979	N-formylglutamate deformylase	15.3578	-0.266102	0.668214	0.767727
2932131943	hypothetical protein	24.9052	-0.190893	0.672971	0.772788
2932132637	ribosomal RNA assembly protein	16.2562	-0.328405	0.675159	0.774895
2932132303	DNA-binding response OmpR family regulator	10.0934	0.375098	0.684581	0.784065
2932132465	NitT/TauT family transport system permease protein	16.6286	0.372935	0.683913	0.784065
2932132791	dihydropteroate synthase	12.8755	0.237203	0.683931	0.784065
2932132252	two-component system chemotaxis response regulator CheY	18.7756	-0.240559	0.684561	0.784065
2932132848	flavodoxin	8.77591	-0.287732	0.687414	0.786488
2932132466	NitT/TauT family transport system ATP-binding protein	15.3973	-0.358655	0.687378	0.786488
2932131707	hypothetical protein	125.759	0.0735573	0.688319	0.787112
2932132961	RNA 3'-terminal phosphate cyclase (ATP)	3.77468	-0.510963	0.692321	0.791276
2932132301	CheY-like chemotaxis protein	16.7229	-0.436349	0.693671	0.792405
2932132053	flagellar protein FlaJ	5.02337	0.366548	0.694748	0.793222
2932132614	DNA repair protein RadA	2059.12	0.0359717	0.696111	0.794364
2932132738	hypothetical protein	1.57793	-0.548686	0.696689	0.794609
2932131354	phosphoenolpyruvate carboxykinase (ATP)	260.32	0.112541	0.69731	0.794905
2932131746	aminodeoxyfutalosine synthase	95.4307	0.129125	0.700146	0.797722
2932131562	hypothetical protein	4.47254	-0.490074	0.702031	0.799039
2932132367	bisphosphoglycerate-dependent phosphoglycerate mutase	1.25555	-0.537008	0.701931	0.799039
2932131241	DNA-directed RNA polymerase subunit B	660.466	-0.0775525	0.703483	0.800275
2932131522	fructose-bisphosphate aldolase/2-amino-3,7-dideoxy-D-threo-hept-6-ulosonate synthase	123.761	0.109572	0.704329	0.800823
2932132446	hypothetical protein	19.0264	-0.169175	0.70486	0.801011
2932132131	deoxyribodipyrimidine photo-lyase	60.705	0.0956018	0.706206	0.802124
2932132925	hypothetical protein	96.9792	0.110724	0.707479	0.803153
2932130970	arylsulfatase A-like enzyme	31.0301	0.13168	0.707912	0.803229
2932132123	iron complex transport system substrate-binding protein	51.4015	-0.114895	0.708376	0.803339
2932131480	small subunit ribosomal protein S8e	307.96	0.0731424	0.709632	0.804347
2932131307	hypothetical protein	0.905508	-0.555956	0.710404	0.804806
2932132383	hypothetical protein	19.2998	0.177753	0.71163	0.805779
2932131031	heme/copper-type cytochrome/quinol oxidase subunit 2	193.821	-0.0992756	0.713842	0.807866
2932132690	hypothetical protein	16.0863	0.181267	0.714969	0.808723
2932132949	isopropylmalate/homocitrate/citramalate synthase	0.0716073	1.59054	0.716846	0.808759
2932130926	hypothetical protein	0.066173	1.59054	0.716846	0.808759
2932132815	hypothetical protein	8.05715	0.337448	0.716405	0.808759
2932131122	aryl-alcohol dehydrogenase-like predicted oxidoreductase	11.8272	0.289389	0.716805	0.808759
2932132491	DNA-binding transcriptional ArsR family regulator	9.07176	-0.242657	0.716009	0.808759
2932131967	hypothetical protein	67.8598	-0.0993023	0.718284	0.808819
2932131963	ATP-dependent exoDNAse (exonuclease V) beta subunit	30.5831	0.141763	0.718237	0.808819
2932132230	hypothetical protein	12.3835	-0.231394	0.718376	0.808819
2932132552	hypothetical protein	14.986	-0.323261	0.717863	0.808819
2932132996	hypothetical protein	123.573	-0.111367	0.720465	0.810754
2932131682	ADP-dependent NAD(P)H-hydrate dehydratase	133.606	-0.0668078	0.722686	0.812836
2932130900	deoxyribonuclease-4	33.1949	0.194324	0.723405	0.813228
2932132600	uncharacterized protein YbaR (Trm112 family)	11.5504	-0.232097	0.724508	0.81405
2932133114	hypothetical protein	23.4985	0.27701	0.724958	0.814137
2932131204	glutamyl-tRNA synthetase	66.6506	0.131976	0.725559	0.814396
2932132989	hypothetical protein	0.260957	1.01991	0.72663	0.815179
2932131163	acetyl-CoA/propionyl-CoA carboxylase	274.037	0.0989661	0.728577	0.81611
2932131536	dihydrofolate reductase	21.1749	0.133546	0.728176	0.81611
2932132575	hypothetical protein	10.6411	-0.190521	0.728466	0.81611
2932132426	K(+)-stimulated pyrophosphate-energized sodium pump	300.819	0.110187	0.735007	0.822472
2932132507	hypothetical protein	26.8165	-0.128592	0.734657	0.822472
2932132675	tRNA-splicing ligase RtcB	49.9761	0.166848	0.735806	0.822946
2932131166	NADH-quinone oxidoreductase subunit A	115.29	0.196802	0.737956	0.82493
2932131013	dTDP-4-dehydrorhamnose 3,5-epimerase	10.9139	-0.365951	0.740692	0.827565
2932132839	2,5-diamino-6-(ribosylamino)-4(3H)-pyrimidinone 5'-phosphate reductase	5.53023	-0.303201	0.741855	0.828443
2932131203	2-keto-4-pentenoate hydratase/2-oxohepta-3-ene-1,7-dioic acid hydratase in catechol pathway	21.3443	-0.174685	0.743133	0.829446
2932132707	hypothetical protein	166.23	0.0773271	0.745045	0.831021
2932132833	transcription initiation factor TFIIE subunit alpha	104.305	-0.13298	0.745302	0.831021
2932131177	octaprenyl-diphosphate synthase	40.2975	-0.131225	0.7457	0.831042
2932132866	4-oxalocrotonate tautomerase	3.96346	-0.425524	0.746092	0.831056
2932132459	8-oxo-dGTP pyrophosphatase MutT (NUDIX family)	21.7758	-0.157827	0.746734	0.831348
2932131638	myo-inositol-1-phosphate synthase	113.363	0.104843	0.749338	0.8334
2932131779	hypothetical protein	36.7543	0.0930715	0.748962	0.8334
2932132217	two-component system chemotaxis response regulator CheY	9.31338	-0.252528	0.749935	0.833642
2932133105	tetrahydromethanopterin S-methyltransferase subunit A	7.76186	-0.288831	0.752411	0.83597
2932132559	hypothetical protein	13.418	-0.15861	0.752885	0.836072
2932131509	ribosomal protein L37AE/L43A	0.733304	-0.481048	0.756367	0.839514
2932131322	hypothetical protein	0.175633	0.755227	0.757243	0.839635
2932130902	DNA primase small subunit	26.0725	-0.132529	0.757085	0.839635
2932131656	CBS domain-containing protein	33.9524	0.118538	0.760914	0.843279
2932132648	adenylosuccinate synthase	30.9931	0.165353	0.763457	0.845669
2932130917	cobyrinic acid a,c-diamide synthase	14.8345	-0.18565	0.765644	0.847235
2932132893	plastocyanin	5.70734	-0.22076	0.765563	0.847235
2932132401	DNA-binding Lrp family transcriptional regulator	3.419	0.342922	0.767133	0.848027
2932131162	acetyl-CoA/propionyl-CoA carboxylase	239.636	0.0557648	0.76698	0.848027
2932132135	methanogenic corrinoid protein MtbC1	5036.74	-0.0737752	0.769071	0.84974
2932131365	adenylate kinase	50.7899	-0.176658	0.769827	0.850146
2932131529	peroxiredoxin Q/BCP	52.7742	0.11905	0.770806	0.850799
2932132983	hypothetical protein	2.29591	-0.399438	0.772337	0.85206
2932133129	hypothetical protein	48.3998	-0.112516	0.774686	0.854079
2932132633	hypothetical protein	2.33637	-0.403609	0.774947	0.854079
2932131912	hypothetical protein	1.39007	0.453561	0.778779	0.857871
2932131815	cytochrome bd-type quinol oxidase subunit 1	2.7998	0.322554	0.781314	0.860231
2932132462	5-methyltetrahydrofolate--homocysteine methyltransferase	36.6273	0.118884	0.783637	0.862355
2932131854	hypothetical protein	1.57271	-0.3883	0.784827	0.863231
2932131027	nitroimidazol reductase NimA-like FMN-containing flavoprotein (pyridoxamine 5'-phosphate oxidase superfamily)	19.7865	-0.109468	0.78673	0.864889
2932132660	plastocyanin	22.4071	-0.137053	0.787968	0.865816
2932131388	hypothetical protein	4.49265	0.221225	0.790691	0.868373
2932132794	GMP synthase (glutamine-hydrolysing)	125.664	0.0606402	0.792015	0.86914
2932130938	5'(3')-deoxyribonucleotidase	3.19135	-0.301406	0.792183	0.86914
2932132023	agmatinase	33.9744	0.116658	0.792583	0.869144
2932132200	elongation factor 1-alpha	1623.68	0.0424921	0.793726	0.869962
[truncated: 193 more rows]

## Sheet: CCS1_axenic_exp_vs_stat
Accession	Annotation	baseMean	log2FoldChange	pvalue	adj_pvalue
2932130957	uncharacterized radical SAM superfamily Fe-S cluster-containing enzyme	8010.13	-3.49401	0	0
2932131288	hypothetical protein	4146.61	-7.76467	0	0
2932131289	HSP20 family protein	7674.08	-7.79112	0	0
2932132530	uncharacterized paraquat-inducible protein A	12327.2	-7.14591	0	0
2932133038	transitional endoplasmic reticulum ATPase	3627.16	-7.73685	0	0
2932132534	nitrate reductase NapAB chaperone NapD	2723	-5.63465	6.46837e-251	2.31568e-248
2932133039	HSP20 family protein	2027.69	-8.07409	1.66804e-243	5.11849e-241
2932133015	predicted transcriptional regulator	3952.9	-6.96915	2.77854e-237	7.46038e-235
2932132720	methane/ammonia monooxygenase subunit C	82150.6	-4.00377	3.80134e-233	9.07253e-231
2932132516	hypothetical protein	1801.49	-3.94415	1.1665e-226	2.50564e-224
2932131729	hypothetical protein	4708.64	-9.1832	6.28409e-224	1.22711e-221
2932132535	hypothetical protein	1518.16	-5.34008	1.50126e-204	2.68726e-202
2932131237	predicted secreted protein with PEFG-CTERM motif	3725.39	3.92311	5.53462e-197	9.1449e-195
2932132743	DNA-binding Lrp family transcriptional regulator	1228.81	-3.70974	2.03259e-194	3.11858e-192
2932132453	nitrite reductase (NO-forming)	28932	2.80002	8.89569e-183	1.27386e-180
2932133014	uncharacterized membrane protein	1021.73	-5.65986	1.65446e-182	2.22111e-180
2932131329	hypothetical protein	4196.17	-5.65911	5.17959e-178	6.54457e-176
2932132464	FtsP/CotA-like multicopper oxidase with cupredoxin domain	14006.3	3.82967	1.36408e-173	1.62781e-171
2932131621	3-oxoacyl-[acyl-carrier protein] reductase	1758.44	-3.25692	2.85606e-170	3.22885e-168
2932132168	hypothetical protein	7653.29	-3.99711	4.4121e-169	4.73859e-167
2932131954	hypothetical protein	679.904	-5.00806	1.01954e-163	1.04284e-161
2932131330	hypothetical protein	4830.85	-5.95372	1.0257e-162	1.00145e-160
2932131292	transcription initiation factor TFIIB	984.045	-7.06207	3.92067e-158	3.66156e-156
2932132533	hypothetical protein	2402.99	-5.37983	1.23022e-156	1.10105e-154
2932131315	membrane-associated HD superfamily phosphohydrolase	3718.05	-6.16747	1.57986e-156	1.35742e-154
2932131614	hypothetical protein	47811.2	-4.28388	2.58029e-136	2.13172e-134
2932131296	UDP-3-O-[3-hydroxymyristoyl] glucosamine N-acyltransferase	420.713	-4.77557	4.08991e-132	3.25375e-130
2932132615	small subunit ribosomal protein S30e	1059.29	-3.31821	3.34151e-129	2.56341e-127
2932131572	predicted transcriptional regulator	690.948	-4.54039	1.01128e-128	7.49046e-127
2932132614	DNA repair protein RadA	2059.12	-2.47085	1.25319e-128	8.97284e-127
2932132451	hypothetical protein	648.897	-2.92528	4.7646e-125	3.3014e-123
2932131276	DNA-binding Lrp family transcriptional regulator	487.499	-5.81452	1.57748e-110	1.05889e-108
2932131238	predicted secreted protein with PEFG-CTERM motif	5370.53	2.39821	1.83022e-109	1.1913e-107
2932132139	hypothetical protein	788.706	-4.84824	5.48362e-104	3.46436e-102
2932132270	lipopolysaccharide biosynthesis regulator YciM	456.089	-5.67594	2.33921e-100	1.43561e-98
2932131114	hypothetical protein	921.626	-7.14616	4.1028e-100	2.448e-98
2932131788	hypothetical protein	3420.39	-6.41414	1.52732e-97	8.86671e-96
2932132200	elongation factor 1-alpha	1623.68	3.32127	3.00168e-97	1.69674e-95
2932132196	hypothetical protein	351.087	-4.13662	7.13738e-96	3.93105e-94
2932131130	replicative DNA helicase Mcm	609.15	-2.68585	4.77422e-94	2.56375e-92
2932132718	methane/ammonia monooxygenase subunit A	14243.1	2.09292	4.50294e-92	2.3591e-90
2932132544	choice-of-anchor C domain-containing protein	5158.37	3.05691	2.22324e-91	1.13703e-89
2932132531	hypothetical protein	1577.12	-2.71128	4.22441e-87	2.11024e-85
2932131787	hypothetical protein	1083.59	-7.83723	6.92853e-87	3.38238e-85
2932132483	iron-sulfur cluster assembly protein	3617.63	-2.98667	1.38965e-86	6.63327e-85
2932131277	predicted small metal-binding protein	584.876	-6.90103	2.55672e-86	1.19388e-84
2932132284	flagellin FlaB	2454.81	4.38755	1.37185e-84	6.26965e-83
2932131600	hypothetical protein	1283.9	-2.4226	2.10281e-84	9.4101e-83
2932132521	hypothetical protein	570.091	-6.09235	6.22128e-84	2.72721e-82
2932131549	signal-transduction protein with cAMP-binding, CBS, and nucleotidyltransferase domain	395.628	-3.39028	2.46026e-81	1.05693e-79
2932132148	transcription initiation factor TFIIB	423.67	-3.49495	6.03018e-80	2.53977e-78
2932132914	V/A-type H+-transporting ATPase subunit A	736.947	3.90296	1.24908e-79	5.15965e-78
2932132859	ribonucleoside-diphosphate reductase alpha chain	2371.12	2.61639	1.56769e-76	6.35359e-75
2932132113	hypothetical protein	40957.5	-3.88547	2.36137e-75	9.39301e-74
2932131960	UDP-3-O-[3-hydroxymyristoyl] glucosamine N-acyltransferase	359.629	-3.9549	1.98193e-73	7.74033e-72
2932131906	sugar-specific transcriptional regulator TrmB	443.743	-2.99715	3.98125e-73	1.52709e-71
2932132280	flagellin FlaB	1726.51	5.07953	5.15918e-71	1.9442e-69
2932131736	hypothetical protein	1329.95	-3.41996	1.29236e-70	4.78618e-69
2932132321	succinate semialdehyde reductase	1293.47	2.94632	1.58343e-70	5.76476e-69
2932132664	predicted transcriptional regulator	634.574	-2.40813	2.92833e-70	1.04834e-68
2932132192	hypothetical protein	6707.64	2.39579	3.54812e-70	1.2494e-68
2932131430	inhibitor of cysteine peptidase	851.683	-2.10129	1.20073e-69	4.15994e-68
2932132311	plastocyanin	2649.39	1.43633	1.72038e-68	5.86569e-67
2932131066	two-component system chemotaxis response regulator CheY	415.161	-2.96771	4.12405e-68	1.38413e-66
2932132537	nitrite reductase (NO-forming)	27586.4	-1.117	3.22456e-67	1.06559e-65
2932131869	hypothetical protein	2109.38	-2.56767	3.34e-67	1.08702e-65
2932132299	YVTN family beta-propeller protein	331.599	-3.36969	1.54843e-64	4.96423e-63
2932130907	Zn finger protein HypA/HybF involved in hydrogenase expression	373.965	-5.61543	1.47781e-63	4.66815e-62
2932131747	uncharacterized protein (TIGR00106 family)	1397.28	-4.34365	1.31312e-62	4.0878e-61
2932132721	methane/ammonia monooxygenase subunit B	14988	1.81023	1.24599e-61	3.82341e-60
2932131241	DNA-directed RNA polymerase subunit B	660.466	3.20895	8.5431e-59	2.58459e-57
2932132349	hypothetical protein	250.611	-4.2503	1.5824e-58	4.72082e-57
2932131113	glucose/arabinose dehydrogenase	455.037	-3.41948	4.96343e-57	1.46047e-55
2932131742	Lrp/AsnC family transcriptional regulator for asnA, asnC and gidA	263.153	-3.65132	7.53106e-57	2.18604e-55
2932132434	quinolinate synthase	380.056	-2.19479	3.80984e-56	1.09114e-54
2932132320	phthiodiolone/phenolphthiodiolone dimycocerosates ketoreductase	891.429	2.39997	5.42792e-55	1.5341e-53
2932131048	hypothetical protein	713.601	-2.56583	3.42688e-54	9.55967e-53
2932132116	hypothetical protein	231.236	-5.21903	3.597e-54	9.90557e-53
2932132522	hypothetical protein	286.658	-3.09545	5.29438e-54	1.43953e-52
2932132924	hypothetical protein	367.438	-4.75644	2.1235e-53	5.70159e-52
2932132517	predicted transcriptional regulator	296.801	-4.17031	1.11815e-52	2.96517e-51
2932131077	4-hydroxybutyryl-CoA dehydratase/vinylacetyl-CoA-Delta-isomerase	791.46	-1.72225	2.20303e-52	5.77086e-51
2932133013	flagellin-specific chaperone FliS	140.342	-3.72548	1.17859e-51	3.05013e-50
2932131905	KaiC/GvpD/RAD55 family RecA-like ATPase	303.964	-3.38548	8.79372e-51	2.24868e-49
2932132724	hypothetical protein	3045.33	2.30952	1.65054e-50	4.17102e-49
2932132876	predicted secreted protein with PEFG-CTERM motif	5496.5	2.20273	3.08126e-50	7.69599e-49
2932132132	hypothetical protein	1969.13	-2.22433	5.06076e-50	1.24948e-48
2932132913	V/A-type H+-transporting ATPase subunit B	523.028	3.66955	2.21705e-49	5.41162e-48
2932132386	hypothetical protein	1498.29	-2.63974	4.65513e-49	1.12351e-47
2932131242	DNA-directed RNA polymerase subunit A'	876.984	2.7717	7.47811e-49	1.78478e-47
2932131129	DNA replication factor GINS	160.681	-3.5799	1.27547e-48	3.01067e-47
2932131478	RNA-binding protein	312.121	-2.73813	9.92315e-48	2.31684e-46
2932132910	V/A-type H+-transporting ATPase subunit K	396.663	2.97881	2.48369e-46	5.73653e-45
2932132498	DEAD/DEAH box helicase domain-containing protein	164.877	-3.33441	2.55916e-46	5.84796e-45
2932132486	3-hydroxypropionyl-coenzyme A dehydratase	683.152	2.67314	6.09573e-46	1.37828e-44
2932132140	hypothetical protein	7148.55	-3.21038	6.59736e-46	1.47616e-44
2932131754	elongation factor 2	595.808	2.69555	7.20004e-46	1.5944e-44
2932132068	ERCC4-related helicase	255.21	-2.68253	8.99706e-46	1.97201e-44
2932133035	transcription initiation factor TFIIB	6142.34	-3.12894	1.04323e-45	2.26349e-44
2932132059	two-component system chemotaxis response regulator CheY	763.089	-1.74977	2.01986e-45	4.33865e-44
2932131145	DNA-binding PadR family transcriptional regulator	206.779	-3.46785	2.33643e-45	4.96896e-44
2932132163	hypothetical protein	382.616	-5.39044	3.5484e-45	7.4725e-44
2932132714	hypothetical protein	271.484	-2.65049	8.70108e-45	1.81456e-43
2932132514	hypothetical protein	307.662	-2.4184	8.67719e-44	1.79217e-42
2932131922	phosphonate transport system substrate-binding protein	847.381	4.18003	1.50924e-43	3.08748e-42
2932132487	3-hydroxypropionyl-CoA synthetase (ADP-forming)	459.948	2.73472	3.12326e-43	6.32903e-42
2932131612	hypothetical protein	392.818	4.81598	1.2534e-42	2.51617e-41
2932131885	adenylate cyclase	194.944	-2.64515	1.65256e-42	3.28676e-41
2932132003	anthranilate synthase component 1	240.96	-3.87021	1.35923e-41	2.67856e-40
2932132505	hypothetical protein	1048.26	-2.14033	2.16867e-41	4.23482e-40
2932131713	hypothetical protein	279.07	-3.63388	4.26889e-41	8.26087e-40
2932131576	Amt family ammonium transporter	625.863	2.3442	1.28016e-40	2.45517e-39
2932131511	phosphomethylpyrimidine synthase	401.703	-1.85501	2.36443e-40	4.4945e-39
2932131891	DNA-binding Lrp family transcriptional regulator	157.146	-3.08698	3.51292e-40	6.61908e-39
2932131942	hypothetical protein	1035.99	-4.27462	3.73002e-40	6.96703e-39
2932131047	hypothetical protein	211.231	-2.45613	4.36288e-40	8.07885e-39
2932132745	hypothetical protein	593.386	1.8718	1.02111e-39	1.87466e-38
2932132130	transcription initiation factor TFIIB	1462.65	-2.7328	2.88807e-39	5.25728e-38
2932132442	plastocyanin	397.287	3.12564	3.3153e-39	5.98425e-38
2932133045	plastocyanin	254.953	-2.58381	1.02512e-38	1.83496e-37
2932132747	hypothetical protein	1594.33	1.34959	2.12791e-38	3.77748e-37
2932132281	flagellin FlaB	938.632	6.15971	2.40023e-38	4.22597e-37
2932131034	nitrite reductase (NO-forming)	454.852	2.22734	4.67816e-38	8.16966e-37
2932132358	ferritin-like protein	559.508	3.46466	6.147e-38	1.06482e-36
2932132916	V/A-type H+-transporting ATPase subunit I	358.167	3.00176	6.9792e-38	1.19931e-36
2932131950	hypothetical protein	118.864	-4.25391	7.5486e-38	1.28686e-36
2932132757	hypothetical protein	2023.97	1.78625	9.32939e-38	1.57792e-36
2932131175	NADH-quinone oxidoreductase subunit L	362.093	4.70553	1.38311e-37	2.32104e-36
2932132520	hypothetical protein	197.054	-4.90245	3.70414e-37	6.16782e-36
2932132850	alcohol dehydrogenase	1292.9	1.9544	3.12784e-36	5.16815e-35
2932132100	hypothetical protein	233.819	-2.89921	6.01696e-36	9.86598e-35
2932132138	hypothetical protein	1881.76	-3.03136	6.75127e-36	1.09862e-34
2932132256	citrate synthase	517.576	-1.50104	1.24663e-35	2.01336e-34
2932132541	hypothetical protein	900.648	-2.01678	1.76167e-34	2.82393e-33
2932131936	excinuclease UvrABC nuclease subunit	202.627	-2.57309	2.02809e-34	3.22692e-33
2932131938	hypothetical protein	196.866	-4.91399	2.26927e-34	3.58411e-33
2932131033	cytochrome c oxidase subunit 1	1083.19	1.55869	3.21905e-34	5.04709e-33
2932131278	Cft2 family RNA processing exonuclease	208.814	-4.47502	9.31528e-34	1.44994e-32
2932131992	magnesium transporter	225.678	-2.31546	3.70511e-33	5.72559e-32
2932131648	predicted metal-dependent phosphoesterase TrpH	123.173	-3.98445	7.07449e-33	1.08543e-31
2932131438	hypothetical protein	460.161	4.2146	1.22647e-32	1.86841e-31
2932132118	hypothetical protein	431.409	-6.21161	1.38112e-32	2.08919e-31
2932131433	sporulation protein YlmC with PRC-barrel domain	292.994	-1.94543	2.65686e-32	3.99086e-31
2932132426	K(+)-stimulated pyrophosphate-energized sodium pump	300.819	3.69927	3.48422e-32	5.1973e-31
2932131984	hypothetical protein	101.927	-5.20008	4.01088e-32	5.94163e-31
2932132155	AbrB family looped-hinge helix DNA binding protein	399.245	-1.52558	5.41849e-32	7.97187e-31
2932131959	UDP-3-O-[3-hydroxymyristoyl] glucosamine N-acyltransferase	100.448	-4.12081	5.76036e-32	8.41718e-31
2932131287	nucleotide-binding universal stress UspA family protein	190.724	-3.70851	8.16373e-32	1.18484e-30
2932131708	hypothetical protein	161.321	-3.67959	2.18385e-31	3.14825e-30
2932131230	radical SAM superfamily enzyme YgiQ (UPF0313 family)	430.432	2.02157	2.64844e-31	3.79257e-30
2932131728	hypothetical protein	498.232	2.83617	2.91197e-31	4.14233e-30
2932132536	hypothetical protein	449.55	-3.61749	4.85153e-31	6.85597e-30
2932131046	hypothetical protein	248.734	-2.46816	5.72859e-31	8.0425e-30
2932131526	chemotaxis protein histidine kinase CheA	3667.54	1.55776	6.61456e-31	9.22602e-30
2932131587	transcription initiation factor TFIID TATA-box-binding protein	575.483	2.57305	1.3422e-30	1.86003e-29
2932131793	sec-independent protein translocase protein TatA	198.223	-2.38556	1.63691e-30	2.25389e-29
2932132209	NAD(P)-dependent dehydrogenase (short-subunit alcohol dehydrogenase family)	379.457	2.36827	2.60129e-30	3.55896e-29
2932131142	DNA-binding protein	286.652	3.75439	5.69703e-30	7.74508e-29
2932132732	digeranylgeranylglycerophospholipid reductase	290.191	2.88178	1.21948e-29	1.64745e-28
2932131049	molybdopterin/thiamine biosynthesis adenylyltransferase	360.683	-2.29705	1.24427e-29	1.67044e-28
2932131707	hypothetical protein	125.759	-3.38633	3.14613e-29	4.19745e-28
2932132933	HSP20 family protein	141.725	-2.5695	4.22007e-29	5.5955e-28
2932133037	hypothetical protein	304.148	-2.44605	5.98472e-29	7.88661e-28
2932131354	phosphoenolpyruvate carboxykinase (ATP)	260.32	3.11441	8.01907e-29	1.0503e-27
2932132886	hypothetical protein	98.479	-3.41889	8.40504e-29	1.09418e-27
2932131384	hypothetical protein	149.897	-2.54115	1.27769e-28	1.6533e-27
2932133056	thermosome	488.921	1.95099	1.69941e-28	2.18582e-27
2932131571	hypothetical protein	284.7	3.16021	1.86407e-28	2.38335e-27
2932131741	uncharacterized membrane protein YgaE (UPF0421/DUF939 family)	116.853	-4.82913	4.94662e-28	6.28718e-27
2932131037	ligand-binding SRPBCC domain-containing protein	1415.93	1.51717	5.65281e-28	7.14249e-27
2932131481	segregation and condensation protein B	216.649	-2.35407	6.61275e-28	8.30654e-27
2932132456	cell division protein FtsZ	436.569	-1.54279	7.09369e-28	8.85887e-27
2932132970	hypothetical protein	194.95	4.12845	1.07994e-27	1.34087e-26
2932131372	uncharacterized sporulation protein YeaH/YhbH (DUF444 family)	1186.72	2.35858	1.87585e-27	2.3157e-26
2932131988	hypothetical protein	879.392	-1.50132	3.4725e-27	4.26224e-26
2932132125	hypothetical protein	889.168	-1.99926	6.71396e-27	8.19409e-26
2932132548	uncharacterized membrane protein	88.5632	-4.01157	8.98438e-27	1.09031e-25
2932132277	sugar-specific transcriptional regulator TrmB	696.051	1.94617	5.78368e-26	6.97941e-25
2932132195	hypothetical protein	112.014	-4.1389	8.33105e-26	9.99726e-25
2932132074	pyruvate,orthophosphate dikinase	304.903	2.94824	8.73425e-26	1.04229e-24
2932131491	translation initiation factor 5A	283.553	2.99959	1.05666e-25	1.25398e-24
2932131356	Fe-Mn family superoxide dismutase	987.228	1.31294	2.09903e-25	2.47731e-24
2932131096	large subunit ribosomal protein L7Ae	204.898	2.93649	2.28929e-25	2.6871e-24
2932131488	CspA family cold shock protein	381.456	2.36543	2.43553e-25	2.84321e-24
2932131271	large subunit ribosomal protein L12	371.96	2.05201	6.94137e-25	8.0595e-24
2932132746	hypothetical protein	923.366	1.46542	1.79468e-24	2.07256e-23
2932131931	hypothetical protein	263.309	3.74293	1.82097e-24	2.09169e-23
2932130958	glycosyltransferase involved in cell wall biosynthesis	334.128	-4.57035	1.84034e-24	2.10269e-23
2932132490	glutamate dehydrogenase	549.381	1.50769	2.28471e-24	2.59659e-23
2932132278	flagellin FlaB	436.133	5.99247	2.71287e-24	3.06697e-23
2932133077	KamA family protein	223.444	-1.71974	3.38156e-24	3.80292e-23
2932131567	hypothetical protein	149.263	-2.26313	4.97513e-24	5.56592e-23
2932132974	transcription initiation factor IIE alpha subunit	184.378	-2.22543	5.92439e-24	6.59357e-23
2932131080	thioredoxin 1	287.575	-1.70712	9.68871e-24	1.07275e-22
2932132767	hypothetical protein	2.19861e+06	-1.56657	1.67221e-23	1.84201e-22
2932132135	methanogenic corrinoid protein MtbC1	5036.74	-2.52049	2.2884e-23	2.50789e-22
2932131411	NAD-dependent dihydropyrimidine dehydrogenase PreA subunit	910.501	-1.0104	2.87423e-23	3.13393e-22
2932131361	small subunit ribosomal protein S5	203.573	2.83465	4.66381e-23	5.045e-22
2932132134	hypothetical protein	828.99	-1.79788	4.67391e-23	5.045e-22
2932132798	thermosome	455.212	1.84451	5.43513e-23	5.83733e-22
2932131167	NADH-quinone oxidoreductase subunit B	229.436	2.73789	7.49097e-23	8.00527e-22
2932131112	uncharacterized protein YecE (DUF72 family)	112.691	-4.01159	7.61635e-23	8.09897e-22
2932133036	predicted RNase H-like nuclease (RuvC/YqgF family)	95.7375	-3.77988	1.11212e-22	1.17676e-21
2932131730	hypothetical protein	183.12	-2.62293	1.30942e-22	1.37874e-21
2932131031	heme/copper-type cytochrome/quinol oxidase subunit 2	193.821	2.59003	1.46135e-22	1.53121e-21
2932131483	propanol-preferring alcohol dehydrogenase	158.06	2.83067	2.04359e-22	2.13089e-21
2932132369	hypothetical protein	321.319	-1.49675	2.4446e-22	2.53671e-21
2932131464	Zn-finger protein	91.2649	-5.31367	5.94138e-22	6.13561e-21
2932131482	segregation and condensation protein A	81.4936	-3.13357	6.80613e-22	6.99501e-21
2932132126	DICT domain-containing protein	6331.33	-2.62644	1.67728e-21	1.71562e-20
2932131176	proton-translocating NADH-quinone oxidoreductase chain N	189.121	3.83688	1.7075e-21	1.73825e-20
2932131689	peptide-methionine (R)-S-oxide reductase	296.021	-1.52946	2.12004e-21	2.14804e-20
2932132046	flagellin-like protein	277.685	3.11252	3.55923e-21	3.58931e-20
2932132492	proteasome alpha subunit	238.365	2.18463	5.75628e-21	5.7778e-20
2932131985	predicted nucleic acid-binding Zn ribbon protein	61.7011	-4.15783	9.88431e-21	9.87511e-20
2932131868	uncharacterized protein YjbI with pentapeptide repeats	118.345	-5.95758	1.12262e-20	1.11638e-19
2932131293	Fe-Mn family superoxide dismutase	109.411	-2.12676	1.30835e-20	1.29508e-19
2932132959	aspartate aminotransferase-like enzyme	241.087	2.3231	1.81199e-20	1.78539e-19
2932131076	4-hydroxybutyryl-CoA synthetase (ADP-forming)	296.153	2.20946	1.83452e-20	1.79934e-19
2932131937	hypothetical protein	154.455	-3.10927	1.84415e-20	1.80056e-19
2932131908	sugar-specific transcriptional regulator TrmB	62.3458	-2.84484	2.12655e-20	2.06689e-19
2932132128	hypothetical protein	844.237	-2.64103	2.30138e-20	2.22674e-19
2932133058	glutamine synthetase	204.161	2.71433	3.23805e-20	3.11898e-19
2932131501	ribosomal protein S24E	198.38	2.51032	3.93753e-20	3.77581e-19
2932131603	hypothetical protein	80.9084	-2.87738	4.05258e-20	3.86886e-19
2932131253	flavin-dependent dehydrogenase	590.011	-1.94122	4.11845e-20	3.91435e-19
2932132595	prohibitin 2	981.162	-1.49053	4.20359e-20	3.97767e-19
2932132361	succinyl-CoA synthetase alpha subunit	216.234	2.67631	6.27346e-20	5.91026e-19
2932132955	KH/beta-lactamase-domain protein	263.866	2.23205	6.6537e-20	6.24111e-19
2932132343	integrase	172.044	-2.00778	9.5739e-20	8.94119e-19
2932132941	lipoprotein-releasing system permease protein	248.993	-1.44882	1.79903e-19	1.67286e-18
2932131215	hypothetical protein	224.165	4.36869	2.24702e-19	2.08043e-18
2932131279	hypothetical protein	279.567	-10.6582	2.40513e-19	2.21726e-18
2932131597	hypothetical protein	276.947	3.01536	2.4922e-19	2.28771e-18
2932132202	hypothetical protein	158.227	-1.73334	3.02797e-19	2.76249e-18
2932133135	soluble cytochrome b562	449.122	-1.51506	3.03514e-19	2.76249e-18
2932132154	hypothetical protein	495.997	-1.43336	3.24483e-19	2.94088e-18
2932131170	NADH-quinone oxidoreductase subunit H	201.365	4.70288	3.96719e-19	3.58047e-18
2932132092	ketol-acid reductoisomerase	793.642	1.38332	4.46693e-19	4.01463e-18
2932132197	uncharacterized C2H2 Zn-finger protein	115.332	-4.85019	6.83836e-19	6.12033e-18
2932132247	carbamoyl-phosphate synthase small subunit	170.318	3.46956	7.39912e-19	6.59473e-18
2932132205	predicted phosphate transport protein (TIGR00153 family)	371.06	2.06283	9.598e-19	8.51922e-18
2932131294	nitrogen regulatory protein P-II 1	118.914	-7.5411	9.75559e-19	8.62346e-18
2932131174	NADH-quinone oxidoreductase subunit M	175.477	4.67519	1.08362e-18	9.53943e-18
2932131169	NADH-quinone oxidoreductase subunit D	162.899	2.80544	1.16444e-18	1.02091e-17
2932131975	sporulation protein YlmC with PRC-barrel domain	70.6212	-3.55417	1.18301e-18	1.03297e-17
2932132124	hypothetical protein	423.509	-1.81436	1.28367e-18	1.11632e-17
2932132468	argininosuccinate synthase	236.113	2.49729	1.66214e-18	1.43963e-17
2932132899	DNA-binding Lrp family transcriptional regulator	66.5844	-3.88763	2.01699e-18	1.73996e-17
2932132725	hypothetical protein	873.592	1.37381	2.36634e-18	2.03316e-17
2932131699	hypothetical protein	592.734	-1.91038	2.47643e-18	2.11927e-17
2932131401	exosome complex component RRP42	215.915	1.86835	2.48719e-18	2.12003e-17
2932131274	predicted amidophosphoribosyltransferase	371.721	-10.2691	5.477e-18	4.65004e-17
2932132863	acetyl-CoA C-acetyltransferase	196.93	2.16588	8.3818e-18	7.08823e-17
2932132137	hypothetical protein	576.725	-2.65415	9.85743e-18	8.30344e-17
2932132201	fructose 1,6-bisphosphate aldolase/phosphatase	337.918	1.62997	1.13404e-17	9.51529e-17
2932132915	V/A-type H+-transporting ATPase subunit E	170.632	3.01982	1.53059e-17	1.27926e-16
2932130903	hypothetical protein	333.626	1.45865	2.03631e-17	1.69534e-16
2932132359	hypothetical protein	63.4003	-2.53979	2.21013e-17	1.83296e-16
2932130944	large subunit ribosomal protein L2	351.74	1.30868	2.53979e-17	2.09825e-16
2932131941	hypothetical protein	75.0098	-2.55829	2.57625e-17	2.12022e-16
2932132612	large subunit ribosomal protein L21e	379.646	1.88775	2.66387e-17	2.18396e-16
2932132108	adenosylhomocysteinase	187.457	4.27032	3.06608e-17	2.50416e-16
2932132677	hypothetical protein	78.9973	-3.13664	4.01527e-17	3.26697e-16
2932131837	proteasome alpha subunit	428.462	1.51573	4.45837e-17	3.6138e-16
2932131163	acetyl-CoA/propionyl-CoA carboxylase	274.037	2.34836	5.01226e-17	4.04749e-16
2932132616	radical SAM superfamily enzyme YgiQ (UPF0313 family)	282.054	1.56701	6.97431e-17	5.61079e-16
2932132035	DNA-directed RNA polymerase I, II, and III subunit RPABC2	184.214	2.37374	7.1757e-17	5.75127e-16
2932132457	ribosomal protein L31E	143.722	2.82869	1.16686e-16	9.31752e-16
2932133048	cell division control protein 6	84.3195	-2.60927	1.28692e-16	1.02382e-15
2932131364	preprotein translocase subunit SecY	150.744	3.9444	1.4072e-16	1.11538e-15
2932131633	DNA-binding protein Alba	207.209	2.77379	1.43643e-16	1.13435e-15
2932131841	2-oxoglutarate dehydrogenase complex dehydrogenase (E1) component-like enzyme	55.8147	-3.22061	1.46896e-16	1.15579e-15
2932131312	hypothetical protein	1999.58	-1.9706	1.70764e-16	1.33869e-15
2932132592	hypothetical protein	65.9803	-5.35049	1.724e-16	1.3466e-15
2932131716	CxxC-x17-CxxC domain-containing protein	404.536	1.38507	1.96772e-16	1.5314e-15
2932133031	hypothetical protein	68.0241	-3.30184	2.65385e-16	2.05793e-15
2932132188	ferredoxin	262.871	-1.55133	2.70685e-16	2.09148e-15
2932131582	S1-C subfamily serine protease	264.484	1.86493	2.96281e-16	2.28105e-15
2932132643	putative membrane protein	114.294	-2.06717	3.27253e-16	2.5105e-15
2932132672	small subunit ribosomal protein S11	153.594	2.38359	4.25967e-16	3.25615e-15
2932132380	protein-disulfide isomerase	171.365	4.3306	5.18481e-16	3.94928e-15
2932131530	aquaporin-4	155.985	3.69219	7.69327e-16	5.83927e-15
2932132004	anthranilate synthase component 2	60.0226	-3.07197	7.94028e-16	6.00554e-15
2932132952	Xaa-Pro aminopeptidase	176.177	-1.69978	8.58705e-16	6.47192e-15
2932132410	plastocyanin	580.298	1.2358	1.02746e-15	7.7167e-15
2932132730	small subunit ribosomal protein S3Ae	126.062	2.88393	1.20735e-15	9.03617e-15
2932132445	peroxiredoxin	153.897	-1.64745	1.45425e-15	1.08463e-14
2932132291	PAS domain S-box-containing protein	161.537	4.53421	1.49006e-15	1.10749e-14
2932132958	peptidylprolyl isomerase	118.223	2.4853	1.64391e-15	1.21763e-14
2932131650	cysteine synthase B	272.944	-1.39155	1.76037e-15	1.2994e-14
2932132246	carbamoyl-phosphate synthase large subunit	124.571	3.29868	2.02711e-15	1.49118e-14
2932131166	NADH-quinone oxidoreductase subunit A	115.29	4.42613	2.14976e-15	1.576e-14
2932131125	NAD-dependent dihydropyrimidine dehydrogenase PreA subunit	1188.6	-0.817113	2.33593e-15	1.70666e-14
2932131246	large subunit ribosomal protein L30e	330.995	2.69517	2.4861e-15	1.81022e-14
2932132495	nitrogen regulatory protein P-II 1	327.807	-1.19774	2.74985e-15	1.9955e-14
2932131739	hypothetical protein	138.676	3.58046	2.91165e-15	2.1058e-14
2932131892	hypothetical protein	101.033	-2.26093	3.2931e-15	2.37368e-14
2932132164	PAS domain S-box-containing protein	38.4858	-5.03781	4.079e-15	2.93033e-14
2932131360	large subunit ribosomal protein L18	119.538	2.489	4.37292e-15	3.13101e-14
2932131311	hypothetical protein	6843.5	-1.44052	6.06538e-15	4.32839e-14
2932132864	putative DNA topoisomerase	162.616	-2.48647	6.18202e-15	4.39701e-14
2932131043	Fe-S-cluster containining protein	91.5359	-3.83092	6.38866e-15	4.52899e-14
2932131413	chromosome segregation ATPase	300.892	-1.30963	6.84523e-15	4.83669e-14
2932131712	hypothetical protein	175.769	-2.04626	7.78592e-15	5.48333e-14
2932132430	DNA-directed RNA polymerase subunit E'	167.563	1.79062	8.54115e-15	5.99555e-14
2932131146	succinate dehydrogenase / fumarate reductase flavoprotein subunit	180.735	2.08088	9.59213e-15	6.71137e-14
2932131680	hypothetical protein	121.265	-1.56577	9.96086e-15	6.94673e-14
2932132818	uncharacterized surface protein with fasciclin (FAS1) repeats	17601.1	0.946893	1.07941e-14	7.5035e-14
2932132471	N-acetyl-gamma-glutamyl-phosphate/LysW-gamma-L-alpha-aminoadipyl-6-phosphate reductase	149.536	2.56166	1.45471e-14	1.00797e-13
2932131131	helicase	122.834	-1.71828	1.68735e-14	1.16541e-13
2932132707	hypothetical protein	166.23	-2.12052	1.77851e-14	1.22444e-13
2932131876	hypothetical protein	77.4417	-4.06461	1.90614e-14	1.30811e-13
2932131792	ribosome-associated toxin RatA of RatAB toxin-antitoxin module	45.6758	-3.83642	2.10944e-14	1.44302e-13
2932131983	ribosomal protein S18 acetylase RimI-like enzyme	155.848	-7.89103	2.41556e-14	1.64718e-13
2932132482	DNA primase	984.715	0.92608	2.54785e-14	1.73189e-13
2932132185	polyhydroxyalkanoate synthesis regulator phasin	226.358	-1.21478	2.6158e-14	1.77247e-13
2932132604	hypothetical protein	222.029	-1.29576	2.70525e-14	1.82732e-13
2932131209	small subunit ribosomal protein S2	182.812	2.05285	2.89046e-14	1.94631e-13
2932131139	ferredoxin--NADP+ reductase	130.043	2.19199	3.40122e-14	2.28307e-13
2932131338	hypothetical protein	294.805	-6.48761	3.45012e-14	2.30868e-13
2932132114	nitroimidazol reductase NimA-like FMN-containing flavoprotein (pyridoxamine 5'-phosphate oxidase superfamily)	3591.36	-2.19404	3.8024e-14	2.53651e-13
2932133042	peptidyl-prolyl cis-trans isomerase B (cyclophilin B)	132.909	2.41816	4.93968e-14	3.28497e-13
2932131666	hypothetical protein	586.923	1.36836	4.96214e-14	3.28971e-13
2932131870	Holliday junction resolvase	35.2069	-3.12285	4.99807e-14	3.30334e-13
2932131154	membrane-bound lytic murein transglycosylase	267.651	1.657	6.06658e-14	3.99724e-13
2932132591	hypothetical protein	62.5983	-6.5228	6.26271e-14	4.11385e-13
2932132687	flagellar motor protein MotB	89.9568	-2.04844	6.332e-14	4.14669e-13
2932131525	hypothetical protein	160.018	-1.40941	7.01709e-14	4.58137e-13
2932133071	gas vesicle protein	76.218	-2.30731	8.98088e-14	5.84574e-13
2932132532	predicted transcriptional regulator	103.352	-1.80368	1.13039e-13	7.33556e-13
2932131844	thiol-disulfide isomerase/thioredoxin	111.133	-1.69674	1.50635e-13	9.74591e-13
2932132357	isoleucyl-tRNA synthetase	149.813	2.79479	1.51619e-13	9.75083e-13
2932132790	IMP dehydrogenase	157.159	1.85559	1.51619e-13	9.75083e-13
2932132448	large subunit ribosomal protein L15e	207.374	1.82423	1.71528e-13	1.09983e-12
2932131055	two-component system chemotaxis response regulator CheY	75.3175	-2.25303	1.74528e-13	1.11573e-12
2932131580	FO synthase subunit 2	123.14	2.31529	1.96275e-13	1.25103e-12
2932133049	hypothetical protein	49.7458	-2.91024	1.98408e-13	1.26089e-12
2932132740	hypothetical protein	303.797	-1.78488	2.4969e-13	1.5821e-12
2932132741	hypothetical protein	57.3287	-3.93539	2.73053e-13	1.72505e-12
2932132500	DNA topoisomerase-1	188.161	1.92515	2.75955e-13	1.73827e-12
2932131890	lactoylglutathione lyase	556.031	0.97378	4.48827e-13	2.81895e-12
2932131568	phosphoribosylformylglycinamidine cyclo-ligase	103.617	2.42071	5.11975e-13	3.20619e-12
2932131221	small subunit ribosomal protein S13	263.44	1.46409	7.3688e-13	4.60122e-12
2932132373	hypothetical protein	107.083	-6.24657	7.62564e-13	4.74779e-12
2932131021	3-oxoacyl-[acyl-carrier protein] reductase	78.5801	-2.62791	8.13055e-13	5.04752e-12
2932132603	cell division protein FtsB	87.5894	-2.49109	8.75453e-13	5.41923e-12
2932131933	dihydroxy-acid dehydratase	201.91	1.67603	9.14722e-13	5.64604e-12
2932131674	uncharacterized protein	95.8597	-2.44482	9.48694e-13	5.83895e-12
2932132213	uncharacterized membrane protein (UPF0127 family)	94.4145	-1.74116	9.58038e-13	5.87962e-12
2932133097	aspartate kinase	133.169	2.55301	9.63713e-13	5.89759e-12
2932131363	large subunit ribosomal protein L15	124.664	2.52071	1.06137e-12	6.47676e-12
2932131397	DNA-directed RNA polymerase subunit D	258.275	1.81078	1.16471e-12	7.08724e-12
2932131399	exosome complex component RRP4	178.11	2.0428	1.50851e-12	9.15334e-12
2932131283	hypothetical protein	45.1799	-8.48241	1.59187e-12	9.63196e-12
2932131652	thioredoxin reductase (NADPH)	175.128	2.04626	1.61512e-12	9.74519e-12
2932130954	Zn ribbon nucleic-acid-binding protein	52.5881	-3.13657	1.63661e-12	9.84719e-12
2932132095	transcription initiation factor TFIIB	280.67	-1.32602	1.67293e-12	1.00376e-11
2932131020	metal-sulfur cluster biosynthetic enzyme	253.455	1.62548	1.81468e-12	1.08577e-11
2932132081	methylmalonyl-CoA mutase N-terminal domain/subunit	316.814	1.2403	1.87538e-12	1.11898e-11
2932132214	hypothetical protein	59.1242	-2.06057	1.98797e-12	1.18287e-11
2932132860	anaerobic ribonucleoside-triphosphate reductase	679.541	1.27788	2.53499e-12	1.50419e-11
2932132676	hypothetical protein	57.9748	-2.1521	2.64293e-12	1.56392e-11
2932132975	hypothetical protein	37.0465	-2.40877	2.68246e-12	1.58295e-11
2932132971	peptidyl-prolyl cis-trans isomerase B (cyclophilin B)	124.578	2.50592	2.79772e-12	1.64644e-11
2932132898	S1-C subfamily serine protease	35.5673	-3.50028	2.87311e-12	1.68619e-11
2932132666	hypothetical protein	85.1479	-3.64965	2.94955e-12	1.72633e-11
2932132921	V/A-type H+-transporting ATPase subunit C	107.244	2.55213	3.64873e-12	2.12975e-11
2932131560	predicted pyridoxine 5'-phosphate oxidase superfamily flavin-nucleotide-binding protein	96.5752	-2.9248	3.70545e-12	2.157e-11
2932132653	predicted transcriptional regulator	55.9791	-2.78807	4.5442e-12	2.63809e-11
2932132894	cytochrome c-type biogenesis protein	28.1509	-3.76722	5.18676e-12	3.00301e-11
2932131750	hypothetical protein	170.923	-1.76528	5.20186e-12	3.00366e-11
2932131842	FtsP/CotA-like multicopper oxidase with cupredoxin domain	257.101	3.56143	5.349e-12	3.08034e-11
2932132063	drug/metabolite transporter (DMT)-like permease	50.4504	-2.94647	5.80158e-12	3.33203e-11
2932131966	hypothetical protein	41.9213	-3.35271	6.02929e-12	3.45358e-11
2932132594	hypothetical protein	99.1412	-1.71718	6.17771e-12	3.52918e-11
2932132681	adenylosuccinate lyase	128.609	-1.56586	7.22095e-12	4.11422e-11
2932131119	uncharacterized membrane protein	681.297	-0.980637	7.61306e-12	4.32615e-11
2932131926	hypothetical protein	117.486	2.87352	9.53548e-12	5.40428e-11
2932130923	S-adenosylmethionine synthetase	117.879	1.96656	1.01508e-11	5.73787e-11
2932132769	threonine synthase	133.824	2.18438	1.05932e-11	5.97221e-11
2932131640	chromosome segregation protein	251.748	-1.53212	1.08908e-11	6.12396e-11
2932131829	small subunit ribosomal protein S3	179.673	1.63025	1.11377e-11	6.24644e-11
2932131400	exosome complex component RRP41	125.449	1.88804	1.15757e-11	6.47513e-11
2932131497	hypothetical protein	53.1313	-8.19433	1.18142e-11	6.59143e-11
2932132433	tetratricopeptide (TPR) repeat protein	53.2403	-3.52607	1.2704e-11	7.06946e-11
2932131601	pre-rRNA-processing protein TSR3	27.2509	-3.93897	1.2935e-11	7.1794e-11
2932131335	large subunit ribosomal protein L1	137.259	1.72222	1.34146e-11	7.42644e-11
2932131267	leucyl-tRNA synthetase	159.58	1.95111	1.70363e-11	9.40721e-11
2932132102	hypothetical protein	116.031	-5.0972	1.84183e-11	1.01382e-10
2932132131	deoxyribodipyrimidine photo-lyase	60.705	-2.37042	1.84545e-11	1.01382e-10
2932131309	uncharacterized hydrophobic protein (TIGR00341 family)	142.481	-2.52637	1.92339e-11	1.05394e-10
2932131227	hypothetical protein	164.092	-1.24526	1.99407e-11	1.08989e-10
2932131746	aminodeoxyfutalosine synthase	95.4307	2.1981	2.09787e-11	1.14371e-10
2932132873	hypothetical protein	72.2111	-1.81229	2.11528e-11	1.15028e-10
2932132047	hypothetical protein	124.909	3.22042	2.12705e-11	1.15377e-10
2932131254	nitroreductase	338.66	-1.06089	2.37662e-11	1.28589e-10
2932132337	DNA-binding HxlR family transcriptional regulator	43.5159	-3.55898	2.74624e-11	1.48214e-10
2932131412	cellulose synthase/poly-beta-1,6-N-acetylglucosamine synthase-like glycosyltransferase	450.945	-0.958652	2.8352e-11	1.52632e-10
2932131845	cytochrome c-type biogenesis protein	47.592	-2.93069	3.13067e-11	1.68117e-10
2932131362	large subunit ribosomal protein L30	94.0796	2.57843	3.31621e-11	1.77637e-10
2932131551	DNA-3-methyladenine glycosylase I	103.536	-2.31753	3.75911e-11	2.0086e-10
2932131638	myo-inositol-1-phosphate synthase	113.363	2.12849	3.79838e-11	2.02455e-10
2932131228	hypothetical protein	1182.55	0.755905	4.0092e-11	2.13162e-10
2932133003	integrase	100.371	-2.17223	5.19814e-11	2.75694e-10
2932132084	tricorn protease interacting factor F2/3	103.45	2.51419	6.3847e-11	3.37792e-10
2932133040	aspartokinase	133.345	-1.40837	6.86861e-11	3.625e-10
2932131419	large subunit ribosomal protein L10e	210.255	1.37751	7.00838e-11	3.6897e-10
2932131249	small subunit ribosomal protein S7	162.453	1.76549	7.75757e-11	4.07415e-10
2932132425	hypothetical protein	101.152	-2.8672	9.7659e-11	5.11638e-10
2932132636	DNA topoisomerase-6 subunit B	103.173	2.06893	1.03838e-10	5.42686e-10
2932132376	hypothetical protein	106.23	2.67759	1.0494e-10	5.47115e-10
2932131162	acetyl-CoA/propionyl-CoA carboxylase	239.636	1.22455	1.14218e-10	5.94045e-10
2932132727	single-stranded-DNA-specific exonuclease	287.331	-1.2262	1.22503e-10	6.35593e-10
2932132576	hypothetical protein	87.8382	-1.85937	1.36183e-10	7.04869e-10
2932132610	putative nucleotide binding protein	166.848	-1.98604	1.38408e-10	7.14662e-10
2932131236	predicted secreted protein with PEFG-CTERM motif	90.9514	2.80821	1.4769e-10	7.60762e-10
2932132833	transcription initiation factor TFIIE subunit alpha	104.305	2.56815	1.51608e-10	7.79074e-10
2932132558	hypothetical protein	60.7454	-5.64001	1.56632e-10	8.02972e-10
2932131522	fructose-bisphosphate aldolase/2-amino-3,7-dideoxy-D-threo-hept-6-ulosonate synthase	123.761	1.82574	1.60871e-10	8.22739e-10
2932132199	small subunit ribosomal protein S10	72.3143	3.24123	1.62336e-10	8.28263e-10
2932131232	malate dehydrogenase	333.425	1.32365	1.70391e-10	8.67296e-10
2932131116	hypothetical protein	58.3217	-7.63982	1.90257e-10	9.66129e-10
2932132181	hypothetical protein	90.3069	-2.19471	1.91082e-10	9.68026e-10
2932132659	histone H3/H4	23.8568	-4.18241	2.2369e-10	1.13056e-09
2932132543	hypothetical protein	51.0139	-2.54631	2.55359e-10	1.28758e-09
2932132119	hypothetical protein	4777.34	-1.19628	2.58433e-10	1.30003e-09
2932131247	N utilization substance protein A	88.044	2.51625	2.911e-10	1.46094e-09
2932131172	NAD(P)H-quinone oxidoreductase subunit 6	84.4938	4.15461	3.84047e-10	1.92292e-09
2932132243	hypothetical protein	73.5405	-1.9468	4.24049e-10	2.11827e-09
2932131779	hypothetical protein	36.7543	-4.83114	4.25501e-10	2.12059e-09
2932131812	hypothetical protein	391.098	1.68265	4.90183e-10	2.4373e-09
2932131534	hypothetical protein	73.2066	3.80672	5.08251e-10	2.5213e-09
2932131165	peroxiredoxin	254.615	1.44006	5.54616e-10	2.74496e-09
2932131192	transketolase	81.8278	2.65054	6.22595e-10	3.07433e-09
2932133027	transcription initiation factor TFIIB	161.52	1.5082	6.2522e-10	3.08021e-09
2932132991	hypothetical protein	35.6959	-2.84982	6.34404e-10	3.11831e-09
2932132248	SpoVK/Ycf46/Vps4 family AAA+-type ATPase	412.116	-0.975813	8.01061e-10	3.92849e-09
2932131879	hypothetical protein	29.7583	-2.98868	8.59714e-10	4.20653e-09
2932131504	UDPglucose--hexose-1-phosphate uridylyltransferase	99.1521	3.48289	8.81625e-10	4.30393e-09
2932133030	hypothetical protein	32.7835	-2.95859	9.16805e-10	4.46553e-09
2932133055	glycine hydroxymethyltransferase	136.422	1.91073	9.47381e-10	4.60401e-09
2932131595	hypothetical protein	167.253	2.3253	1.1343e-09	5.49995e-09
2932131265	hypothetical protein	29.7318	-2.80078	1.27903e-09	6.18773e-09
2932131904	lysine-ketoglutarate reductase/saccharopine dehydrogenase-like protein (TIGR00300 family)	195.463	1.56781	1.36695e-09	6.5982e-09
2932132496	sec-independent protein translocase protein TatA	50.3869	-1.99632	1.55392e-09	7.48389e-09
2932130928	hypothetical protein	261.05	1.1792	1.65873e-09	7.96188e-09
2932132956	proteasome beta subunit	148.703	2.06848	1.66058e-09	7.96188e-09
2932132149	hypothetical protein	43.1967	-4.65054	1.69737e-09	8.12016e-09
2932131268	alanyl-tRNA synthetase	121.42	1.88439	1.87729e-09	8.96095e-09
2932131909	hypothetical protein	55.9848	-2.27002	2.36063e-09	1.12431e-08
2932131823	small subunit ribosomal protein S4e	190.866	1.55202	2.62055e-09	1.24534e-08
2932131916	nondiscriminating aspartyl-tRNA synthetase	100.066	2.62343	2.83372e-09	1.34367e-08
2932131395	large subunit ribosomal protein L13	183.213	1.82884	2.86883e-09	1.35732e-08
2932131498	hypothetical protein	20.0662	-3.40386	2.97461e-09	1.40428e-08
2932131394	small subunit ribosomal protein S9	113.627	1.54438	3.0109e-09	1.41829e-08
2932132268	hypothetical protein	21.8647	-7.23804	3.02329e-09	1.41982e-08
2932130909	small subunit ribosomal protein S6e	128.22	1.52919	3.02736e-09	1.41982e-08
2932132282	flagellin FlaB	182.33	7.06323	3.08127e-09	1.44195e-08
2932133011	7-carboxy-7-deazaguanine synthase	59.9049	-2.38755	3.08908e-09	1.44247e-08
2932132596	hypothetical protein	43.003	-2.80118	3.14444e-09	1.46513e-08
2932132671	hypothetical protein	63.7287	-1.80464	3.16074e-09	1.46954e-08
2932131552	hypothetical protein	175.83	1.53857	3.4962e-09	1.622e-08
2932131515	chorismate synthase	167.372	-1.01995	3.76757e-09	1.74412e-08
2932132087	predicted transcriptional regulator	25.7336	-3.29357	4.04366e-09	1.86791e-08
2932131660	hypothetical protein	116.394	-2.9369	4.24951e-09	1.95879e-08
2932131344	hypothetical protein	25.8674	-4.56889	4.28797e-09	1.96807e-08
2932130949	membrane-associated protease RseP (regulator of RpoE activity)	74.9638	3.57468	4.2803e-09	1.96807e-08
2932132513	hypothetical protein	68.9601	-1.97336	4.3686e-09	2.0008e-08
2932131143	carboxyvinyl-carboxyphosphonate phosphorylmutase	74.2411	2.28861	5.05235e-09	2.30903e-08
2932131825	large subunit ribosomal protein L14	109.799	2.24025	6.10605e-09	2.78467e-08
2932131157	ferredoxin--NADP+ reductase	212.318	1.11905	6.4273e-09	2.92497e-08
2932131045	hypothetical protein	108.207	-1.47882	6.51917e-09	2.9605e-08
2932131155	glutamyl-tRNA reductase	89.0384	2.00759	6.998e-09	3.17125e-08
2932130901	DNA primase large subunit	89.7386	-1.43731	7.23379e-09	3.26854e-08
2932131820	small subunit ribosomal protein S8	95.8047	2.21988	7.24314e-09	3.26854e-08
2932131824	large subunit ribosomal protein L24	109.986	1.97076	8.54739e-09	3.84901e-08
2932131591	methionyl aminopeptidase	59.085	2.30337	9.24347e-09	4.15376e-08
2932132475	isopropylmalate/homocitrate/citramalate synthase	108.649	4.24079	1.09735e-08	4.9209e-08
2932131860	glycosyltransferase involved in cell wall biosynthesis	80.6754	-1.66255	1.12766e-08	5.0463e-08
2932132799	adenine deaminase	85.7637	-1.46019	1.25275e-08	5.59439e-08
2932131264	hypothetical protein	181.447	-1.02574	1.30734e-08	5.82605e-08
2932131220	small subunit ribosomal protein S4	189.591	1.41684	1.31502e-08	5.84816e-08
2932132439	DNA helicase HerA-like ATPase	67.2756	3.20627	1.47027e-08	6.52507e-08
2932133090	atypical dual specificity phosphatase	89.5113	-1.38829	1.49258e-08	6.61043e-08
2932131564	elongator complex protein 3	114.712	-1.29595	1.53868e-08	6.8006e-08
2932131248	small subunit ribosomal protein S12	46.2234	3.03343	1.54744e-08	6.82525e-08
2932131499	hypothetical protein	74.5406	-1.56746	1.58106e-08	6.95926e-08
2932132265	chromosome segregation ATPase	71.9889	2.85174	1.60585e-08	7.0539e-08
2932131182	hypothetical protein	40.7605	-2.25926	1.93608e-08	8.48712e-08
2932132416	flavodoxin I	115.256	-1.5044	1.96921e-08	8.61481e-08
2932131555	hypothetical protein	168.956	-1.55921	2.08127e-08	9.07313e-08
2932132973	hypothetical protein	22.3536	-3.75876	2.08243e-08	9.07313e-08
2932131986	regulator of replication initiation timing	443.404	1.06324	2.13107e-08	9.26626e-08
2932131661	thiazole biosynthesis enzyme	617.425	-0.709325	2.16445e-08	9.3924e-08
2932131083	MFS family permease	58.9262	-1.73249	2.20718e-08	9.5585e-08
2932132254	oligoribonuclease NrnB/cAMP/cGMP phosphodiesterase (DHH superfamily)	87.4974	2.04948	2.55144e-08	1.10271e-07
2932132942	DNA-binding Lrp family transcriptional regulator	42.969	-1.82288	2.5655e-08	1.10657e-07
2932131846	hypothetical protein	48.5866	-2.94828	3.23556e-08	1.39278e-07
2932131039	hypothetical protein	204.495	-4.33472	3.5269e-08	1.51516e-07
2932132332	two-component system chemotaxis response regulator CheY	58.0887	3.31143	3.84255e-08	1.64746e-07
2932131962	D-alanine-D-alanine ligase	345.374	-0.997093	3.95028e-08	1.69028e-07
2932131339	predicted amidophosphoribosyltransferase	148.658	-6.71924	4.05395e-08	1.73119e-07
2932131880	hypothetical protein	259.815	-0.901009	4.17349e-08	1.7787e-07
2932131366	uncharacterized membrane protein (DUF106 family)	73.1829	3.65126	4.27133e-08	1.8168e-07
2932131168	NADH:ubiquinone oxidoreductase subunit C	53.7772	2.80123	4.30172e-08	1.82611e-07
2932132719	hypothetical protein	3643.43	0.644627	4.54393e-08	1.92512e-07
2932131441	DNA-binding transcriptional ArsR family regulator	35.7321	-2.37333	4.62566e-08	1.95589e-07
2932131210	enolase	80.6704	2.1162	4.90441e-08	2.06968e-07
2932131062	branched-chain amino acid aminotransferase	75.6767	1.84173	4.99375e-08	2.10325e-07
2932131375	L-2-hydroxyglutarate oxidase	50.5343	-1.68405	5.08871e-08	2.13905e-07
2932132861	DNA-directed RNA polymerase subunit RPC12/RpoP	36.6134	-2.65429	5.20176e-08	2.1823e-07
2932131887	hypothetical protein	242.474	1.32395	5.49629e-08	2.30137e-07
2932131057	two-component system chemotaxis response regulator CheY	103.871	-1.17163	5.6614e-08	2.36589e-07
2932132838	hypothetical protein	192.245	1.14027	5.67574e-08	2.36728e-07
2932132919	Amt family ammonium transporter	27241.6	0.486625	5.90841e-08	2.45955e-07
2932132387	hypothetical protein	92.0778	-1.61325	6.05264e-08	2.51471e-07
2932131149	succinate dehydrogenase / fumarate reductase iron-sulfur subunit	85.5875	2.22119	6.56352e-08	2.72171e-07
2932131569	uncharacterized protein	69.9365	1.89983	7.05137e-08	2.91837e-07
2932132748	tRNA wybutosine-synthesizing protein 1	74.2325	2.3368	7.27352e-08	3.00452e-07
2932131067	ribosomal protein S18 acetylase RimI-like enzyme	31.5658	-2.96765	7.44313e-08	3.06868e-07
2932132939	lipoprotein-releasing system ATP-binding protein	63.2322	-1.78569	7.48637e-08	3.0806e-07
2932132260	hypothetical protein	114.187	6.49474	7.78224e-08	3.19551e-07
2932132722	hypothetical protein	43.98	-3.79836	7.79538e-08	3.19551e-07
2932131098	large subunit ribosomal protein L24e	83.6327	4.59322	8.33266e-08	3.40925e-07
2932132319	hypothetical protein	34.5156	-2.27453	9.19306e-08	3.75413e-07
2932132183	tetratricopeptide (TPR) repeat protein	55.4185	3.26243	9.2681e-08	3.77759e-07
2932132570	hypothetical protein	18.7135	-3.11294	1.01912e-07	4.14595e-07
2932132626	predicted ATP-dependent endonuclease of OLD family	124.92	1.45504	1.0297e-07	4.18108e-07
2932130899	glycyl-tRNA synthetase	63.223	2.11805	1.0905e-07	4.4196e-07
2932131503	2,3-bisphosphoglycerate-independent phosphoglycerate mutase	127.534	1.69937	1.19105e-07	4.81804e-07
2932132540	predicted transcriptional regulator	25.652	-2.43028	1.27938e-07	5.1656e-07
2932132011	CTP synthase	96.1282	1.8078	1.44839e-07	5.83706e-07
2932131053	hypothetical protein	139.944	-1.46658	1.85852e-07	7.47132e-07
2932132473	acetylornithine/LysW-gamma-L-lysine aminotransferase	72.7814	2.10169	1.86087e-07	7.47132e-07
2932132452	D-3-phosphoglycerate dehydrogenase	72.9579	2.12627	1.99299e-07	7.98683e-07
2932132157	peptide-methionine (S)-S-oxide reductase	449.28	-1.39112	2.03054e-07	8.12215e-07
2932132518	hypothetical protein	24.4562	-3.86075	2.19962e-07	8.78214e-07
2932132443	HEAT repeat protein	58.6409	2.77241	2.28134e-07	9.09148e-07
2932131487	translation initiation factor 1A	61.6477	-1.30086	2.39277e-07	9.51792e-07
2932131893	PleD family two-component response regulator	68.472	1.66511	2.5148e-07	9.98483e-07
2932131490	hypothetical protein	61.3417	2.44788	2.66337e-07	1.05552e-06
2932131457	phosphoglycerate kinase	52.6706	3.42243	2.78942e-07	1.10344e-06
2932133095	DNA-directed RNA polymerase subunit M	44.1761	-1.99134	2.88718e-07	1.14001e-06
2932131409	thiosulfate/3-mercaptopyruvate sulfurtransferase	368.638	0.820994	2.91109e-07	1.14734e-06
2932132239	putative autoinducer-2 (AI-2) aldolase	111.299	1.67965	2.99497e-07	1.17824e-06
2932131685	proteasome beta subunit	659.137	0.870842	3.0415e-07	1.19436e-06
2932131414	aerobic-type carbon monoxide dehydrogenase small subunit (CoxS/CutS family)	45.803	-2.23267	3.56596e-07	1.39775e-06
2932131645	hypothetical protein	122.407	-0.998732	3.63937e-07	1.42393e-06
2932131706	hypothetical protein	50.5381	-2.4191	3.64876e-07	1.42501e-06
2932132768	molybdopterin/thiamine biosynthesis adenylyltransferase/molybdopterin converting factor small subunit	43.7728	2.81087	4.27353e-07	1.66598e-06
2932132598	hypothetical protein	71.4343	-1.56301	4.95615e-07	1.92859e-06
2932132912	V/A-type H+-transporting ATPase subunit D	47.382	2.71281	5.57339e-07	2.16485e-06
2932132069	hypothetical protein	73.5125	3.34871	5.86671e-07	2.27467e-06
2932131100	translation initiation factor 5B	68.3079	2.68168	5.88138e-07	2.27625e-06
2932132423	catechol 2,3-dioxygenase	69.3658	-1.56479	6.40699e-07	2.47522e-06
2932131319	CDGSH-type Zn-finger protein	32.3681	-2.23899	6.52507e-07	2.51631e-06
2932132582	hypothetical protein	42.3221	-4.06774	6.57628e-07	2.53152e-06
2932131195	hypothetical protein	469.011	-0.761304	6.85559e-07	2.63431e-06
2932132229	nondiscriminating aspartyl-tRNA synthetase	64.0615	2.44861	7.07335e-07	2.71314e-06
2932131800	amidophosphoribosyltransferase	65.6978	2.22811	7.21048e-07	2.7608e-06
2932130936	molecular chaperone DnaK	280.611	0.972793	7.38031e-07	2.8208e-06
2932132060	hypothetical protein	609.292	-0.627884	7.40165e-07	2.82393e-06
2932131093	formyltetrahydrofolate deformylase	53.7357	2.34759	7.4839e-07	2.85025e-06
2932131977	hypothetical protein	43.3025	-1.67368	7.78259e-07	2.95876e-06
2932132428	uncharacterized protein (UPF0218 family)	20.3699	-3.05494	7.87719e-07	2.98943e-06
2932131554	ferritin	615.851	-0.965992	8.043e-07	3.04698e-06
2932132203	hypothetical protein	14.5766	-3.46858	8.51118e-07	3.21866e-06
2932132071	DNA polymerase I	72.1444	1.71368	8.65181e-07	3.2661e-06
2932131365	adenylate kinase	50.7899	2.89745	8.75686e-07	3.29995e-06
2932131743	tetratricopeptide (TPR) repeat protein	17.872	-2.84635	9.35636e-07	3.5197e-06
2932132064	hypothetical protein	46.3243	-2.43325	1.0458e-06	3.92725e-06
2932131536	dihydrofolate reductase	21.1749	-3.62039	1.06174e-06	3.98014e-06
2932132220	hypothetical protein	18.1225	-3.01893	1.06429e-06	3.98274e-06
2932131184	ribosomal-protein-alanine N-acetyltransferase	73.8024	-1.31643	1.07731e-06	4.02447e-06
2932133081	nucleotide-binding universal stress UspA family protein	112.982	2.05551	1.10029e-06	4.10316e-06
2932132507	hypothetical protein	26.8165	-2.94369	1.11709e-06	4.15859e-06
2932133093	hypothetical protein	93.0365	1.30831	1.13552e-06	4.2199e-06
2932131473	aryl-alcohol dehydrogenase-like predicted oxidoreductase	78.8172	1.83179	1.20357e-06	4.46505e-06
2932131995	hypothetical protein	61.9807	-1.8852	1.36281e-06	5.04709e-06
2932131686	uncharacterized protein with PIN domain	39.5245	-3.03273	1.41913e-06	5.24664e-06
2932132472	acetylglutamate/LysW-gamma-L-alpha-aminoadipate kinase	66.8407	2.38379	1.42296e-06	5.25174e-06
2932131115	hypothetical protein	30.4921	-2.20263	1.43803e-06	5.29826e-06
2932133050	AbrB family looped-hinge helix DNA binding protein	20.9311	-2.78084	1.5357e-06	5.64842e-06
2932131358	fused signal recognition particle receptor	58.0191	2.48028	1.55458e-06	5.70811e-06
2932132075	predicted small metal-binding protein	108.402	-1.32795	1.55945e-06	5.7162e-06
2932131799	phosphoribosylformylglycinamidine synthase II	57.664	2.30309	1.57438e-06	5.76111e-06
2932132101	hypothetical protein	74.955	-1.51166	1.60883e-06	5.87715e-06
2932132985	uncharacterized protein YoxC	20.8579	-2.54001	1.61341e-06	5.88386e-06
2932131171	NADH-quinone oxidoreductase subunit I	63.7711	4.9463	1.78694e-06	6.50566e-06
2932132374	oligoendopeptidase F	98.5395	1.55716	1.80819e-06	6.5719e-06
2932132573	hypothetical protein	13.6837	-6.03045	1.86323e-06	6.76049e-06
2932132115	hypothetical protein	730.677	-1.49093	2.16638e-06	7.84718e-06
2932131987	methionine synthase II (cobalamin-independent)	119.299	-1.13309	2.30833e-06	8.3473e-06
2932131305	phosphate transport system substrate-binding protein	95.6045	2.7871	2.33418e-06	8.42659e-06
2932132024	threonyl-tRNA synthetase	116.726	1.34045	2.34745e-06	8.46029e-06
2932132938	hypothetical protein	115.173	-1.12059	2.401e-06	8.63878e-06
2932132424	hypothetical protein	297.721	0.795723	2.45441e-06	8.81619e-06
2932132564	agmatinase	43.3397	-1.71946	2.46205e-06	8.82886e-06
2932132178	hypothetical protein	22.6872	-2.6873	2.58569e-06	9.25677e-06
2932131675	predicted pyridoxine 5'-phosphate oxidase superfamily flavin-nucleotide-binding protein	23.6226	-3.0838	2.839e-06	1.01467e-05
2932132675	tRNA-splicing ligase RtcB	49.9761	2.25706	2.94248e-06	1.04991e-05
2932132657	small subunit ribosomal protein S17e	114.981	1.42318	3.1108e-06	1.10812e-05
2932131328	hypothetical protein	108.757	-1.03355	3.87103e-06	1.37665e-05
2932132504	DNA-binding HxlR family transcriptional regulator	23.8747	-2.87538	3.92018e-06	1.39183e-05
2932131280	predicted Zn-ribbon and HTH transcriptional regulator	16.2518	-2.86857	3.95382e-06	1.40145e-05
2932131030	probable phosphoglycerate mutase	50.9116	3.11286	4.20022e-06	1.48634e-05
2932132737	transcription initiation factor TFIID TATA-box-binding protein	51.4238	2.83584	4.36219e-06	1.54112e-05
2932131834	large subunit ribosomal protein L3	225.214	0.983117	4.41818e-06	1.55833e-05
2932132607	isocitrate dehydrogenase (NAD+)	167.018	1.06916	4.64493e-06	1.63563e-05
2932132996	hypothetical protein	123.573	1.4286	4.91594e-06	1.72822e-05
2932132609	16S rRNA (adenine1518-N6/adenine1519-N6)-dimethyltransferase	31.6436	-4.13994	5.25518e-06	1.84446e-05
2932132954	SepF-like predicted cell division protein (DUF552 family)	79.2569	-1.15025	5.31773e-06	1.86337e-05
2932133114	hypothetical protein	23.4985	3.41636	5.34213e-06	1.86887e-05
2932132470	[lysine-biosynthesis-protein LysW]--L-2-aminoadipate ligase	46.6852	2.50196	5.60469e-06	1.95754e-05
2932132935	hypothetical protein	19.1268	-2.37613	6.1622e-06	2.14877e-05
2932132417	nitrite reductase (NO-forming)	152.366	1.21462	6.53162e-06	2.27389e-05
2932132012	NAD+ kinase	77.7638	1.50814	7.14475e-06	2.48332e-05
2932131609	transcription initiation factor TFIIB	214.777	0.965723	7.35336e-06	2.5517e-05
2932131211	DNA-directed RNA polymerase subunit N	50.9731	2.61021	7.68038e-06	2.66088e-05
2932132606	Icc protein	39.1876	-1.72572	7.74923e-06	2.68041e-05
2932132824	hypothetical protein	2103.04	0.546172	8.06093e-06	2.78374e-05
2932131752	1,4-dihydroxy-6-naphthoate synthase	100.287	1.69582	8.24675e-06	2.84334e-05
2932132159	hypothetical protein	91.2764	-1.03494	8.61231e-06	2.96462e-05
2932131474	chlorite dismutase	60.7168	2.23459	8.75433e-06	3.00869e-05
2932132290	flagellar protein FlaJ	18.1722	5.36259	8.80542e-06	3.02141e-05
2932132821	acyl-CoA hydrolase	41.0397	3.04026	8.95902e-06	3.06921e-05
2932131973	hypothetical protein	14.7505	-5.55241	9.07449e-06	3.10382e-05
2932132078	methylmalonyl-CoA/ethylmalonyl-CoA epimerase	33.759	3.31607	9.35869e-06	3.19594e-05
2932131789	5-formaminoimidazole-4-carboxamide-1-(beta)-D-ribofuranosyl 5'-monophosphate synthetase	84.2627	1.65685	9.48479e-06	3.23386e-05
2932131496	predicted transcriptional regulator	29.3345	-2.37515	1.00936e-05	3.43597e-05
2932131308	nucleotide-binding universal stress UspA family protein	100.514	1.3	1.04363e-05	3.54701e-05
2932133133	division protein CdvB (Snf7/Vps24/ESCRT-III family)	3984.85	-0.741433	1.06789e-05	3.62376e-05
2932131423	hypothetical protein	26.2541	-1.99447	1.08984e-05	3.69238e-05
2932132631	hypothetical protein	37.0291	1.9008	1.09673e-05	3.7099e-05
2932132356	phosphoribosylamine--glycine ligase	47.3003	4.61234	1.09869e-05	3.71066e-05
2932131617	digeranylgeranylglycerophospholipid reductase	152.414	-1.31832	1.10292e-05	3.71911e-05
2932131349	protein transport protein SEC61 subunit gamma-like protein	42.9569	3.28838	1.12863e-05	3.79985e-05
2932132151	hypothetical protein	47.6995	-1.57733	1.15136e-05	3.87031e-05
2932131179	pyrroloquinoline-quinone synthase	216.672	1.0255	1.27401e-05	4.26924e-05
2932131676	hypothetical protein	49.9263	2.35655	1.27379e-05	4.26924e-05
2932132221	TldD protein	42.3412	-1.50798	1.33417e-05	4.46384e-05
2932131022	hypothetical protein	36.8604	-1.60593	1.35446e-05	4.5247e-05
2932131089	hypothetical protein	742.525	-0.90249	1.36227e-05	4.54371e-05
2932131573	nitrogen regulatory protein P-II 1	34.2504	2.5342	1.4423e-05	4.8032e-05
2932131586	tRNA-binding protein	53.1793	2.36171	1.44465e-05	4.80358e-05
2932132699	phenylalanyl-tRNA synthetase alpha chain	19.0132	5.21659	1.46665e-05	4.86919e-05
2932131353	large subunit ribosomal protein L32e	144.032	1.01625	1.47953e-05	4.90437e-05
2932131336	Lrp/AsnC family transcriptional regulator for asnA, asnC and gidA	82.9183	1.81266	1.6478e-05	5.45375e-05
2932132323	hypothetical protein	78.7152	1.83909	1.65784e-05	5.47854e-05
2932132698	phenylalanyl-tRNA synthetase beta chain	38.7369	2.90284	1.67632e-05	5.5311e-05
2932132755	7-cyano-7-deazaguanine tRNA-ribosyltransferase	58.527	2.03356	1.72684e-05	5.68903e-05
2932131286	hypothetical protein	14.4705	-3.36108	1.76384e-05	5.80205e-05
2932131229	hypothetical protein	198.456	-0.846523	1.92581e-05	6.31548e-05
2932131981	hypothetical protein	576.046	0.702012	1.92465e-05	6.31548e-05
2932131016	glucose-1-phosphate cytidylyltransferase	31.5374	2.38904	2.00283e-05	6.55803e-05
2932130915	translation initiation factor 2 subunit 1	83.3449	1.62858	2.03052e-05	6.6386e-05
2932131061	hypothetical protein	37.2635	-1.67989	2.08068e-05	6.79226e-05
2932131495	hypothetical protein	36.6325	-1.82501	2.14147e-05	6.9801e-05
2932131493	signal recognition particle subunit SRP54	37.4969	2.11065	2.25592e-05	7.34199e-05
2932130921	cobalt-precorrin-5B (C1)-methyltransferase	33.8708	-1.64484	2.29579e-05	7.46045e-05
2932133118	sulfate adenylyltransferase	154.908	1.10321	2.30967e-05	7.49421e-05
2932132789	hypothetical protein	153.857	0.973252	2.32822e-05	7.543e-05
2932131913	aspartyl-tRNA(Asn)/glutamyl-tRNA(Gln) amidotransferase subunit B	43.1379	3.18353	2.41751e-05	7.8205e-05
2932132377	arginine decarboxylase	58.2823	2.15446	2.47676e-05	8.00014e-05
2932132122	hypothetical protein	89.0178	-1.13505	2.49926e-05	8.04858e-05
2932132413	predicted phosphate transport protein (TIGR00153 family)	114.879	1.50584	2.49895e-05	8.04858e-05
2932133099	precorrin-3B C17-methyltransferase	69.933	1.61846	2.53681e-05	8.15727e-05
2932131816	DNA-directed RNA polymerase subunit RPC12/RpoP	90.7692	-1.05102	2.5749e-05	8.26738e-05
2932131204	glutamyl-tRNA synthetase	66.6506	1.56965	2.73178e-05	8.74729e-05
2932132754	adenylate kinase	13.9386	-2.82717	2.73251e-05	8.74729e-05
2932132601	hypothetical protein	34.0515	2.70017	2.7539e-05	8.80265e-05
2932131877	mannose-1-phosphate guanylyltransferase	64.9668	-1.56321	2.75924e-05	8.8066e-05
2932131240	DNA-directed RNA polymerase subunit H	57.0399	2.26756	2.79238e-05	8.89916e-05
2932131103	DNA-binding beta-propeller fold protein YncE	282.382	-0.788125	2.86015e-05	9.10163e-05
2932131408	NAD+ kinase	59.926	1.76702	2.89879e-05	9.21096e-05
2932132814	hypothetical protein	45.1593	2.81078	3.10145e-05	9.84035e-05
2932130952	hypothetical protein	50.482	2.01396	3.36516e-05	0.000106515
2932131864	threonine synthase	72.5977	1.58891	3.36702e-05	0.000106515
2932131851	Na+/H+-dicarboxylate symporter	31.7133	3.12909	3.39902e-05	0.000107369
2932132174	hypothetical protein	20.2721	-3.15801	3.40879e-05	0.00010752
2932131298	two-component system chemotaxis response regulator CheY	39.1513	-1.77689	3.53672e-05	0.000111391
2932132279	plastocyanin	42.0188	3.10936	3.60449e-05	0.000113359
2932132993	DNA-3-methyladenine glycosylase I	41.622	-2.23838	3.66226e-05	0.000115008
2932130908	predicted RNA-binding Zn-ribbon protein involved in translation (DUF1610 family)	17.5793	-3.25901	3.69204e-05	0.000115774
2932131575	nitrogen regulatory protein P-II 1	344.948	0.639511	3.71241e-05	0.000116243
2932132021	Zn finger protein HypA/HybF involved in hydrogenase expression	13.295	-2.65538	3.73615e-05	0.000116816
2932131071	radical SAM superfamily enzyme YgiQ (UPF0313 family)	107.201	-0.92498	3.90549e-05	0.000121933
2932131886	hypothetical protein	32.5855	-2.27109	4.0103e-05	0.000125024
2932132005	hypothetical protein	20.0938	-3.38584	4.13717e-05	0.000128792
2932131822	large subunit ribosomal protein L5	65.9709	1.40221	4.15429e-05	0.000129138
2932132627	5-hydroxyisourate hydrolase-like protein (transthyretin family)	385.835	-0.658925	4.40009e-05	0.000136581
2932130933	predicted glycosyltransferase	32.2582	4.26964	4.53848e-05	0.000140673
2932131895	signal transduction histidine kinase	60.3638	2.27204	4.57205e-05	0.00014151
2932132717	DNA adenine methylase	80.554	-1.12973	4.73769e-05	0.000146425
2932132368	hypothetical protein	18.5496	-2.22521	4.89562e-05	0.000151089
2932132758	putative mRNA 3-end processing factor	40.0382	2.10737	4.9701e-05	0.000153168
2932131334	large subunit ribosomal protein L10	288.719	0.881799	5.11687e-05	0.000157465
2932131378	glyoxylate reductase	31.8553	2.7643	5.16553e-05	0.000158735
2932132353	heme-degrading monooxygenase HmoA	41.3375	2.24075	5.25178e-05	0.000160925
2932132953	tRNA-specific 2-thiouridylase	91.2686	1.01057	5.2457e-05	0.000160925
2932132892	hypothetical protein	23.9481	-1.92371	5.28438e-05	0.000161693
2932131396	large subunit ribosomal protein L18e	56.0535	2.3751	5.53139e-05	0.00016901
2932132127	uncharacterized protein YbjT (DUF2867 family)	1257.75	-1.16065	5.61916e-05	0.000171448
2932133009	bacteriorhodopsin	82.8056	-1.03435	5.66725e-05	0.00017267
2932131521	3-dehydroquinate synthase II	57.9474	1.42788	5.76109e-05	0.000175281
2932132225	hypothetical protein	30.1329	2.35934	5.78839e-05	0.000175862
2932132235	2-isopropylmalate synthase	257.195	-0.6519	5.80158e-05	0.000176014
2932132946	4-phosphopantoate--beta-alanine ligase	14.6445	4.88811	6.0765e-05	0.000184095
2932131646	phosphoserine phosphatase	23.6425	2.37397	6.11817e-05	0.000184836
2932132400	hypothetical protein	14.5932	-3.39893	6.11712e-05	0.000184836
2932131357	prefoldin alpha subunit	39.5467	2.84008	6.25387e-05	0.00018867
2932131147	succinate dehydrogenase / fumarate reductase cytochrome b subunit	37.0205	1.77856	6.33649e-05	0.000190895
2932132733	nitric oxide reductase NorQ protein	130.18	1.10505	6.40991e-05	0.000192836
2932132129	hypothetical protein	13068.4	-0.92099	6.43126e-05	0.000193208
2932132800	large subunit ribosomal protein L44e	90.2215	1.46229	6.55327e-05	0.000196598
2932131164	biotin carboxyl carrier protein	42.0394	2.05443	6.56923e-05	0.000196802
2932132559	hypothetical protein	13.418	-5.08388	6.60564e-05	0.000197617
2932132545	putative oxidoreductase	12.3368	-4.62011	6.74633e-05	0.000201545
2932131518	shikimate kinase	48.2079	2.48131	6.89987e-05	0.00020556
2932132753	ribosome-binding ATPase YchF (GTP1/OBG family)	34.7095	2.70309	6.89951e-05	0.00020556
2932131637	deoxyhypusine synthase	34.3321	2.20073	7.11646e-05	0.00021172
2932133119	hypothetical protein	87.9018	1.17117	7.33508e-05	0.000217922
2932131120	hypothetical protein	1855.22	-0.486069	7.55108e-05	0.000224029
2932132685	valyl-tRNA synthetase	69.0633	1.74282	7.59029e-05	0.000224882
2932132391	hypothetical protein	100.552	-1.09505	7.94629e-05	0.000235105
2932132207	hypothetical protein	70.5187	1.44862	8.204e-05	0.000242396
2932131695	signal transduction histidine kinase	26.3355	4.76191	8.31384e-05	0.000245304
2932132619	nucleolar protein 56	111.286	1.04039	8.34712e-05	0.000245948
2932131123	histidyl-tRNA synthetase	58.5231	1.65732	8.41582e-05	0.000247633
2932132350	putative mRNA 3-end processing factor	35.7919	2.67724	8.73417e-05	0.000256319
2932131657	ribosome-associated translation inhibitor RaiA	107.206	1.1326	8.73488e-05	0.000256319
2932132972	hypothetical protein	60.2944	1.59527	8.81226e-05	0.000258237
2932132923	CRISPR-associated exonuclease Cas4	73.2209	1.38093	9.0209e-05	0.00026399
2932132006	anthranilate phosphoribosyltransferase	49.3818	-1.36356	9.14389e-05	0.000267194
2932131737	hypothetical protein	55.5721	2.18449	9.15525e-05	0.000267194
2932132823	hypothetical protein	28.7204	-2.21038	9.21789e-05	0.000268657
2932131514	aspartate aminotransferase	102.648	-0.963744	9.24115e-05	0.00026897
2932133026	cell volume regulation protein A	45.6965	-1.35639	9.27139e-05	0.000269485
2932131290	hypothetical protein	10.6575	-4.3828	9.28496e-05	0.000269515
2932131583	chlorobactene glucosyltransferase	66.5002	-1.25781	9.32937e-05	0.000270438
2932131193	transketolase	53.1428	2.19408	0.000100637	0.000291332
2932132908	aspartate carbamoyltransferase catalytic subunit	70.5522	1.3643	0.000103193	0.00029833
2932131426	hypothetical protein	397.803	-0.477043	0.000103485	0.000298771
2932131679	hypothetical protein	24.9635	-2.2854	0.000103664	0.000298885
2932131627	protein-disulfide isomerase	145.025	0.950536	0.000106397	0.000306356
2932131516	PAS domain S-box-containing protein	49.2295	1.93259	0.00010748	0.000309058
2932132581	DNA-directed RNA polymerase subunit M/transcription elongation factor TFIIS	13.693	-4.28585	0.00011213	0.000321999
2932130980	ADP-ribose pyrophosphatase	15.4093	-2.00888	0.00011336	0.000324759
2932132193	enoyl-CoA hydratase/3-hydroxyacyl-CoA dehydrogenase	189.289	0.835455	0.000113393	0.000324759
2932133102	uncharacterized C2H2 Zn-finger protein	14.6481	-2.88983	0.000114559	0.000327659
2932131821	small subunit ribosomal protein S14	50.6572	1.59544	0.000115072	0.00032869
2932132852	small subunit ribosomal protein S19e	114.534	1.29585	0.000116526	0.000332402
2932132901	putative oxidoreductase	17.6797	-3.68546	0.000116954	0.000333179
2932132869	hypothetical protein	39.2274	-1.40551	0.000120119	0.000341742
2932132817	hypothetical protein	103.678	-1.19412	0.000120739	0.000343052
2932130913	dolichyl-diphosphooligosaccharide--protein glycosyltransferase	76.6594	1.53373	0.000122395	0.000347299
2932131718	hypothetical protein	25.5613	-2.46695	0.000136056	0.000385553
2932132120	hypothetical protein	25323	-0.97228	0.000137542	0.00038925
2932132925	hypothetical protein	96.9792	1.13501	0.000138703	0.000392019
2932133088	DNA-binding Lrp family transcriptional regulator	44.0972	2.57944	0.000141613	0.000399718
2932132563	1-pyrroline-5-carboxylate dehydrogenase	75.9711	-0.993079	0.000143183	0.000403618
2932132579	glutamine synthetase	117.033	-1.05278	0.000149825	0.000421789
2932131458	undecaprenyl-diphosphatase	13.1687	4.74459	0.000155524	0.000437258
2932132136	protoporphyrinogen oxidase	1250.34	-1.87586	0.000160933	0.000451876
2932132098	hypothetical protein	42.3633	-1.36452	0.000163005	0.000457096
2932132378	ABC-type transport system involved in cytochrome bd biosynthesis fused ATPase/permease subunit	15.1847	4.57728	0.000171236	0.00047955
2932132094	selenocysteine-specific translation elongation factor	23.799	4.50964	0.000172971	0.00048378
2932131796	hypothetical protein	12.8319	-2.48917	0.000174743	0.000488097
2932132900	protein-disulfide isomerase	23.9647	-2.56951	0.000176219	0.000491583
2932131955	hypothetical protein	30.8643	-2.23392	0.000177699	0.000495068
2932131027	nitroimidazol reductase NimA-like FMN-containing flavoprotein (pyridoxamine 5'-phosphate oxidase superfamily)	19.7865	-2.17977	0.000182048	0.000506527
2932131385	hypothetical protein	119.787	0.971437	0.00018581	0.000516327
2932132872	hypothetical protein	48.3357	-1.13769	0.00018803	0.000521819
2932132172	hypothetical protein	21.7868	-4.16806	0.000189917	0.000526376
2932132066	hypothetical protein	16.0219	-2.11315	0.000190662	0.00052776
2932132269	predicted small metal-binding protein	8.68833	-4.17952	0.000192114	0.000531096
2932131782	bifunctional DNase/RNase	126.05	-0.726082	0.00019456	0.000537166
2932131081	hypothetical protein	229.956	-0.759339	0.000204957	0.000565145
2932132285	archaellum component FlaC	35.6855	3.19093	0.000210374	0.000579336
2932132253	enamine deaminase RidA (YjgF/YER057c/UK114 family)	23.7792	3.2152	0.000223065	0.000613501
2932132587	predicted transcriptional regulator	68.4439	-1.14854	0.000232555	0.000638783
2932131791	4-hydroxy-3-polyprenylbenzoate decarboxylase	314.949	-0.70944	0.000233175	0.000639667
2932132031	deoxyhypusine synthase	42.5965	1.77538	0.000241349	0.000661248
2932131337	hypothetical protein	38.2846	-4.68224	0.000242086	0.000662423
2932132508	hypothetical protein	11.1972	4.58253	0.000245371	0.000670556
2932131943	hypothetical protein	24.9052	-2.20968	0.000252024	0.000687727
2932132001	hypothetical protein	42.7453	-4.06396	0.000252295	0.000687727
2932131347	large subunit ribosomal protein L11	180.864	-0.611356	0.000258534	0.000703841
2932133100	tyrosyl-tRNA synthetase	44.1137	1.80256	0.000261473	0.000710943
2932131159	hypothetical protein	42.7864	1.73246	0.000264442	0.000718106
2932131641	peptide/nickel transport system ATP-binding protein	42.7283	-1.28675	0.000273848	0.000742709
2932131781	trk system potassium uptake protein TrkH	107.208	1.15507	0.000281132	0.000761502
2932131402	large subunit ribosomal protein L37Ae	30.8052	3.13399	0.000286645	0.000775458
2932131284	nucleotide-binding universal stress UspA family protein	69.3003	-1.19149	0.000289626	0.000782537
2932132519	hypothetical protein	45.7669	-2.4753	0.00029011	0.000782861
2932132990	hypothetical protein	12.2128	-4.67701	0.000296397	0.000798822
2932131684	putative oxidoreductase	274.753	-0.653501	0.000299354	0.000804771
2932132273	hypothetical protein	15.1127	4.42345	0.00029899	0.000804771
2932130934	hypothetical protein	49.547	1.87798	0.000300242	0.000806149
2932132449	hypothetical protein	18.4224	4.40793	0.000306783	0.000822684
2932132407	transitional endoplasmic reticulum ATPase	244.655	0.829732	0.000315551	0.00084514
2932131342	phosphonate transport system substrate-binding protein	26.0262	3.77485	0.000317163	0.000848401
2932132926	hypothetical protein	38.5473	1.68805	0.00031871	0.00085148
2932131314	hypothetical protein	29.9976	-1.85124	0.000325898	0.000869601
2932132242	predicted metalloprotease	255.485	0.686224	0.000328177	0.000874595
2932132037	predicted transcriptional regulator	70.037	1.50721	0.000334437	0.000890173
2932131588	hypothetical protein	30.0198	2.26512	0.000335456	0.000891781
2932132751	hypothetical protein	30.3334	-1.672	0.000336145	0.000892509
2932132180	hypothetical protein	417.865	0.652433	0.0003544	0.000939815
2932131920	phosphonate transport system permease protein	16.5324	4.37154	0.000358255	0.000948869
2932131566	Kef-type K+ transport system membrane component KefB	215.939	0.627162	0.000378155	0.00100034
2932132210	hypothetical protein	13.3152	4.32622	0.000381398	0.00100768
2932131764	DNA-binding response OmpR family regulator/predicted nucleic-acid-binding Zn-ribbon protein	10.9487	4.36286	0.000383936	0.00101314
2932132977	hypothetical protein	35.0377	1.82168	0.000394874	0.00104072
2932132000	signal transduction histidine kinase	33.6155	3.17309	0.000400739	0.00105489
2932131097	small subunit ribosomal protein S28e	17.5985	3.05556	0.000407412	0.00107114
2932132224	membrane protein DedA with SNARE-associated domain	9.36241	4.33165	0.000409143	0.00107437
2932131833	large subunit ribosomal protein L4e	174.07	0.841667	0.00041501	0.00108845
2932132858	hypothetical protein	35.2605	2.23744	0.000421947	0.0011053
2932131032	cytochrome c oxidase subunit 2	232.794	0.606476	0.00043159	0.00112918
2932131594	signal transduction histidine kinase	28.67	3.09386	0.000439212	0.00114772
2932131107	predicted enzyme related to lactoylglutathione lyase	22.1201	2.68401	0.00044121	0.00115154
2932132467	NitT/TauT family transport system substrate-binding protein	11.3053	4.31506	0.000448773	0.00116986
2932132218	chemotaxis protein histidine kinase CheA	18.0691	4.26809	0.00045851	0.00119235
2932132710	peroxiredoxin	80.0541	1.06882	0.00045821	0.00119235
2932131035	heme A synthase	37.7583	2.03554	0.000463403	0.00120362
2932132807	aspartate-semialdehyde dehydrogenase	223.068	0.654728	0.000468981	0.00121663
2932131663	thiosulfate/3-mercaptopyruvate sulfurtransferase	95.0167	-1.10119	0.0004717	0.00122221
2932132906	predicted secreted protein with PEFG-CTERM motif	103.665	0.960148	0.000475087	0.0012295
2932131921	phosphonate transport system ATP-binding protein	20.0731	4.40153	0.000476479	0.00123162
2932131662	sulfite reductase (ferredoxin)	310.397	-0.554722	0.000489028	0.00126254
2932130920	cobalt-precorrin 5A hydrolase	138.954	-0.762729	0.000492758	0.00127064
2932132289	flagellar protein FlaI	30.5461	3.63681	0.000522277	0.00134515
2932131517	3-phosphoshikimate 1-carboxyvinyltransferase	23.8607	2.9936	0.000539593	0.00138808
2932133131	dolichol-phosphate mannosyltransferase	53.233	1.43081	0.000543735	0.00139706
2932130924	small nuclear ribonucleoprotein	14.8541	3.66029	0.000555961	0.00142677
[truncated: 1,355 more rows]

## Sheet: CCS1_coculture_exp_vs_stat
Accession	Annotation	baseMean	log2FoldChange	pvalue	adj_pvalue
[truncated: 2,192 more rows]

## Sheet: Nb-211_axenic_vs_coculture_exp
Accession	Annotation	baseMean	log2FoldChange	pvalue	adj_pvalue
[truncated: 2,879 more rows]

[truncated: 3 more sheets: Nb-211_axenic_vs_coculture_stat, Nb-211_axenic_exp_vs_stat, Nb-211_coculture_exp_vs_stat]
